# Supplementary material for: Proteomic Profiling of Cocos nucifera L. Zygotic Embryos during Maturation of Dwarf and Tall Cultivars: The Dynamics of Carbohydrate and Fatty Acid Metabolism
Source: Int J Mol Sci. 2024 Aug 4;25(15):8507. doi: 10.3390/ijms25158507 (PMC11312736; doi:10.3390/ijms25158507)
Supplement: Supplementary file 1 [file ijms-25-08507-s001.zip]

Archive with 8 entries (8 files):
- .DS_Store
- Legends for the supplementary material_IIF.pdf
- Table S1. Proteins of MPT embryo in three maturation stages.xlsx
- Table S2. Proteins of YGD embryo in three maturation stages.xlsx
- Table S3. Differential accumulation proteins (DAPs) of MPT and YGD embryo.xlsx
- Table S4. Comparison of proteins related to carbohydrate metabolism between embryo and solid endosperm.xlsx
- Table S5. Comparison of proteins shared in three Brassica napus, Glycine max and coconut embryos.xlsx
- Table S6. Comparison of proteins related to lipid metabolism between embryo and solid endosperm.xlsx
