# Supplementary material for: Proteomic Profiling of Cocos nucifera L. Zygotic Embryos during Maturation of Dwarf and Tall Cultivars: The Dynamics of Carbohydrate and Fatty Acid Metabolism
Source: Int J Mol Sci. 2024 Aug 4;25(15):8507. doi: 10.3390/ijms25158507 (PMC11312736; doi:10.3390/ijms25158507)
Supplement: Supplementary file 1 [file ijms-25-08507-s001.zip › Table S1. Proteins of MPT embryo in three maturation stages.xlsx]

## Sheet: Hoja1
Accession ID of MPT embryo	Accession ID Arabidopsis	name	Immature			Average Imm	Intermediate			Average Int	Mature			Average Mat	SD Imm	SD Mat	CV% Imm	CV% Mat	FC Intermediate (Int vs Imm)	log2FC Intermediate (Int vs imm)	T.Test Intermediate (Int vs Imm)	log10 T-test Intermediate (Int vs Imm)	P-value	FC Mature (Mat vs Imm)	log2FC Mature (Mat vs Imm)	T.Test Mature (Mat vs Imm)	log10 T-test Mature (Mat vs Imm)	P-value
KAG13667261	AT5G35715	scarecrow-like protein 4	4.3	3.3	3.8	3.8	21.3	26.2	27.1	24.8667	26.3	24.5	27.7	26.1667	0.408248	1.30979	10.7434	5.00558	6.78947	2.7633	0.0259064	-1.58659	1.58659	6.88596	2.78366	0.00127908	-2.8931	2.8931
KAG13477391	AT5G08670	vicilin-like antimicrobial peptides 2-2 [Cocos nucifera]	46531.8	49140.9	47256.7	47643.1	21	37.1	25.4	27.8333	36324.9	36166.7	35581.8	36024.5	1099.65	319.606	2.3081	0.887192	1.25232	0.324599	0.0090723	-2.04228	2.04228	0.756131	-0.403291	0.00469987	-2.32791	2.32791
KAG13626041	AT2G36530	Enolase 2 [Cocos nucifera]	18334.4	18486.2	18257.5	18359.4	16.2	16.4	15.3	15.9667	14891.7	15316.9	14981.5	15063.4	95.0208	182.985	0.51756	1.21477	0.949615	-0.0745851	0.00407436	-2.38994	2.38994	0.820473	-0.285472	0.000582075	-3.23502	3.23502
KAG13651051	AT1G79550	phosphoglycerate kinase 3, cytosolic [Cocos nucifera]	18102	17749.9	17837.9	17896.6	17.5	14.6	22.5	18.2	14105.6	14158.3	14067.9	14110.6	149.617	37.0746	0.836008	0.262743	0.90509	-0.143867	0.0038132	-2.41871	2.41871	0.788451	-0.342906	0.000955754	-3.01965	3.01965
AYJ721721	AT1G13440	glyceraldehyde-3-phosphate dehydrogenase [Cocos nucifera]	14844.2	15932.2	15037.5	15271.3	10.5	11.6	14.4	12.1667	14402	14728	14351.7	14493.9	473.943	166.803	3.10349	1.15085	1.07045	0.0982236	0.0761866	-1.11812	1.11812	0.949094	-0.075377	0.0743402	-1.12878	1.12878
KAG13615201	AT4G37070	cocosin 1 [Cocos nucifera]	13598.7	14316	13577	13830.6	16.9	19.8	18.9	18.5333	8778.6	8739.8	8412.5	8643.63	343.368	164.202	2.48267	1.89968	1.13135	0.178044	0.0323328	-1.49036	1.49036	0.624966	-0.67815	0.00177071	-2.75185	2.75185
KAG13390741	AT3G05200	em protein H5 [Cocos nucifera]	11200.5	10355.8	11726.5	11094.3	13.8	18.8	15.6	16.0667	8152.4	7599.3	7447.1	7732.93	564.605	303.046	5.08916	3.9189	1.71149	0.775256	0.00046566	-3.33193	3.33193	0.697021	-0.520727	0.0187365	-1.72731	1.72731
KAG13686741	AT5G38520	putative Vicilin-like antimicrobial peptides 2-1 [Cocos nucifera]	10789.5	10931.7	10968.4	10896.5	20.2	11.7	14.7	15.5333	9393.8	10048.3	9631.7	9691.27	77.1528	270.498	0.708049	2.79115	1.26355	0.337488	0.00371052	-2.43057	2.43057	0.88939	-0.169112	0.0175553	-1.75559	1.75559
KAG13665051	AT1G35720	annexin D1 [Cocos nucifera]	10471.6	10865.7	10476.4	10604.6	13.9	10.2	19.9	14.6667	8939.9	8854.9	8924.7	8906.5	184.66	37.0106	1.74132	0.415546	0.872263	-0.197166	0.00490728	-2.30916	2.30916	0.839874	-0.251755	0.00838459	-2.07652	2.07652
KAG13633721	AT2G36460	fructose-bisphosphate aldolase 1, cytoplasmic [Cocos nucifera]	9980.3	10670.5	9929.4	10193.4	21.8	15.9	12.1	16.6	10990.4	11202.4	11143.3	11112	338	89.3279	3.31587	0.803884	1.0834	0.115562	0.0417812	-1.37902	1.37902	1.09012	0.124487	0.0451555	-1.34529	1.34529
KAG13699651	AT2G01270	protein disulfide-isomerase [Cocos nucifera]	10057.3	10322.3	9835.3	10071.6	11.4	13.1	9.2	11.2333	9029.3	9205.2	9100.8	9111.77	199.075	72.2284	1.97659	0.792693	0.838649	-0.253861	0.00710519	-2.14842	2.14842	0.904696	-0.144495	0.0141917	-1.84797	1.84797
KAG13380831	AT5G01670	Aldose reductase [Cocos nucifera]	8934.9	9236.2	9131.1	9100.73	17.2	16.1	16.6	16.6333	11076	11141.3	10984.7	11067.3	124.865	64.2247	1.37204	0.580309	1.30457	0.383573	0.00314577	-2.50227	2.50227	1.21609	0.282253	0.00201935	-2.69479	2.69479
A0A222NNM91 COS1_COCNU	AT1G26850	cocosin 1 [Cocos nucifera]	7299.2	7295.5	7468.1	7354.27	16.2	12.4	20.2	16.2667	4424.2	4530.7	4239.9	4398.27	80.5065	120.126	1.09469	2.73122	1.09199	0.126962	0.0175351	-1.75609	1.75609	0.598056	-0.741646	0.00222821	-2.65204	2.65204
KAG13276551	AT3G10840	embryonic protein DC-8 [Cocos nucifera]	7093	6782.1	7167	7014.03	14.2	21.6	17.7	17.8333	6720.6	6642.7	6612.6	6658.63	166.761	45.5075	2.37753	0.683437	1.22519	0.293002	0.00448655	-2.34809	2.34809	0.94933	-0.0750182	0.0977423	-1.00992	1.00992
KAG13594091	AT5G67530	peptidyl-prolyl cis-trans isomerase CYP19-1 [Cocos nucifera]	6901.4	6066.9	6909.1	6625.8	7	21.1	15.4	14.5	7249.8	6827.7	6959.4	7012.3	395.214	176.335	5.96478	2.51465	1.03714	0.0526074	0.456882	-0.340196	0.340196	1.05833	0.0817931	0.201424	-0.695888	0.695888
KAG13306661	AT3G22890	18.1 kDa class I heat shock protein [Cocos nucifera]	6877.8	7339.1	6903.8	7040.23	16.6	18.3	14.3	16.4	6889.7	6940.6	6838	6889.43	211.597	41.8867	3.00554	0.607985	1.35985	0.443448	0.0019153	-2.71776	2.71776	0.97858	-0.0312379	0.353596	-0.451493	0.451493
KAG13699841	AT1G77120	Alcohol dehydrogenase 1 [Cocos nucifera]	5054.5	5596.5	5153.2	5268.07	10.4	13.8	13.8	12.6667	4398.6	4530	4394.5	4441.03	235.707	62.9312	4.47426	1.41704	1.11818	0.161149	0.0442425	-1.35416	1.35416	0.84301	-0.246378	0.0215313	-1.66693	1.66693
KAG13305681	AT1G70730	Phosphoglucomutase, cytoplasmic 2 [Cocos nucifera]	5346.6	5093.2	4885.7	5108.5	41.7	44.9	44.8	43.8	4827.8	4915.5	4762	4835.1	188.472	62.8783	3.68939	1.30046	0.870386	-0.200273	0.021866	-1.66023	1.66023	0.946481	-0.079354	0.157649	-0.80231	0.80231
KAG13606471	AT3G01980	RuBisCO large subunit-binding protein subunit beta, chloroplastic [Cocos nucifera]	4738.7	5100.4	4804.7	4881.27	15.3	15.9	13.1	14.7667	5285.5	5137	5200.1	5207.53	157.276	60.8523	3.22203	1.16854	1.04156	0.0587463	0.31339	-0.503915	0.503915	1.06684	0.0933446	0.163759	-0.785796	0.785796
KAG13716481	AT1G75270	putative Actin [Cocos nucifera]	4509	4354.6	4713.9	4525.83	35.3	44.9	32.4	37.5333	3724.8	3591.8	3623.7	3646.77	147.166	56.6939	3.25168	1.55464	0.96109	-0.0572565	0.0842207	-1.07458	1.07458	0.805767	-0.311566	0.0141642	-1.84881	1.84881
KAG13653761	AT1G11840	putative Lactoylglutathione lyase [Cocos nucifera]	4792.1	4739	4664.1	4731.73	24.6	18.8	16.7	20.0333	4376.1	4437.6	4302.9	4372.2	52.5078	55.0601	1.10969	1.25932	1.07986	0.110842	0.0244669	-1.61142	1.61142	0.924017	-0.114009	0.00836582	-2.07749	2.07749
KAG13425801	AT3G43190	sucrose synthase 2 [Cocos nucifera]	4017.5	3735.1	3994.6	3915.73	12.6	12.2	14.8	13.2	2015.3	2024.7	2057	2032.33	128.069	17.8591	3.27062	0.878751	0.535174	-0.901919	0.00307372	-2.51234	2.51234	0.519017	-0.946145	0.0022001	-2.65756	2.65756
KAG13318991	AT1G02280	putative myosin-9 [Cocos nucifera]	3907	3585.1	3893.7	3795.27	12	11.1	10.2	11.1	2717.4	2592.9	2753.7	2688	148.709	68.8594	3.91829	2.56173	0.51891	-0.946445	0.00502699	-2.29869	2.29869	0.708251	-0.497668	0.00285476	-2.54443	2.54443
KAG13477381	AT5G41080	globulin-1 S allele [Cocos nucifera]	3832.5	3674.7	3775	3760.73	16.5	24.7	20.8	20.6667	3293.7	3284.9	3369.5	3316.03	65.2067	37.977	1.73388	1.14525	1.32269	0.40348	0.0019632	-2.70704	2.70704	0.881752	-0.181556	0.0111099	-1.95429	1.95429
KAG13480901	AT3G43190	putative glucose-6-phosphate isomerase, cytosolic 1 [Cocos nucifera]	3793.5	3849	3649.5	3764	28.5	33.2	26.8	29.5	3293.9	3247.3	3223.3	3254.83	84.0744	29.3104	2.23364	0.900521	0.958068	-0.0618006	0.138228	-0.859404	0.859404	0.864727	-0.209683	0.00984145	-2.00694	2.00694
KAG13466421	AT4G26270	ATP-dependent 6-phosphofructokinase 3 [Cocos nucifera]	3659.7	3597.9	3633.7	3630.43	18.4	16.8	12.4	15.8667	3867.9	3664.4	3711.1	3747.8	25.3353	87.0373	0.697858	2.32236	1.40374	0.489271	9.20425e-06	-5.03601	5.03601	1.03233	0.0459022	0.123252	-0.909206	0.909206
KAG13280641	AT2G16890	Patellin-1 [Cocos nucifera]	3399.6	3237.5	3475.1	3370.73	15.9	16.6	17.6	16.7	3425.4	3264.7	3392.7	3360.93	99.1242	69.3444	2.94073	2.06325	1.18919	0.249976	0.0201656	-1.69539	1.69539	0.997093	-0.00420057	0.812498	-0.0901777	0.0901777
KAG13607731	AT3G15930	Heat shock protein 83 [Cocos nucifera]	3393.3	3639.8	3402.3	3478.47	18.8	21.6	18.3	19.5667	3547.1	3578	3516.7	3547.27	114.139	25.0259	3.2813	0.705498	1.24014	0.310508	0.00758795	-2.11988	2.11988	1.01978	0.0282563	0.40831	-0.38901	0.38901
KAG13392941	AT3G55440	Triosephosphate isomerase, cytosolic [Cocos nucifera]	3455.7	3871.7	3400.9	3576.1	17.5	23.6	20	20.3667	3969.5	4275.6	4130.8	4125.3	210.215	125.025	5.87832	3.0307	0.982141	-0.0259984	0.683214	-0.165444	0.165444	1.15358	0.206112	0.0290815	-1.53638	1.53638
KAG13467221	AT5G11520	putative Aspartate aminotransferase 3, chloroplastic [Cocos nucifera]	3149.1	3252.6	3079.3	3160.33	17.5	16.3	20.3	18.0333	2423.6	2373	2330.9	2375.83	71.1939	37.8976	2.25273	1.59513	0.904293	-0.145138	0.052425	-1.28046	1.28046	0.751767	-0.411643	0.0037239	-2.429	2.429
KAG13678071	AT3G48870	chaperone protein ClpB1 [Cocos nucifera]	3161.6	3015.6	3057.4	3078.2	37.5	37.6	38.9	38	3001.9	2993.8	2938	2977.9	61.3921	28.4067	1.99441	0.953917	1.31202	0.391792	0.0017663	-2.75293	2.75293	0.967416	-0.0477917	0.133924	-0.87314	0.87314
KAG13377801	AT1G07850	putative Syntaxin-81 [Cocos nucifera]	2965	3431.4	3048.3	3148.23	14.8	10.1	21.6	15.5	3257.4	3264.2	3155.9	3225.83	203.096	49.5282	6.45112	1.53536	1.33621	0.418146	0.0153271	-1.81454	1.81454	1.02465	0.0351294	0.619887	-0.207688	0.207688
KAG13596641	AT5G03340	Cell division cycle protein 48 [Cocos nucifera]	3024.7	3071.2	3025.2	3040.37	31.3	26.3	17	24.8667	3940.4	3884.9	3970.2	3931.83	21.8034	35.3465	0.717131	0.898983	0.783864	-0.351325	0.00210911	-2.6759	2.6759	1.29321	0.370957	0.00198655	-2.7019	2.7019
KAG13352111	AT4G35830	embryonic protein DC-8 [Cocos nucifera]	2829.3	2674.2	2918.5	2807.33	16	15.6	20.8	17.4667	2693.4	2581.6	2585.9	2620.3	100.937	51.7193	3.59549	1.97379	1.27307	0.348312	0.00670595	-2.17354	2.17354	0.933377	-0.0994684	0.126896	-0.896551	0.896551
KAG13306751	AT1G22340	60S ribosomal protein L26-2	2898.2	2507.8	2914.9	2773.63	15.7	15.4	12.5	14.5333	2011.6	1860.2	1895.9	1922.57	188.096	64.6211	6.78158	3.36119	0.897968	-0.155264	0.149471	-0.825442	0.825442	0.693158	-0.528743	0.0159175	-1.79813	1.79813
KAG13663881	AT4G29250	Proteasome subunit alpha type-5 [Cocos nucifera]	2853.2	2889.5	2889.2	2877.3	29.1	21.8	20.2	23.7	2034.7	1967.3	1935.1	1979.03	17.0417	41.4993	0.592281	2.09695	0.920759	-0.119104	0.00853152	-2.06897	2.06897	0.687809	-0.53992	0.00207004	-2.68402	2.68402
KAG13268051	AT1G76550	Pyrophosphate--fructose 6-phosphate 1-phosphotransferase subunit alpha [Cocos nucifera]	2991.9	3048.7	2886	2975.53	16	21.3	23.8	20.3667	2802.4	2950.7	2942	2898.37	67.4227	67.9516	2.2659	2.34448	1.04038	0.0571174	0.00927522	-2.03268	2.03268	0.974066	-0.0379082	0.394035	-0.404466	0.404466
KAG13548071	AT5G53090	Chaperonin CPN60-2, mitochondrial [Cocos nucifera]	2827.2	3011.1	2867	2901.77	30.4	31.7	39.5	33.8667	3905.8	3989.8	3972.7	3956.1	78.9993	36.2461	2.72246	0.916208	1.02339	0.0333533	0.371907	-0.429565	0.429565	1.36334	0.447147	0.00133886	-2.87326	2.87326
KAG13345721	AT1G35720	Annexin-like protein RJ4 [Cocos nucifera]	2814.6	2836	2786.3	2812.3	33.2	31.7	35	33.3	2174.7	2281.4	2209.1	2221.73	20.355	44.4666	0.723785	2.00144	0.825339	-0.276942	0.000323302	-3.49039	3.49039	0.790006	-0.340065	0.00186138	-2.73017	2.73017
KAG13714421	AT5G56350	pyruvate kinase, cytosolic isozyme [Cocos nucifera]	2694.1	2707	2707.5	2702.87	20.3	15.8	13.7	16.6	1854.1	1875	1849.1	1859.4	6.20233	11.2181	0.229472	0.60332	0.954086	-0.0678091	0.0261563	-1.58242	1.58242	0.687936	-0.539653	8.58497e-05	-4.06626	4.06626
KAG13315301	AT4G13940	Adenosylhomocysteinase [Cocos nucifera]	2660.7	2816	2612.7	2696.47	12.9	23.1	20.2	18.7333	2966	3025	2941	2977.33	86.7647	35.2168	3.21772	1.18283	0.787487	-0.344671	0.00964511	-2.01569	2.01569	1.10416	0.142951	0.0165088	-1.78228	1.78228
KAG13340721	AT3G52990	Pyruvate kinase 1, cytosolic [Cocos nucifera]	2608	2650	2579.7	2612.57	32.3	30.4	27.1	29.9333	2462.7	2442.2	2422.8	2442.57	28.8809	16.2912	1.10546	0.666969	0.959299	-0.0599471	0.109185	-0.961835	0.961835	0.93493	-0.0970699	0.0125095	-1.90276	1.90276
KAG13596601	AT4G04670	RuBisCO large subunit-binding protein subunit alpha, chloroplastic [Cocos nucifera]	2541.7	2546.4	2567.3	2551.8	16	6.5	12.3	11.6	2774	2746.9	2702.1	2741	11.1268	29.648	0.436039	1.08165	1.0066	0.0094857	0.723528	-0.140545	0.140545	1.07414	0.103187	0.0222563	-1.65255	1.65255
KAG13305481	AT1G26900	14-3-3-like protein [Cocos nucifera]	2608.7	2583.6	2539.1	2577.13	42	34.2	53.8	43.3333	2747.2	2858.4	2838	2814.53	28.7797	48.3348	1.11673	1.71733	0.866932	-0.206009	0.00491124	-2.30881	2.30881	1.09212	0.127129	0.0415113	-1.38183	1.38183
KAG13657621	AT2G44040	Heat shock 70 kDa protein [Cocos nucifera]	2540	2723.1	2527.7	2596.93	18.7	15.3	15.7	16.5667	3275	3244.9	3307.6	3275.83	89.3545	25.6039	3.44077	0.781601	0.861811	-0.214556	0.0174438	-1.75836	1.75836	1.26142	0.335053	0.0134741	-1.8705	1.8705
KAG13315731	AT3G53580	oil body-associated protein 1A-like [Cocos nucifera]	2587.1	2394.4	2479.9	2487.13	23	13.1	18.9	18.3333	1722.8	1633.4	1694	1683.4	78.8355	37.2591	3.16974	2.21332	0.903825	-0.145885	0.0605227	-1.21808	1.21808	0.676843	-0.563106	0.00149627	-2.82499	2.82499
KAG13305841	AT2G01140	fructose-bisphosphate aldolase 1, chloroplastic [Cocos nucifera]	2474.9	2550.3	2417.2	2480.8	25.8	21.5	16.9	21.4	2668.3	2624	2619.5	2637.27	54.4978	22.0206	2.19678	0.83498	0.922108	-0.116992	0.0288352	-1.54008	1.54008	1.06307	0.088238	0.0635972	-1.19656	1.19656
KAG13643881	AT2G44040	heat shock 70 kDa protein [Cocos nucifera]	2367.4	2256	2414.2	2345.87	51.9	54.7	41.8	49.4667	2550.2	2438.1	2398.6	2462.3	66.3555	64.2125	2.82861	2.60783	1.20831	0.27299	0.018744	-1.72714	1.72714	1.04963	0.0698855	0.219836	-0.657901	0.657901
KAG13477371	AT1G55320	proteasome subunit beta type-2-B [Cocos nucifera]	2618.7	2527.2	2398.9	2514.93	40	41.8	34.5	38.7667	2368.5	2303.9	2292.2	2321.53	90.1512	33.5522	3.58464	1.44526	0.762459	-0.391269	0.0142003	-1.8477	1.8477	0.923099	-0.115442	0.0481404	-1.31749	1.31749
KAG13380301	AT4G37870	Clathrin heavy chain 1 [Cocos nucifera]	2377	2492.7	2391.4	2420.37	26.7	22.6	23.1	24.1333	2103.1	2284.7	2212.5	2200.1	51.4841	74.6546	2.12712	3.39324	0.843729	-0.245149	0.00312989	-2.50447	2.50447	0.908995	-0.137657	0.0158897	-1.79888	1.79888
KAG13615511	AT3G29320	Glutelin type-A 1 [Cocos nucifera]	2244.9	2381.4	2292.4	2306.23	30.4	37.1	31.7	33.0667	1573.4	1539.8	1529.8	1547.67	56.5779	18.6486	2.45326	1.20495	0.893911	-0.161797	0.0577531	-1.23842	1.23842	0.67108	-0.575444	0.00417107	-2.37975	2.37975
KAG13585901	AT1G10370	glutathione S-transferase U17-like [Cocos nucifera]	2209.8	2548.5	2267.1	2341.8	17	14.6	12.3	14.6333	3462.4	3772.2	3565	3599.87	148.019	128.856	6.32074	3.57946	1.16038	0.214591	0.068447	-1.16465	1.16465	1.53722	0.620326	0.000294471	-3.53096	3.53096
KAG13680451	AT4G33240	T-complex protein 1 subunit gamma	2257.3	1939.8	2237.7	2144.93	33.1	25.3	32.3	30.2333	1963.7	1856.4	1871.5	1897.2	145.272	47.425	6.77278	2.49973	0.887409	-0.172329	0.122302	-0.912568	0.912568	0.884503	-0.177061	0.0999128	-1.00038	1.00038
AOX129841	ATMG01190	ATPase subunit 1 [Cocos nucifera]	2177.6	2000.5	2186.1	2121.4	17.9	17.8	17.7	17.8	2823.8	2644.5	2741.5	2736.6	85.5596	73.2809	4.03317	2.67781	0.798482	-0.324668	0.0258521	-1.5875	1.5875	1.29	0.367368	0.00235488	-2.62803	2.62803
KAG13312401	AT1G65880	22.0 kDa class IV heat shock protein [Cocos nucifera]	2214.2	2446.1	2145.8	2268.7	36.2	41.6	26.7	34.8333	1128.4	1202.6	1156.4	1162.47	128.511	30.5943	5.66453	2.63184	0.885456	-0.175508	0.104562	-0.980624	0.980624	0.512393	-0.964676	0.00445216	-2.35143	2.35143
KAG13615531	AT5G43330	Malate dehydrogenase, cytoplasmic [Cocos nucifera]	2045.9	2029.5	2059	2044.8	33.9	40.1	34.3	36.1	2849.6	2806	2919.3	2858.3	12.0684	46.6618	0.5902	1.6325	0.951552	-0.0716457	0.0300144	-1.52267	1.52267	1.39784	0.483198	0.000919295	-3.03654	3.03654
KAG13606591	AT5G51970	sorbitol dehydrogenase [Cocos nucifera]	1975.6	2051.8	2023.4	2016.93	50.8	43.8	48.6	47.7333	1454.4	1485.3	1467.7	1469.13	31.4428	12.6555	1.55894	0.861428	0.936984	-0.0939044	0.0275789	-1.55942	1.55942	0.7284	-0.457198	0.000621278	-3.20671	3.20671
KAG13612041	AT1G76400	putative Proteasome subunit alpha type-2-A [Cocos nucifera]	2037	2004.7	2019	2020.23	35.6	27.3	26.5	29.8	1926.4	1950.6	1932	1936.33	13.2152	10.3439	0.654144	0.534199	0.894072	-0.161538	0.00683519	-2.16525	2.16525	0.95847	-0.0611946	0.0360814	-1.44272	1.44272
AHN532021	AT3G15730	phospholipase D alpha 1-like protein [Cocos nucifera]	2016.4	1907	1996.4	1973.27	44.2	53	42	46.4	1404.2	1363.9	1363.7	1377.27	47.5637	19.0449	2.4104	1.38281	0.88427	-0.177442	0.00234173	-2.63046	2.63046	0.697963	-0.518778	0.00206171	-2.68577	2.68577
KAG13272531	AT5G38100	60S ribosomal protein L6 [Cocos nucifera]	2076.9	2366.9	1993	2145.6	39.1	29.2	28.8	32.3667	2873.1	2927.6	2851.5	2884.07	160.188	32.0209	7.46586	1.11027	0.905698	-0.142897	0.216513	-0.664517	0.664517	1.34418	0.426723	0.0147474	-1.83129	1.83129
KAG13380341	AT5G01320	pyruvate decarboxylase 2 [Cocos nucifera]	1973.2	2301.5	1983.5	2086.07	31	31	32.1	31.3667	1096.8	1238	1116.1	1150.3	152.392	62.5118	7.30525	5.43439	0.727765	-0.458455	0.0330715	-1.48055	1.48055	0.551421	-0.858775	0.00463345	-2.3341	2.3341
KAG13622541	AT5G09600	heat shock 70 kDa protein, mitochondrial [Cocos nucifera]	1859.9	1731.6	1978.9	1856.8	25.1	26.2	20	23.7667	2304.9	2229.3	2325.7	2286.63	100.984	41.4206	5.43858	1.81142	0.960631	-0.0579454	0.383679	-0.416032	0.416032	1.23149	0.300407	0.0104168	-1.98226	1.98226
KAG13475931	AT5G16510	Tubulin alpha-3 chain [Cocos nucifera]	1917.9	2190.8	1977.6	2028.77	24.3	33.5	23.5	27.1	2157.7	1803.2	1972.4	1977.77	117.138	144.774	5.77387	7.32006	0.93068	-0.103642	0.301398	-0.52086	0.52086	0.974862	-0.0367307	0.806204	-0.093555	0.093555
KAG13379911	AT5G44790	putative Elongation factor 1-alpha [Cocos nucifera]	1952.3	1941.9	1968.3	1954.17	23.7	31.9	28.5	28.0333	2158.6	2005.5	2062.1	2075.4	10.8583	63.2064	0.555648	3.0455	0.962797	-0.0546958	0.00643525	-2.19143	2.19143	1.06204	0.0868359	0.107896	-0.966996	0.966996
KAG13261221	AT4G12570	Ubiquitin-40S ribosomal protein S27a [Cocos nucifera]	2097	1974	1963.5	2011.5	44.6	39.1	42.1	41.9333	1796.7	1778.9	1945.4	1840.33	60.6094	74.6479	3.01314	4.05622	0.848803	-0.236499	0.0187445	-1.72713	1.72713	0.914906	-0.128305	0.173187	-0.761484	0.761484
KAG13594171	AT4G28420	endoplasmin [Cocos nucifera]	2041.1	2276.4	1924.3	2080.6	31.7	40.1	35	35.6	2108.4	2203.4	2140.7	2150.83	146.433	39.4399	7.038	1.83371	0.8631	-0.2124	0.0659133	-1.18103	1.18103	1.03376	0.0478961	0.48907	-0.310629	0.310629
KAG13345381	AT2G38010	Inositol-3-phosphate synthase [Cocos nucifera	2009	2119.3	1898.7	2009	10.1	9.1	8.4	9.2	663.5	674.9	682.8	673.733	90.0596	7.92226	4.48281	1.17587	0.200581	-2.31775	0.000616771	-3.20988	3.20988	0.335358	-1.57623	0.00244605	-2.61154	2.61154
KAG13461821	AT3G54840	GTP-binding nuclear protein Ran-A1 [Cocos nucifera]	2112.7	1641.2	1860.4	1871.43	30.7	30	27	29.2333	2124.9	1906.1	2303.7	2111.57	192.647	162.593	10.2941	7.70012	1.01152	0.0165308	0.873504	-0.0587353	0.0587353	1.12832	0.17417	0.194824	-0.710359	0.710359
KAG13642261	AT5G58690	FT-interacting protein 7 [Cocos nucifera]	1745.5	1712.8	1810.5	1756.27	48.8	50.5	35.3	44.8667	1472.5	1419.3	1450.7	1447.5	40.6059	21.8364	2.31206	1.50856	0.968076	-0.0468075	0.220864	-0.655874	0.655874	0.824191	-0.278949	0.00712004	-2.14752	2.14752
KAG13587411	AT1G64310	14-3-3-like protein [Cocos nucifera]	1718.2	1804.1	1768.2	1763.5	40.9	53	31.1	41.6667	2214.4	2191	2239.5	2214.97	35.2257	19.8041	1.99749	0.894104	0.938115	-0.0921626	0.0929999	-1.03152	1.03152	1.25601	0.328843	0.00532402	-2.27376	2.27376
AFI578431	AT1G13440	glyceraldehyde-3-phosphate dehydrogenase, partial [Cocos nucifera]	1932.8	2326.6	1764	2007.8	58.3	50	39.5	49.2667	1856.8	1975.1	1970.8	1934.23	235.724	54.7818	11.7404	2.83222	0.917621	-0.124029	0.235586	-0.62785	0.62785	0.96336	-0.0538537	0.692845	-0.159364	0.159364
KAG13273811	AT1G04510	enhancer of mRNA-decapping protein 4 [Cocos nucifera]	1723.9	1660.5	1719	1701.13	36.2	34.2	39.1	36.5	1653.1	1635.5	1685.5	1658.03	28.8017	20.7083	1.69309	1.24897	0.821335	-0.283958	0.00664578	-2.17745	2.17745	0.974664	-0.0370232	0.0920371	-1.03604	1.03604
KAG13389191	AT3G10850	putative zinc transporter [Cocos nucifera]	1770	1849.8	1686.2	1768.67	22.5	27.7	24.2	24.8	2216.1	2202.1	2248.8	2222.33	66.7961	19.5681	3.77663	0.880519	0.844044	-0.244609	0.0175479	-1.75578	1.75578	1.2565	0.329413	0.0175059	-1.75682	1.75682
KAG13276831	AT1G10760	Protein argonaute 4B [Cocos nucifera]	1690.8	1713.7	1674.1	1692.87	44.3	48.6	49.7	47.5333	1617	1559	1652.5	1609.5	16.2325	38.5379	0.958879	2.3944	1.07583	0.105447	0.0622847	-1.20562	1.20562	0.950754	-0.0728558	0.164173	-0.784699	0.784699
KAG13318221	AT5G01260	aspartyl protease AED3-like [Cocos nucifera]	1717.3	1710.9	1664.7	1697.63	31.9	34.9	31.1	32.6333	1703.7	1578.4	1620.3	1634.13	23.4335	52.0803	1.38036	3.18703	0.877064	-0.189246	0.0362065	-1.44121	1.44121	0.962595	-0.0549992	0.216638	-0.664266	0.664266
KAG13263161	AT1G08830	putative Superoxide dismutase [Cu-Zn] [Cocos nucifera]	1619.3	1633.1	1642	1631.47	28.2	25.2	27.1	26.8333	1313	1251.9	1266.6	1277.17	9.33893	26.039	0.572425	2.03881	0.787962	-0.343802	0.0163646	-1.78609	1.78609	0.782833	-0.353223	0.00457928	-2.3392	2.3392
KAG13482541	AT5G61250	late embryogenesis abundant protein 31-like [Cocos nucifera]	1659.5	1454.7	1629	1581.07	27.6	33.5	32.6	31.2333	1195.9	1133.2	1209.4	1179.5	90.2181	33.1997	5.70616	2.81473	1.08604	0.119076	0.152212	-0.81755	0.81755	0.746015	-0.422723	0.0107629	-1.96807	1.96807
KAG13696741	AT3G54250	diphosphomevalonate decarboxylase MVD2, peroxisomal [Cocos nucifera]	1546	1535	1619.8	1566.93	38.1	42.4	31	37.1667	1480.8	1437	1459.2	1459	37.6511	17.8818	2.40286	1.22562	0.916759	-0.125386	0.0170151	-1.76917	1.76917	0.931118	-0.102964	0.0611227	-1.2138	1.2138
KAG13678581	AT2G44550	far upstream element-binding protein 1 [Cocos nucifera]	1540.7	1605.5	1619.3	1588.5	36.3	44.6	36.8	39.2333	1560.4	1546.4	1566.1	1557.63	34.266	8.27701	2.15713	0.531384	0.84243	-0.247371	0.00416962	-2.3799	2.3799	0.980569	-0.0283094	0.347392	-0.45918	0.45918
KAG13700101	AT1G09830	putative Phosphoribosylamine--glycine ligase [Cocos nucifera]	1617.7	1587.2	1618.5	1607.8	40.6	53.7	48.2	47.5	1130.3	1106.5	1169.4	1135.4	14.5701	25.9308	0.906211	2.28385	0.73668	-0.440891	0.00116097	-2.93518	2.93518	0.706182	-0.501887	0.000624358	-3.20457	3.20457
KAG13547501	AT4G08900	putative FAM10 family protein [Cocos nucifera]	1605.8	1650	1585	1613.6	93.5	112.7	106.7	104.3	2084	2075.7	2082	2080.57	27.1033	3.53679	1.67968	0.169992	1.08424	0.116687	0.0877049	-1.05698	1.05698	1.28939	0.366694	0.00208095	-2.68174	2.68174
KAG13380381	AT3G49700	UPF0098 protein [Cocos nucifera]	1537.9	1521.9	1570.9	1543.57	36.9	45.3	35.5	39.2333	1073.5	1030	1050.7	1051.4	20.4015	17.7657	1.32171	1.68972	0.934308	-0.0980299	0.0216241	-1.66506	1.66506	0.68115	-0.553956	0.00106954	-2.9708	2.9708
KAG13643801	AT4G16490	Leucine aminopeptidase 2, chloroplastic [Cocos nucifera]	1605	1654.4	1510.8	1590.07	31.7	23	28.3	27.6667	1927.3	1978.3	1930.3	1945.3	59.5679	23.3666	3.74625	1.20118	0.91231	-0.132404	0.0781306	-1.10718	1.10718	1.22341	0.290905	0.00808504	-2.09232	2.09232
KAG13622141	AT3G17970	putative Hsp70-Hsp90 organizing protein 3 [Cocos nucifera	1524	1593.2	1508.1	1541.77	27.1	18.6	17.7	21.1333	1806.4	1722.8	1717.5	1748.9	36.9436	40.7162	2.39619	2.3281	1.12436	0.169103	0.0273968	-1.5623	1.5623	1.13435	0.181863	0.0425063	-1.37155	1.37155
KAG13655251	AT1G56360	putative protein kinase superfamily protein [Cocos nucifera]	1514.5	1463.7	1505.5	1494.57	51.9	54.3	50.2	52.1333	1532.2	1486.3	1513.8	1510.77	22.1331	18.861	1.48091	1.24844	0.907621	-0.139838	0.0340938	-1.46732	1.46732	1.01084	0.0155536	0.0610024	-1.21465	1.21465
KAG13653071	AT4G16155	putative Calreticulin [Cocos nucifera]	1596.1	1504.1	1472.5	1524.23	66.4	65.4	63.6	65.1333	1538.1	1493.5	1544.1	1525.23	52.4293	22.5722	3.43972	1.47991	0.921338	-0.118198	0.00239284	-2.62109	2.62109	1.00066	0.000946195	0.981326	-0.0081867	0.0081867
KAG13277491	AT5G04140	Cysteine proteinase inhibitor [Cocos nucifera]	1624.7	1535	1452.4	1537.37	40	36.6	40.4	39	989.7	999.2	1047.8	1012.23	70.3611	25.4467	4.57673	2.51392	0.866525	-0.206687	0.0110875	-1.95517	1.95517	0.65842	-0.602919	0.0157639	-1.80234	1.80234
KAG13310561	AT1G11840	putative 40S ribosomal protein S14 [Cocos nucifera]	1424.5	1373.3	1441.1	1412.97	20.9	16.6	22.1	19.8667	1653.4	1652	1651.7	1652.37	28.8557	0.74087	2.0422	0.0448369	0.788483	-0.342849	0.00479844	-2.3189	2.3189	1.16943	0.225806	0.00714675	-2.14589	2.14589
KAG13319861	AT5G52560	putative Eukaryotic initiation factor 4A-2 [Cocos nucifera]	1365	1440.1	1438.7	1414.6	26.4	40.4	30	32.2667	1600	1584.7	1660.4	1615.03	35.0772	32.6815	2.47965	2.02358	0.900396	-0.151369	0.00405572	-2.39193	2.39193	1.14169	0.19117	0.0191989	-1.71672	1.71672
KAG13618461	AT2G20420	putative Succinate--CoA ligase [ADP-forming] subunit beta, mitochondrial [Cocos nucifera]	1429.9	1431.2	1422.1	1427.73	25.1	17.4	19.5	20.6667	2509.5	2359.1	2482.8	2450.47	4.01857	65.5191	0.281465	2.67374	0.868696	-0.203076	0.00875997	-2.0575	2.0575	1.71633	0.77933	0.00217087	-2.66337	2.66337
KAG13313841	AT2G22910	Protein-L-isoaspartate O-methyltransferase [Cocos nucifera]	1401.4	1236.9	1419.4	1352.57	44.3	36.9	40.4	40.5333	681.2	641.8	646	656.333	82.1181	17.6668	6.07128	2.69174	0.811543	-0.30126	0.0234948	-1.62903	1.62903	0.48525	-1.0432	0.00571219	-2.2432	2.2432
KAG13676781	AT5G54960	pyruvate decarboxylase 1 [Cocos nucifera]	1432.8	1343.7	1409.9	1395.47	94	111.4	98.2	101.2	1262.3	1195.7	1252	1236.67	37.7796	29.2714	2.70731	2.36696	0.848868	-0.236388	0.0274318	-1.56174	1.56174	0.886203	-0.174291	0.00167675	-2.77553	2.77553
KAG13679201	AT5G14500	putative 14-3-3-like protein GF14 omicron [Cocos nucifera]	1336.2	1318.5	1409.7	1354.8	78.1	89.6	89.1	85.6	1416.6	1485.7	1452	1451.43	39.487	28.2128	2.9146	1.94379	0.904389	-0.144984	0.00207083	-2.68386	2.68386	1.07133	0.0993984	0.120415	-0.919318	0.919318
KAG13265681	AT4G23850	Leucine aminopeptidase 2, chloroplastic [Cocos nucifera]	1345.4	1403.1	1409.4	1385.97	54.1	70.6	48.7	57.8	1668.2	1676.7	1618.2	1654.37	28.8	25.8081	2.07797	1.56	1.09466	0.130487	0.010347	-1.98519	1.98519	1.19366	0.255386	0.0147926	-1.82995	1.82995
KAG13623351	AT2G28190	copper chaperone for superoxide dismutase, chloroplastic	1366.3	1266.4	1405.1	1345.93	69.8	72.5	67.9	70.0667	1149.1	1069.4	1113.4	1110.63	58.4267	32.5961	4.34098	2.93492	0.904106	-0.145436	0.0460686	-1.33659	1.33659	0.825177	-0.277224	0.0146492	-1.83419	1.83419
KAG13654561	AT1G74040	2-isopropylmalate synthase A [Cocos nucifera]	1426.2	1416.7	1399.2	1414.03	86.9	94.6	95.7	92.4	1536.1	1536.5	1485.1	1519.23	11.1828	24.1365	0.790846	1.58873	1.03175	0.0450978	0.200372	-0.698162	0.698162	1.0744	0.103527	0.00902864	-2.04438	2.04438
KAG13586761	AT3G14270	putative T-complex protein 1 subunit theta [Cocos nucifera]	1343	1391.1	1385.9	1373.33	61.5	72.1	89.2	74.2667	1433.8	1442.9	1465.8	1447.5	21.5537	13.4628	1.56944	0.930072	0.898956	-0.153677	0.0350657	-1.45512	1.45512	1.054	0.0758815	0.0236688	-1.62582	1.62582
KAG13596371	AT4G35790	protein SRC2 [Cocos nucifera]	1413.6	1493	1374.4	1427	45.7	59.5	43.5	49.5667	1434.5	1396.6	1452.7	1427.93	49.3367	23.3687	3.45737	1.63654	0.999253	-0.0010788	0.982122	-0.00783449	0.00783449	1.00065	0.00094329	0.987164	-0.00561078	0.00561078
KAG13378751	AT3G55440	putative Receptor-like cytoplasmic kinase [Cocos nucifera]	1263.2	1138.7	1316.4	1239.43	42.1	40.6	48.9	43.8667	1214.7	1187.6	1266.1	1222.8	74.4668	32.5553	6.00814	2.66236	1.02654	0.037796	0.57344	-0.241512	0.241512	0.98658	-0.0194922	0.662195	-0.179014	0.179014
KAG13312381	AT3G54840	ras-related protein RABA2a [Cocos nucifera]	1327.7	1267.1	1310.6	1301.8	56.8	56.9	65	59.5667	1097	1103.1	1116.8	1105.63	25.5104	8.27943	1.95962	0.74884	0.707815	-0.498556	0.00749693	-2.12512	2.12512	0.849311	-0.235635	0.00953262	-2.02079	2.02079
KAG13267601	AT5G51270	60S ribosomal protein L6 [Cocos nucifera]	1299	1535.9	1293.9	1376.27	35.7	35.9	42.1	37.9	1887.2	1998.5	1934.7	1940.13	112.897	45.6002	8.20314	2.35036	0.889726	-0.168567	0.186918	-0.728349	0.728349	1.40971	0.495396	0.00867441	-2.06176	2.06176
KAG13588891	AT2G25450	hypothetical protein COCNU_08G003350 [Cocos nucifera]	1359.9	1271.4	1293.9	1308.4	19.4	15.6	21.9	18.9667	1431.9	1421.4	1388	1413.77	37.5566	18.7173	2.87042	1.32393	0.926322	-0.110414	0.109379	-0.961065	0.961065	1.08053	0.11174	0.0452566	-1.34432	1.34432
KAG13264061	AT3G29090	hypothetical protein COCNU_01G003400 [Cocos nucifera]	1240.2	1138.6	1269.2	1216	40	33.7	42.4	38.7	906.4	846.9	866.7	873.333	55.996	24.7395	4.60493	2.83277	0.891228	-0.166133	0.0787454	-1.10377	1.10377	0.718202	-0.477539	0.00876356	-2.05732	2.05732
KAG13687311	AT3G12780	phosphoglycerate kinase, chloroplastic [Cocos nucifera]	1233.6	1209.9	1267.5	1237	54.7	67.3	52.8	58.2667	1137.8	1094.3	1069.9	1100.67	23.6377	28.0832	1.91089	2.55148	1.10049	0.13814	0.00150228	-2.82325	2.82325	0.889787	-0.168468	0.0484776	-1.31446	1.31446
KAG13469851	AT2G33340	guanine nucleotide-binding protein subunit beta-like protein A [Cocos nucifera]	1281.8	1218.6	1258.9	1253.1	76.5	78	72.9	75.8	1623.1	1563	1557.9	1581.33	26.1252	29.6068	2.08485	1.87227	0.863858	-0.211135	0.0118662	-1.92569	1.92569	1.26194	0.33564	0.00198455	-2.70234	2.70234
KAG13612751	AT4G35090	catalase isozyme 2 [Cocos nucifera]	1293.4	1192.4	1248.4	1244.73	43.1	39.9	37.9	40.3	4102.3	4014.1	4387.2	4167.87	41.3145	159.217	3.31915	3.82011	1.34093	0.423234	0.00384569	-2.41503	2.41503	3.3484	1.74347	0.00135967	-2.86657	2.86657
KAG13684451	AT2G20810	Tubulin beta-5 chain [Cocos nucifera]	1171.5	1190.8	1215.9	1192.73	48.6	52.5	52.2	51.1	1140.7	1158	1175.5	1158.07	18.1777	14.2071	1.52404	1.2268	0.899223	-0.153249	0.0123946	-1.90677	1.90677	0.970935	-0.0425532	0.00704033	-2.15241	2.15241
KAG13389551	AT5G47000	Vicilin-like seed storage protein [Cocos nucifera]	1228.4	1325.9	1215.8	1256.7	95.9	85.7	120.8	100.8	892.7	891	865.7	883.133	49.2014	12.3467	3.91513	1.39806	0.991751	-0.0119503	0.822001	-0.0851279	0.0851279	0.70274	-0.508937	0.006793	-2.16794	2.16794
KAG13467101	AT1G65980	peroxiredoxin-2C [Cocos nucifera]	1265.4	1122.4	1215.2	1201	142.2	160.3	146.9	149.8	1470.9	1354.7	1450	1425.2	59.2367	50.5759	4.93228	3.54869	1.00605	0.00870274	0.839957	-0.0757432	0.0757432	1.18668	0.246928	0.00174499	-2.75821	2.75821
KAG13612921	AT2G38040	acetyl-coenzyme A carboxylase carboxyl transferase subunit alpha, chloroplastic [Cocos nucifera]	1228.6	1321.2	1210.6	1253.47	52.2	47.3	51.3	50.2667	1036.1	1033.9	999.3	1023.1	48.4552	16.8531	3.86569	1.64726	0.935619	-0.0960076	0.171516	-0.765695	0.765695	0.816216	-0.292976	0.0154588	-1.81082	1.81082
KAG13481001	AT2G22780	malate dehydrogenase, glyoxysomal [Cocos nucifera]	1254.5	1158.6	1205.1	1206.07	45.2	55.7	36.6	45.8333	2226.4	2168.4	2265.6	2220.13	39.157	39.9284	3.24667	1.79847	0.779918	-0.358605	0.022235	-1.65296	1.65296	1.8408	0.880337	0.000639952	-3.19385	3.19385
KAG13380521	AT2G30110	ubiquitin-activating enzyme E1 1 [Cocos nucifera]	1227.8	1195.7	1204.3	1209.27	64.2	68.9	49	60.7	1505	1559.6	1514.1	1526.23	13.5672	23.8845	1.12194	1.56493	0.73692	-0.440419	0.0027392	-2.56238	2.56238	1.26211	0.335843	0.00630262	-2.20048	2.20048
KAG13264261	AT1G67090	ribulose bisphosphate carboxylase small chain [Cocos nucifera]	1213.3	1198.5	1191.7	1201.17	50.3	47.1	63.6	53.6667	986.2	991.5	966.7	981.467	9.01751	10.6634	0.75073	1.08648	0.960427	-0.0582516	0.197052	-0.705419	0.705419	0.817094	-0.291425	0.000841936	-3.07472	3.07472
KAG13711851	AT2G27340	nascent polypeptide-associated complex subunit alpha-like protein 1 [Cocos nucifera]	1186.6	1250.4	1191	1209.33	58.8	82.9	55.8	65.8333	1151.1	1184.8	1139.3	1158.4	29.094	19.2792	2.40579	1.66429	0.946858	-0.0787804	0.121242	-0.916348	0.916348	0.957883	-0.0620784	0.0279438	-1.55371	1.55371
KAG13343651	AT1G75920	20 kDa chaperonin, chloroplastic [Cocos nucifera]	1188.7	1168.4	1188.1	1181.73	42.2	43.1	51.3	45.5333	951.5	933.3	905.3	930.033	9.43127	19.002	0.798088	2.04315	0.84156	-0.248861	0.00467208	-2.33049	2.33049	0.787008	-0.34555	0.00380078	-2.42013	2.42013
KAG13349431	AT2G18190	Aspartic proteinase [Cocos nucifera]	1122.8	985.3	1174.4	1094.17	29.8	33.4	30.7	31.3	575.6	533.3	541	549.967	79.8106	18.3961	7.29419	3.34494	0.486976	-1.03808	0.0103688	-1.98427	1.98427	0.502635	-0.992416	0.00914	-2.03905	2.03905
KAG13668401	AT1G53600	MFP1 attachment factor 1 [Cocos nucifera]	1272.8	1154.8	1174.2	1200.6	31	43.4	34.6	36.3333	1100.5	1028	1071.4	1066.63	51.6638	29.7893	4.30316	2.79283	0.938642	-0.0913534	0.171647	-0.765364	0.765364	0.888417	-0.170691	0.02237	-1.65033	1.65033
KAG13540681	AT1G05790	60S ribosomal protein L8 [Cocos nucifera]	1176.4	1163.2	1174	1171.2	46.5	39.7	36.5	40.9	1552	1582.7	1591.7	1575.47	5.74108	16.9954	0.490188	1.07875	0.863046	-0.21249	0.0193631	-1.71302	1.71302	1.34517	0.427792	0.00125635	-2.90089	2.90089
KAG13391861	AT5G47990	glutelin type-D 1 [Cocos nucifera]	1184.6	1178.5	1166.7	1176.6	82.1	90.4	79.4	83.9667	1661.4	1705.7	1684	1683.7	7.43012	18.0866	0.631491	1.07422	1.09451	0.130285	0.0373679	-1.4275	1.4275	1.43099	0.517011	0.000923043	-3.03478	3.03478
KAG13426361	AT3G21230	RAN GTPase-activating protein 1 [Cocos nucifera]	1201.2	1159.2	1152.4	1170.93	50	37.9	45.1	44.3333	1211.4	1264.6	1299.9	1258.63	21.5811	36.3755	1.84306	2.89008	0.765742	-0.385069	0.012572	-1.9006	1.9006	1.0749	0.104199	0.163426	-0.786679	0.786679
KAG13315431	AT5G09420	Peptidylprolyl isomerase [Cocos nucifera]	1121.5	1064.6	1136	1107.37	33.9	44.1	41.8	39.9333	993.4	959.1	977.7	976.733	30.8145	14.0196	2.78269	1.43535	0.980825	-0.0279318	0.552956	-0.257309	0.257309	0.882032	-0.181096	0.0134322	-1.87185	1.87185
KAG13352041	AT1G53280	Protein DJ-1 [Cocos nucifera]	1148.5	1147.4	1128.6	1141.5	15	18.4	15.1	16.1667	1187.6	1218.8	1261	1222.47	9.13273	30.0774	0.800064	2.46038	1.11082	0.151624	0.00388256	-2.41088	2.41088	1.07093	0.0988643	0.0977028	-1.01009	1.01009
KAG13260761	AT1G74260	putative neurofilament medium polypeptide [Cocos nucifera]	1119	1138.9	1117.3	1125.07	54.1	43.1	43.7	46.9667	981.4	987.3	939	969.233	9.80623	21.5135	0.871614	2.21964	1.00625	0.00899091	0.666928	-0.175921	0.175921	0.86149	-0.215095	0.00581776	-2.23524	2.23524
KAG13391501	AT3G09640	L-ascorbate peroxidase, cytosolic [Cocos nucifera]	1150.2	1017.8	1092.5	1086.83	67.4	62.1	61	63.5	4523.4	4319.8	4448.7	4430.63	54.2004	84.0954	4.987	1.89804	1.09658	0.133011	0.14827	-0.828947	0.828947	4.07664	2.02738	4.12186e-05	-4.38491	4.38491
KAG13550911	AT5G63580	putative low-temperature-induced 65 kDa protein [Cocos nucifera]	1121.8	1284.8	1091.2	1165.93	51.6	36.2	44.3	44.0333	986.8	984.5	1001.6	990.967	84.9747	7.57731	7.28813	0.764638	1.03271	0.04643	0.630828	-0.200089	0.200089	0.849934	-0.234577	0.111868	-0.951293	0.951293
AGS434741	ATCG00490	ribulose bisphosphate carboxylase large chain [Cocos nucifera]	1083.9	1113.2	1059.6	1085.57	58.7	53.8	56.8	56.4333	942.3	923.2	918.4	927.967	21.9138	10.3229	2.01865	1.11242	0.958578	-0.0610327	0.0422654	-1.37401	1.37401	0.854822	-0.226303	0.0104021	-1.98288	1.98288
KAG13302891	AT3G14940	putative Phosphoenolpyruvate carboxylase 2 [Cocos nucifera]	1059.9	1008.1	1059.3	1042.43	41.4	39.1	44.4	41.6333	1055.9	1003.7	1005.5	1021.7	24.2786	24.1942	2.32903	2.36804	0.885173	-0.175969	0.0132235	-1.87865	1.87865	0.980111	-0.0289835	0.336546	-0.472955	0.472955
KAG13276741	AT1G73740	putative 40S ribosomal protein S4-3 [Cocos nucifera]	1061.4	1132.6	1042.5	1078.83	60.9	59.9	66.9	62.5667	1502.2	1569	1504.4	1525.2	38.7938	30.9843	3.59591	2.03149	0.977445	-0.0329129	0.455933	-0.341099	0.341099	1.41375	0.499526	0.000310704	-3.50765	3.50765
KAG13339681	AT4G14880	cysteine synthase [Cocos nucifera]	1041.8	1222.6	1042.2	1102.2	40.8	34.7	52.2	42.5667	1417.4	1553.1	1496	1488.83	85.1358	55.6306	7.72417	3.73652	1.04431	0.0625436	0.471589	-0.326437	0.326437	1.35078	0.433796	0.00856735	-2.06715	2.06715
KAG13609721	AT3G02850	Proteasome subunit alpha type [Cocos nucifera]	1020.1	926.6	1036.4	994.367	131.3	130.3	155	138.867	893.1	834	857	861.367	48.3781	24.3242	4.86522	2.82391	0.832087	-0.265193	0.0205905	-1.68633	1.68633	0.866247	-0.20715	0.0341683	-1.46638	1.46638
KAG13687851	AT2G45290	Tubulin alpha-3 chain [Cocos nucifera]	1011.6	909.1	1021.2	980.633	57.7	62.7	46.3	55.5667	876.5	869.5	880.2	875.4	50.7333	4.43697	5.17353	0.50685	0.71668	-0.4806	0.0136695	-1.86425	1.86425	0.892688	-0.163771	0.0852292	-1.06941	1.06941
KAG13353611	AT5G25880	NADP-dependent malic enzyme [Cocos nucifera]	988.1	1050.7	1020.3	1019.7	59.1	61	58.8	59.6333	708	741.9	738.3	729.4	25.5599	15.2033	2.50661	2.08436	0.790232	-0.339651	0.0209657	-1.67849	1.67849	0.715308	-0.483363	0.0010173	-2.99255	2.99255
KAG13645391	AT5G35360	putative Biotin carboxylase 1, chloroplastic [Cocos nucifera]	1075.4	1076.4	1019.9	1057.23	25.9	30.5	23.2	26.5333	957.2	992.2	960.2	969.867	26.4018	15.8395	2.49725	1.63316	0.864584	-0.209923	0.0239905	-1.61996	1.61996	0.917363	-0.124435	0.0356859	-1.4475	1.4475
KAG13418821	AT3G59610	glycine-rich RNA-binding protein GRP1A-like [Cocos nucifera]	1043.7	953.6	1015.8	1004.37	53.4	54.7	54.1	54.0667	1141.5	1090.7	1170.9	1134.37	37.6612	33.1278	3.74974	2.92038	0.874714	-0.193117	0.0403182	-1.3945	1.3945	1.12943	0.175601	0.0165171	-1.78207	1.78207
KAG13466351	AT4G09560	putative glutamate carboxypeptidase LAMP1 [Cocos nucifera]	968.7	913.4	1007.6	963.233	40.5	30.5	33.9	34.9667	1028.9	972.9	1015.8	1005.87	38.6508	23.9166	4.01261	2.37771	1.05873	0.082329	0.156162	-0.806424	0.806424	1.04426	0.0624819	0.13165	-0.880579	0.880579
KAG13597071	AT5G43940	putative Alcohol dehydrogenase class-3 [Cocos nucifera]	964.8	1039.2	1006	1003.33	50.8	48.1	49.7	49.5333	896.2	939.3	900.9	912.133	30.4321	19.3053	3.0331	2.1165	0.841395	-0.249144	0.0121691	-1.91474	1.91474	0.909103	-0.137484	0.0152662	-1.81627	1.81627
KAG13589261	AT3G01650	hypothetical protein COCNU_08G003720 [Cocos nucifera]	963	883	997.8	947.933	62.4	60.5	44.5	55.8	642.4	622.6	615.7	626.9	48.0626	11.3164	5.07025	1.80513	1.09846	0.135482	0.0693591	-1.1589	1.1589	0.661333	-0.59655	0.0117652	-1.9294	1.9294
KAG13547381	AT3G55650	60S ribosomal protein L9 [Cocos nucifera]	950.4	940	995.4	961.933	74.7	71.6	72.8	73.0333	1263.7	1202.4	1226.7	1230.93	24.0424	25.204	2.49938	2.04755	0.924839	-0.112726	0.0306961	-1.51292	1.51292	1.27965	0.355744	0.00780182	-2.1078	2.1078
KAG13633301	AT4G34200	putative D-3-phosphoglycerate dehydrogenase 1, chloroplastic [Cocos nucifera]	1002.8	911.8	995.1	969.9	188.4	176.4	139.1	167.967	947	927.6	968.6	947.733	41.203	16.7462	4.24817	1.76697	0.870915	-0.199397	0.0499864	-1.30115	1.30115	0.977145	-0.0333548	0.397853	-0.400277	0.400277
KAG13424651	AT3G07480	40S ribosomal protein S9-2 [Elaeis guineensis]	1076.8	1078	987.2	1047.33	38.7	40.1	34.3	37.7	1385.1	1443.1	1479	1435.73	42.5235	38.6868	4.06017	2.69457	0.853692	-0.228213	0.0268999	-1.57025	1.57025	1.37085	0.455067	0.018948	-1.72244	1.72244
KAG13352431	AT2G30575	14-3-3-like protein D [Cocos nucifera]	949.6	977.6	983	970.067	62	65.1	73.7	66.9333	1370.9	1364.3	1309.4	1348.2	14.6391	27.5677	1.50908	2.04478	0.902343	-0.148251	0.0107649	-1.96799	1.96799	1.3898	0.474879	0.00533414	-2.27294	2.27294
KAG13678261	AT5G01320	Elongation factor 2 [Cocos nucifera]	982.9	967.9	981.3	977.367	57.8	55.3	62.3	58.4667	1370	1358.3	1490.6	1406.3	6.72574	59.8002	0.688149	4.25231	0.907234	-0.140454	0.00517913	-2.28574	2.28574	1.43887	0.524933	0.00866725	-2.06212	2.06212
KAG13638391	AT1G22400	Heat shock protein 81-3 [Cocos nucifera]	973.8	932.4	975.8	960.667	38.7	39.2	37.1	38.3333	1685.9	1700.3	1730.7	1705.63	20.0042	18.6743	2.08233	1.09486	0.852186	-0.23076	0.0455318	-1.34169	1.34169	1.77547	0.8282	0.00051159	-3.29108	3.29108
KAG13702021	AT5G13980	alpha-mannosidase [Cocos nucifera]	902.3	933.2	972.8	936.1	46.2	47.3	48.2	47.2333	975.6	989.8	931.2	965.533	28.8545	24.9599	3.08241	2.58509	1.01549	0.0221757	0.481086	-0.317777	0.317777	1.03144	0.0446634	0.49785	-0.302902	0.302902
KAG13262421	AT3G17480	60S ribosomal protein L22-2 [Cocos nucifera]	930.8	855.5	967.6	917.967	43.9	38.7	37.1	39.9	1174.2	1087.5	1119.8	1127.17	46.6556	35.7764	5.0825	3.17401	0.864483	-0.21009	0.0491788	-1.30822	1.30822	1.22789	0.296187	0.0182925	-1.73773	1.73773
KAG13712801	AT4G02280	putative Sucrose synthase 4 [Cocos nucifera]	996.7	964.9	967.1	976.233	40.5	38.6	29.6	36.2333	890.9	869.8	855.2	871.967	14.5	14.6548	1.4853	1.68066	0.840885	-0.25002	0.0165503	-1.78119	1.78119	0.893195	-0.162953	0.00221016	-2.65558	2.65558
KAG13597361	AT3G61880	60S ribosomal protein L14-1 [Cocos nucifera]	956.2	1028.7	963.1	982.667	64	74.6	78.3	72.3	1288.2	1309.6	1287.8	1295.2	32.6721	10.1836	3.32484	0.786261	0.849389	-0.235502	0.0318399	-1.49703	1.49703	1.31805	0.398401	0.00259648	-2.58562	2.58562
KAG13308581	AT4G33010	40S ribosomal protein S8 [Cocos nucifera]	980.9	1001.4	959.8	980.7	39	37.7	29	35.2333	1240.8	1248.8	1248.1	1245.9	16.9837	3.61755	1.7318	0.290356	0.918562	-0.122552	0.0672434	-1.17235	1.17235	1.27042	0.345304	0.00207544	-2.68289	2.68289
KAG13387751	AT5G49460	ATP-citrate synthase beta chain protein 1 [Cocos nucifera]	917.4	1009.6	955.8	960.933	61.2	58.9	65.2	61.7667	1188	1230.5	1215.1	1211.2	37.8151	17.5683	3.93525	1.45049	0.930692	-0.103624	0.0228475	-1.64116	1.64116	1.26044	0.333929	0.00359269	-2.44458	2.44458
KAG13651021	AT2G35690	myosin-9 [Cocos nucifera]	985.3	887.4	952.9	941.867	95.2	102.3	96.7	98.0667	920.3	909.3	970.5	933.367	40.7218	26.6385	4.32353	2.85402	0.724979	-0.463989	0.0157546	-1.80259	1.80259	0.990975	-0.0130789	0.792092	-0.101224	0.101224
KAG13597001	AT2G36760	60S ribosomal protein L21-1 [Cocos nucifera]	948.4	1162.8	951.1	1020.77	81.8	73.8	87.8	81.1333	1404.1	1540.2	1507	1483.77	100.439	57.9404	9.83954	3.90496	0.819613	-0.286986	0.115731	-0.936549	0.936549	1.45358	0.539611	0.0122205	-1.91291	1.91291
KAG13618221	AT5G03300	adenosine kinase 2 [Cocos nucifera]	898.2	966.3	947.4	937.3	36.2	36.6	36.9	36.5667	1777.8	1764.1	1840.8	1794.23	28.7044	33.3992	3.06245	1.86148	0.920516	-0.119485	0.0305222	-1.51538	1.51538	1.91426	0.936785	0.00120986	-2.91726	2.91726
KAG13539171	AT5G42980	Protein disulfide-isomerase [Cocos nucifera]	892	920.2	945.2	919.133	94.7	95.3	88.8	92.9333	811.5	826.2	826	821.233	21.7319	6.88299	2.36439	0.838128	0.739247	-0.435871	0.00050764	-3.29444	3.29444	0.893487	-0.162482	0.0131545	-1.88093	1.88093
KAG13390611	AT5G54960	pyruvate decarboxylase 1 [Cocos nucifera]	972.5	938.2	944.5	951.733	51.4	55.7	63.7	56.9333	864.8	906	866.4	879.067	14.9078	19.0559	1.56638	2.16775	0.840712	-0.250317	0.0110029	-1.95849	1.95849	0.923648	-0.114585	0.0804816	-1.0943	1.0943
KAG13595441	AT5G08570	Pyruvate kinase, cytosolic isozyme [Cocos nucifera]	919.2	834.1	932.8	895.367	64.5	60.2	71.4	65.3667	1124.6	1051.7	1093.2	1089.83	43.6764	29.8564	4.87805	2.73953	0.909981	-0.136092	0.10864	-0.964008	0.964008	1.21719	0.283557	0.00790525	-2.10208	2.10208
KAG13711741	AT2G41530	S-formylglutathione hydrolase [Cocos nucifera]	912.1	781	931.5	874.867	58.7	74.8	54.6	62.7	939.4	900.9	952.2	930.833	66.8446	21.8016	7.64055	2.34216	0.936333	-0.0949062	0.246763	-0.60772	0.60772	1.06397	0.0894597	0.22263	-0.652416	0.652416
KAG13478681	AT1G71010	T-complex protein 1 subunit eta [Cocos nucifera]	893	876.3	921.9	897.067	47.3	46.1	39.8	44.4	1067.6	1096	1105.2	1089.6	18.8369	16.0033	2.09983	1.46873	0.957974	-0.0619414	0.277653	-0.556498	0.556498	1.21463	0.280511	0.00510813	-2.29174	2.29174
KAG13261271	AT1G48030	dihydrolipoyl dehydrogenase 1, mitochondrial [Cocos nucifera]	946.5	880.7	919.2	915.467	68.2	73.3	75.3	72.2667	1398.9	1348.3	1388.7	1378.63	26.9921	21.8494	2.94846	1.58486	0.704449	-0.505432	0.00387458	-2.41177	2.41177	1.50594	0.59066	0.000136466	-3.86498	3.86498
KAG13339751	AT5G22500	late embryogenesis abundant protein D-34 [Cocos nucifera]	877.1	902.1	908.1	895.767	29.4	18.4	18.5	22.1	759.1	745.7	753.7	752.833	13.4247	5.50475	1.49868	0.731204	1.18502	0.244909	0.00279354	-2.55384	2.55384	0.840435	-0.250792	0.00753758	-2.12277	2.12277
KAG13621171	AT4G09320	nucleoside diphosphate kinase B [Cocos nucifera]	861.4	918.8	906.2	895.467	70.9	60.2	55.6	62.2333	992.1	1014.8	991.1	999.333	24.6319	10.9442	2.75073	1.09515	0.995459	-0.00656677	0.865258	-0.0628544	0.0628544	1.11599	0.158326	0.0171838	-1.76488	1.76488
KAG13262111	AT3G55010	phosphoribosylformylglycinamidine cyclo-ligase, chloroplastic/mitochondrial [Cocos nucifera]	869	825.5	904.8	866.433	77.5	76.1	68.8	74.1333	704.1	642.5	658.2	668.267	32.4249	26.1361	3.74234	3.91103	0.623745	-0.680972	0.00141147	-2.85033	2.85033	0.771285	-0.374665	0.0152718	-1.81611	1.81611
KAG13315531	AT4G19010	40S ribosomal protein S5 [Cocos nucifera]	919.5	971.6	903.6	931.567	28.2	27.5	13.7	23.1333	1288.9	1377.2	1338.5	1334.87	29.0425	36.1398	3.1176	2.70737	0.894443	-0.160938	0.0512711	-1.29013	1.29013	1.43293	0.518965	0.00219894	-2.65779	2.65779
KAG13685351	AT3G62170	exocyst complex component SEC3A [Cocos nucifera]	764.8	746.5	899.6	803.633	64.2	46.8	55.6	55.5333	610.3	626.2	626	620.833	68.2687	7.44864	8.49501	1.19978	0.906425	-0.14174	0.271514	-0.566208	0.566208	0.772533	-0.372331	0.0589451	-1.22955	1.22955
KAG13546431	AT2G02220	putative inactive leucine-rich repeat receptor kinase XIAO [Cocos nucifera]	870.8	838.6	897.8	869.067	65.1	86.4	74.2	75.2333	524	530	531.1	528.367	24.1994	3.12019	2.78452	0.590534	0.776925	-0.364152	0.0154533	-1.81098	1.81098	0.60797	-0.717927	0.00249419	-2.60307	2.60307
KAG13318041	AT3G14270	T-complex protein 1 subunit epsilon [Cocos nucifera]	920	939	896.4	918.467	68	78.5	66.5	71	926.1	937.2	931.7	931.667	17.4251	4.53162	1.8972	0.486399	0.807723	-0.308067	0.0133556	-1.87434	1.87434	1.01437	0.0205865	0.362584	-0.440591	0.440591
KAG13654261	AT3G54540	ABC transporter F family member 4 [Cocos nucifera]	857.6	792.7	886.5	845.6	64.2	61.7	61.1	62.3333	830.7	797.3	786.6	804.867	39.2225	18.782	4.63843	2.33355	0.952933	-0.0695536	0.130226	-0.885303	0.885303	0.951829	-0.0712256	0.318735	-0.496571	0.496571
KAG13478271	AT5G15490	putative UDP-glucose 6-dehydrogenase 4 [Cocos nucifera]	917.1	827.3	885.6	876.667	46.1	35.7	41.1	40.9667	856.7	864.7	851.3	857.567	37.2009	5.50475	4.24345	0.641903	0.876426	-0.190296	0.0651668	-1.18597	1.18597	0.978213	-0.0317796	0.580647	-0.236088	0.236088
KAG13314671	AT5G41670	6-phosphogluconate dehydrogenase, decarboxylating 1, chloroplastic [Cocos nucifera]	853.1	826.1	869.2	849.467	150.2	170.1	134.9	151.733	912	926.3	880.4	906.233	17.7821	19.1771	2.09332	2.11614	0.863601	-0.211564	0.0403626	-1.39402	1.39402	1.06683	0.0933252	0.157963	-0.801446	0.801446
KAG13473601	AT2G05710	Aconitate hydratase [Cocos nucifera]	837.3	857.9	857.1	850.767	46	52.3	48.9	49.0667	1187.4	1208.3	1200.6	1198.77	9.52797	8.63031	1.11993	0.719932	1.22188	0.289101	0.00274513	-2.56144	2.56144	1.40904	0.494715	4.18622e-05	-4.37818	4.37818
KAG13378801	AT4G15530	selenoprotein H [Cocos nucifera]	844	708.4	855.2	802.533	62.7	61.7	53.9	59.4333	572.5	546.7	581.6	566.933	66.7192	14.7816	8.31357	2.60729	0.943388	-0.0840774	0.410322	-0.386875	0.386875	0.70643	-0.501382	0.0237311	-1.62468	1.62468
KAG13684851	AT4G11030	hypothetical protein COCNU_14G009530 [Cocos nucifera]	898.5	777.3	852.6	842.8	131	132	124.6	129.2	1093.6	1065.2	1170.1	1109.63	49.9626	44.3005	5.92817	3.99236	0.717608	-0.478732	0.0183393	-1.73662	1.73662	1.3166	0.396821	0.0185631	-1.73135	1.73135
KAG13654961	AT5G42940	10 kDa chaperonin, mitochondrial [Cocos nucifera]	865.7	866.1	837.9	856.567	55.6	53.3	53.1	54	633.3	686.2	623.8	647.767	13.2003	27.4518	1.54108	4.23792	1.13683	0.185011	0.0141679	-1.84869	1.84869	0.756236	-0.403091	0.00538563	-2.26876	2.26876
KAG13682661	AT2G43400	thiamine thiazole synthase, chloroplastic [Cocos nucifera]	817.3	892.3	820.2	843.267	85.2	53.2	52.9	63.7667	852.9	880.7	875.6	869.733	34.692	12.0837	4.114	1.38936	0.925844	-0.111159	0.0471206	-1.32679	1.32679	1.03139	0.0445842	0.314427	-0.50248	0.50248
KAG13465581	AT4G28090	oil body-associated protein 2B [Cocos nucifera]	791	912.8	811.4	838.4	52.9	67.8	54.4	58.3667	619.3	638.8	604.3	620.8	53.2639	14.1244	6.35304	2.2752	0.915911	-0.12672	0.191677	-0.71743	0.71743	0.740458	-0.43351	0.0184756	-1.7334	1.7334
KAG13387871	AT5G37490	outer envelope pore protein 16-2, chloroplastic [Cocos nucifera]	763.1	712.7	810.5	762.1	57.5	49.8	66.5	57.9333	304.3	276.6	274.1	285	39.9329	13.6853	5.23986	4.80185	0.674715	-0.567651	0.0107856	-1.96716	1.96716	0.373967	-1.41902	0.00402636	-2.39509	2.39509
KAG13346311	AT1G30410	aspartyl protease 25 [Cocos nucifera]	793.5	761	808.4	787.633	69.8	76.3	85.6	77.2333	731.8	728.5	733.2	731.167	19.7906	1.97034	2.51267	0.269478	1.13318	0.180382	0.019387	-1.71249	1.71249	0.928308	-0.107324	0.0463643	-1.33382	1.33382
KAG13541401	AT2G16890	protein EARLY-RESPONSIVE TO DEHYDRATION 7, chloroplastic [Cocos nucifera]	754	741.3	804.9	766.733	74.1	60.2	61.4	65.2333	807.8	771	829.1	802.633	27.4814	23.9989	3.58422	2.99002	1.21668	0.282946	0.00447807	-2.34891	2.34891	1.04682	0.0660162	0.0585359	-1.23258	1.23258
KAG13317231	AT3G06050	peroxiredoxin-2F, mitochondrial [Cocos nucifera]	782.4	772.7	802.9	786	9.9	8.7	5.3	7.96667	1182.3	1208.4	1199.4	1196.7	12.5891	10.825	1.60167	0.904568	0.789186	-0.341563	0.0108782	-1.96344	1.96344	1.52252	0.60646	0.000930751	-3.03117	3.03117
KAG13586661	AT5G17920	5-methyltetrahydropteroyltriglutamate--homocysteine methyltransferase 2 [Cocos nucifera]	788.6	899.5	802.5	830.2	48.2	34.7	44.7	42.5333	1077.9	1148.9	1162.2	1129.67	49.33	37.0051	5.94194	3.27575	0.788806	-0.342258	0.0140266	-1.85305	1.85305	1.36072	0.444366	0.0113954	-1.94327	1.94327
KAG13632741	AT1G76550	putative Pyrophosphate--fructose 6-phosphate 1-phosphotransferase subunit alpha [Cocos nucifera]	837.4	789.5	796.7	807.867	108.5	106.2	91	101.9	772	757.9	769.3	766.4	21.0891	6.11065	2.61046	0.797318	0.924781	-0.112816	0.0248131	-1.60532	1.60532	0.948671	-0.0760196	0.0748165	-1.126	1.126
KAG13426641	AT2G26440	Recoverin family protein [Cocos nucifera]	828.5	809.4	793.4	810.433	38.8	33.4	43.4	38.5333	879.9	828.8	838.4	849.033	14.3481	22.1751	1.77043	2.61181	1.15691	0.210279	0.0742483	-1.12931	1.12931	1.04763	0.0671277	0.0585665	-1.23235	1.23235
KAG13472901	AT4G00750	40S ribosomal protein S7	788.1	858.3	787.9	811.433	67.9	77	76	73.6333	1051.9	1127.4	1112.7	1097.33	33.1398	32.6819	4.08411	2.97831	0.863287	-0.212088	0.025553	-1.59256	1.59256	1.35234	0.435457	0.00462455	-2.33493	2.33493
KAG13655941	AT1G09780	2,3-bisphosphoglycerate-independent phosphoglycerate mutase [Cocos nucifera]	793.2	868.6	787.8	816.533	73.5	73.1	70.2	72.2667	733.3	812.4	784.7	776.8	36.8826	32.772	4.51698	4.21885	0.934887	-0.0971356	0.230667	-0.637015	0.637015	0.951339	-0.0719686	0.162724	-0.78855	0.78855
KAG13268751	AT3G21170	26S proteasome non-ATPase regulatory subunit 1 [Cocos nucifera]	785	799.9	786.8	790.567	106.6	138.5	99	114.7	832.6	839	877.6	849.733	6.64045	19.8772	0.839961	2.33923	0.896699	-0.157305	0.00473681	-2.32451	2.32451	1.07484	0.104123	0.0660175	-1.18034	1.18034
KAG13544291	AT4G11110	coatomer subunit alpha-1 [Cocos nucifera]	786.9	733	783.7	767.867	75.6	54.3	69.5	66.4667	809.5	798	800.8	802.767	24.689	4.89648	3.21528	0.609951	0.747612	-0.419638	0.0163047	-1.78769	1.78769	1.04545	0.0641249	0.147526	-0.831131	0.831131
KAG13468171	AT2G15480	Glycosyltransferase [Cocos nucifera]	712.3	664.9	783.6	720.267	75.5	81.2	71.1	75.9333	903.1	858.8	853.2	871.7	48.7854	22.3205	6.77324	2.56058	1.20687	0.271268	0.0699334	-1.15532	1.15532	1.21025	0.275301	0.0659024	-1.1811	1.1811
KAG13687891	AT1G50360	hypothetical protein EJB05_22682 [Eragrostis curvula]	758.2	642	783.3	727.833	78.1	70.8	80.4	76.4333	903.9	907.2	934.9	915.333	61.5523	13.9012	8.45692	1.5187	0.87204	-0.197533	0.173627	-0.760383	0.760383	1.25761	0.330689	0.0404241	-1.39336	1.39336
KAG13267291	AT1G78010	110 kDa U5 small nuclear ribonucleoprotein component CLO [Cocos nucifera]	764.5	724.7	780.9	756.7	51.6	41.8	38.2	43.8667	792.6	786	800.2	792.933	23.5972	5.80192	3.11843	0.731703	0.945685	-0.0805681	0.225951	-0.645985	0.645985	1.04788	0.0674781	0.105263	-0.977726	0.977726
KAG13345861	AT1G53090	14-3-3-like protein [Cocos nucifera]	820.7	908.4	780.1	836.4	160.1	197.7	117.9	158.567	1433.7	1564.7	1481.7	1493.37	53.5418	54.1131	6.40146	3.62356	0.994062	-0.00859247	0.919261	-0.0365611	0.0365611	1.78547	0.836303	0.00151247	-2.82031	2.82031
KAG13418911	AT3G56630	Cytochrome P450 94C1 [Cocos nucifera]	754.3	707.8	764.9	742.333	198.8	221.2	193.6	204.533	259.9	242.3	260.1	254.1	24.7992	8.34426	3.34071	3.28385	0.440862	-1.1816	0.00567839	-2.24577	2.24577	0.342299	-1.54667	0.000579323	-3.23708	3.23708
KAG13635721	AT5G43940	putative Cytochrome b-c1 complex subunit Rieske-4, mitochondrial [Cocos nucifera]	770.4	750.9	761.4	760.9	72.8	59.5	65.2	65.8333	765.4	783.6	761.4	770.133	7.96869	9.66138	1.04727	1.25451	0.89197	-0.164933	0.015635	-1.8059	1.8059	1.01213	0.0174014	0.516548	-0.286889	0.286889
KAG13377651	AT3G46970	Alpha-1,4 glucan phosphorylase [Cocos nucifera]	764.7	836	755.9	785.533	73.4	87.2	74.2	78.2667	622.7	661.6	664.7	649.667	35.8657	19.1103	4.56578	2.94155	0.960494	-0.0581516	0.369289	-0.432634	0.432634	0.827039	-0.273973	0.0303217	-1.51825	1.51825
KAG13316661	AT5G03630	monodehydroascorbate reductase 3, cytosolic [Cocos nucifera]	768.4	854	754.2	792.2	28.8	19.8	20.9	23.1667	1556.4	1640.6	1547.1	1581.37	44.082	42.056	5.56451	2.65947	1.03375	0.0478813	0.428925	-0.367618	0.367618	1.99617	0.997235	5.85716e-06	-5.23231	5.23231
KAG13421491	AT5G42930	40S ribosomal protein S3a [Cocos nucifera]	761.7	707.5	754.1	741.1	106.7	103.5	108	106.067	963.6	917.8	969.3	950.233	23.9605	23.0516	3.2331	2.42589	0.892907	-0.163418	0.0295039	-1.53012	1.53012	1.28219	0.358614	0.000344637	-3.46264	3.46264
KAG13696491	AT1G63440	Copper transport protein ATX1 [Cocos nucifera]	750.6	645.9	753.8	716.767	103.9	99.8	124.4	109.367	221.4	214.7	211.4	215.833	50.1273	4.1604	6.99353	1.9276	0.964424	-0.0522612	0.434168	-0.362342	0.362342	0.301121	-1.73159	0.00486674	-2.31276	2.31276
KAG13313031	AT5G19150	ATP-dependent (S)-NAD(P)H-hydrate dehydratase [Cocos nucifera]	733	669.3	748.4	716.9	143.3	156.3	166.2	155.267	737.3	709	728.9	725.067	34.2404	11.8671	4.77618	1.6367	1.06816	0.095133	0.145908	-0.835922	0.835922	1.01139	0.0163418	0.681697	-0.166409	0.166409
KAG13662111	AT5G35360	protein MOTHER of FT and TFL1 [Cocos nucifera]	741.8	743.3	747.1	744.067	81.2	73	72.4	75.5333	387	387.6	388.7	387.767	2.2306	0.703957	0.299784	0.181541	0.835454	-0.259368	0.00109146	-2.96199	2.96199	0.521145	-0.940243	9.21612e-06	-5.03545	5.03545
AIO057041	AT2G44410	putative argonaute 1 [Cocos nucifera]	779.5	738.5	745.1	754.367	78.6	66.2	66.8	70.5333	670.3	698	699.7	689.333	17.975	13.4765	2.3828	1.955	0.947506	-0.0777936	0.0468258	-1.32951	1.32951	0.913791	-0.130064	0.098902	-1.0048	1.0048
KAG13712031	AT5G57655	Xylose isomerase [Cocos nucifera]	756.5	711.1	742.1	736.567	127.3	121.1	136.1	128.167	686.5	719.9	697.7	701.367	18.943	13.8798	2.57179	1.97897	0.832375	-0.264694	0.0262766	-1.58043	1.58043	0.952211	-0.0706472	0.268611	-0.570876	0.570876
KAG13711081	AT3G22690	aspartyl protease AED3 [Cocos nucifera]	734.9	740.4	732.6	735.967	92.8	115.1	102.1	103.333	750.2	699.2	697.3	715.567	3.27244	24.5017	0.444646	3.4241	1.13905	0.187826	0.0278638	-1.55496	1.55496	0.972281	-0.0405542	0.373184	-0.428077	0.428077
KAG13266961	AT5G47720	acetyl-CoA acetyltransferase, cytosolic 1 [Cocos nucifera]	728.8	634.2	731.7	698.233	1484.6	1390.4	1309.5	1394.83	375.7	395.2	411.9	394.267	45.2939	14.7933	6.48693	3.75211	0.680288	-0.555782	0.0194164	-1.71183	1.71183	0.564663	-0.824537	0.0121935	-1.91387	1.91387
KAG13679411	AT2G36800	UDP-glucose flavonoid 3-O-glucosyltransferase 7 [Cocos nucifera]	756.5	705.9	730.7	731.033	71.7	64.6	67.5	67.9333	685.2	687.3	659.5	677.333	20.6587	12.6392	2.82596	1.86602	0.972368	-0.0404259	0.174434	-0.758368	0.758368	0.926542	-0.110071	0.092265	-1.03496	1.03496
KAG13282191	AT2G29730	guanosine nucleotide diphosphate dissociation inhibitor 1 [Cocos nucifera]	719.5	751.7	726.4	732.533	74.4	82.2	74.1	76.9	944	934.1	922.1	933.4	13.8425	8.95433	1.88968	0.959324	1.03285	0.0466364	0.133833	-0.873437	0.873437	1.27421	0.349601	0.00380431	-2.41972	2.41972
KAG13391821	AT1G75270	glutathione S-transferase DHAR2-like [Cocos nucifera]	694.9	773.9	721.8	730.2	147.5	155.1	153.1	151.9	742.5	762.6	755.1	753.4	32.794	8.29337	4.4911	1.10079	1.15927	0.213218	0.0113166	-1.94628	1.94628	1.03177	0.0451244	0.321	-0.493494	0.493494
KAG13377751	ATCG00490	Proliferating cell nuclear antigen	717	650	714.1	693.7	80.8	77.7	77.4	78.6333	721.1	672.7	710.9	701.567	30.9232	20.8322	4.45772	2.96939	0.89001	-0.168106	0.115755	-0.93646	0.93646	1.01134	0.0162683	0.41492	-0.382036	0.382036
KAG13464181	AT4G33070	pyruvate decarboxylase 1 [Cocos nucifera]	701.9	680.1	711.3	697.767	48.9	51.2	42.4	47.5	609.7	602.9	611.4	608	13.0684	3.67242	1.87289	0.604016	0.89667	-0.15735	0.00140579	-2.85208	2.85208	0.871351	-0.198673	0.00546747	-2.26221	2.26221
KAG13676181	AT4G13360	3-hydroxyisobutyryl-CoA hydrolase-like protein 3, mitochondrial [Cocos nucifera]	628.2	667.2	703.5	666.3	105.5	110.7	104.1	106.767	569.4	589.2	583.1	580.567	30.7477	8.27943	4.61469	1.42609	0.824704	-0.278052	0.0552971	-1.2573	1.2573	0.871329	-0.19871	0.0422222	-1.37446	1.37446
KAG13352401	AT3G04530	Mitogen-activated protein kinase 1 [Cocos nucifera]	691.5	590.7	702	661.4	71.2	76.3	65.6	71.0333	573.1	511	537.3	540.467	50.1759	25.4509	7.58632	4.70906	0.805917	-0.311297	0.101166	-0.994968	0.994968	0.817156	-0.291317	0.0388863	-1.4102	1.4102
KAG13591201	AT3G26100	60S ribosomal protein L13-1 [Cocos nucifera]	698.9	648.1	701.9	682.967	85.2	84.7	73.7	81.2	882	855.4	897.6	878.333	24.6849	17.4221	3.61436	1.98354	0.912197	-0.132583	0.189497	-0.722398	0.722398	1.28606	0.362953	0.00127692	-2.89384	2.89384
KAG13620551	AT4G17830	acetylornithine deacetylase [Cocos nucifera]	665.4	725	696.9	695.767	85.5	91.2	70.1	82.2667	707.5	739.2	740.3	729	24.3448	15.2094	3.49899	2.08634	0.874	-0.194295	0.018227	-1.73928	1.73928	1.04777	0.0673153	0.0732227	-1.13535	1.13535
KAG13715521	AT5G11610	ERBB-3 BINDING PROTEIN 1 [Cocos nucifera]	694.1	727.5	691.5	704.367	76	68.8	86.1	76.9667	996.9	1081.6	1055.6	1044.7	16.3921	35.4272	2.32722	3.39114	0.935072	-0.0968511	0.0445743	-1.35092	1.35092	1.48318	0.56869	0.00309813	-2.5089	2.5089
KAG13379111	AT3G54840	putative Ras-related protein RABE1c [Cocos nucifera]	751.8	742.1	687.4	727.1	54.3	48.3	51.3	51.3	837.4	991.1	866.1	898.2	28.3501	66.727	3.89906	7.42896	0.813827	-0.297207	0.0218971	-1.65961	1.65961	1.23532	0.304883	0.068705	-1.16301	1.16301
KAG13423271	AT2G17370	Small heat shock protein, chloroplastic [Cocos nucifera]	740.1	824.4	685.9	750.133	367.9	409.2	439.1	405.4	732.5	845.3	744.3	774.033	56.9857	50.6229	7.59675	6.54014	1.14171	0.191194	0.0430937	-1.36559	1.36559	1.03186	0.0452486	0.337569	-0.471638	0.471638
KAG13644621	AT5G57330	Glucose-6-phosphate 1-epimerase [Cocos nucifera]	658.6	691.9	685	678.5	87.9	78.8	79.4	82.0333	601.2	644.7	624.2	623.367	14.3506	17.7686	2.11505	2.85042	1.09379	0.12933	0.0323875	-1.48962	1.48962	0.918742	-0.122268	0.00544841	-2.26373	2.26373
KAG13467881	AT1G17160	Ribokinase [Cocos nucifera]	665	654.8	677.3	665.7	92.8	90.4	85.3	89.5	742.4	721.4	772.1	745.3	9.19891	20.7995	1.38184	2.79076	1.04747	0.0669073	0.201309	-0.696138	0.696138	1.11957	0.162949	0.0104828	-1.97952	1.97952
KAG13585781	AT5G26150	putative Ubiquitin carboxyl-terminal hydrolase 13 [Cocos nucifera]	671.6	569.2	675.2	638.667	89.2	84.7	95.3	89.7333	798.1	742.9	775.3	772.1	49.1423	22.6486	7.69452	2.93338	0.928132	-0.107599	0.433967	-0.362543	0.362543	1.20892	0.273725	0.0250549	-1.60111	1.60111
KAG13678671	AT4G10960	UDP-glucose 4-epimerase GEPI48 [Cocos nucifera]	693.4	667.3	666	675.567	191.5	221.2	165.6	192.767	539.4	541.4	514.6	531.8	12.6212	12.1896	1.86824	2.29214	0.893127	-0.163063	0.0133414	-1.8748	1.8748	0.787191	-0.345214	0.00386582	-2.41276	2.41276
KAG13642111	AT2G44350	Citrate synthase, mitochondrial [Cocos nucifera]	612.3	741.9	648.9	667.7	119.5	100.1	134.8	118.133	1004.3	1019.1	1023	1015.47	54.5535	8.05495	8.17035	0.793226	1.04488	0.0633379	0.595484	-0.22513	0.22513	1.52084	0.604871	0.0103513	-1.985	1.985
KAG13418931	AT3G50660	cytochrome P450 90B1-like [Cocos nucifera]	728.9	799.3	647.7	725.3	88.9	89.2	79.9	86	415.4	449.2	445.7	436.767	61.9428	15.1759	8.5403	3.47461	0.611747	-0.708993	0.0215111	-1.66734	1.66734	0.602188	-0.731715	0.0230079	-1.63812	1.63812
KAG13619711	AT5G16150	Aquaporin PIP2-7 [Cocos nucifera]	647.6	594.5	640.7	627.6	345.5	341.6	354.8	347.3	369.7	362.8	351.3	361.267	23.5741	7.58961	3.75624	2.10083	0.711918	-0.490216	0.00470292	-2.32763	2.32763	0.575632	-0.796781	0.0043542	-2.36109	2.36109
KAG13279511	AT2G43200	actin-3-like [Elaeis guineensis]	618.8	638.1	633.6	630.167	102.9	101.3	98.9	101.033	528.5	518.2	525.9	524.2	8.24473	4.3734	1.30834	0.834301	0.861624	-0.21487	0.00657981	-2.18179	2.18179	0.831843	-0.265616	0.00650511	-2.18675	2.18675
KAG13382581	AT3G56490	putative 14 kDa zinc-binding protein [Cocos nucifera]	720.4	890	632	747.467	219.8	235.8	216.1	223.9	855.5	1015.9	920.3	930.567	107.053	65.8842	14.3221	7.08001	1.01784	0.025508	0.876541	-0.0572278	0.0572278	1.24496	0.3161	0.0737064	-1.13249	1.13249
KAG13640131	AT1G12000	Pyrophosphate--fructose 6-phosphate 1-phosphotransferase subunit beta [Cocos nucifera]	654.7	751.5	628.4	678.2	77.7	79.2	88.5	81.8	718	794.1	753.9	755.333	52.9313	31.0842	7.80468	4.1153	1.06507	0.090954	0.436192	-0.360322	0.360322	1.11373	0.155403	0.0903831	-1.04391	1.04391
KAG13652861	AT1G59730	Disulfide-isomerase-like protein [Cocos nucifera]	588.7	570.9	625.5	595.033	94.9	103	99.5	99.1333	678.6	658.1	686	674.233	22.7358	11.8012	3.82092	1.75032	0.891883	-0.165074	0.0267313	-1.57298	1.57298	1.1331	0.180277	0.0137453	-1.86185	1.86185
KAG13345601	AT1G04510	eukaryotic translation initiation factor 3 subunit I [Cocos nucifera]	567.7	609.4	624.5	600.533	89.1	92.2	81.7	87.6667	680.3	737.8	725.1	714.4	24.0211	24.6635	3.99997	3.45233	0.91835	-0.122883	0.220376	-0.656835	0.656835	1.18961	0.250488	0.00496101	-2.30443	2.30443
KAG13680861	AT5G08680	ATP synthase subunit beta, mitochondrial [Cocos nucifera]	629.5	558.9	623.4	603.933	132.5	108.5	124.7	121.9	778.3	773.3	797.8	783.133	31.9406	10.5699	5.28876	1.34969	0.706369	-0.501505	0.030365	-1.51763	1.51763	1.29672	0.374869	0.0111572	-1.95245	1.95245
KAG13468681	AT4G22870	aspartic proteinase oryzasin-1	649.6	711.5	623.1	661.4	119.5	119.6	117.5	118.867	651.6	681.2	676.1	669.633	37.0411	12.9204	5.60042	1.92947	1.08442	0.116919	0.230604	-0.637132	0.637132	1.01245	0.0178483	0.766537	-0.115467	0.115467
KAG13318151	AT2G28420	Protein transport protein SEC31 [Cocos nucifera]	602.7	596.9	621.8	607.133	92.5	96.1	93.7	94.1	532.8	533.1	507.3	524.4	10.6378	12.0921	1.75213	2.3059	0.944768	-0.0819684	0.0559894	-1.25189	1.25189	0.863731	-0.211346	0.035344	-1.45168	1.45168
KAG13539551	AT1G18460	60S ribosomal protein L14-2 [Cocos nucifera]	651.2	682.8	619.1	651.033	124.8	99.5	142.7	122.333	844	897.1	889.2	876.767	26.0057	23.3929	3.99452	2.66809	0.840561	-0.250575	0.0478702	-1.31994	1.31994	1.34673	0.429462	0.0102535	-1.98913	1.98913
KAG13339281	AT5G17920	5-methyltetrahydropteroyltriglutamate--homocysteine methyltransferase 1 [Cocos nucifera]	650.6	717.9	614	660.833	111.5	118.1	95.2	108.267	1279.3	1327.3	1271.9	1292.83	43.0298	24.5581	6.51144	1.89956	1.01735	0.0248187	0.706319	-0.150999	0.150999	1.95637	0.968178	0.000497204	-3.30347	3.30347
KAG13312541	AT1G79500	putative cytochrome B5 [Cocos nucifera]	632.3	750.4	613.4	665.367	102.4	98.8	90.1	97.1	745.8	729	737.3	737.367	60.6207	6.85873	9.11087	0.930166	0.962176	-0.0556269	0.654175	-0.184306	0.184306	1.10821	0.148233	0.263764	-0.578785	0.578785
KAG13424041	AT2G22250	Bifunctional aspartate aminotransferase and glutamate/aspartate-prephenate aminotransferase	609.6	578.3	612.6	600.167	107.3	116.9	105	109.733	892.6	905.7	861.1	886.467	15.5105	18.7173	2.58437	2.11144	0.9183	-0.122962	0.0473036	-1.32511	1.32511	1.47703	0.562703	0.00630206	-2.20052	2.20052
KAG13686121	AT1G66550	putative Eukaryotic translation initiation factor 5A-4 [Cocos nucifera]	641.7	656.9	611.6	636.733	125	105	118.5	116.167	962.8	961	967.9	963.9	18.8242	2.92233	2.95636	0.303177	0.914459	-0.129009	0.0544067	-1.26435	1.26435	1.51382	0.598194	0.00220007	-2.65756	2.65756
KAG13680921	unnamed	DNA-binding protein [Cocos nucifera]	594.8	537.1	610.3	580.733	134.6	162.9	153.5	150.333	668.7	650.2	645.7	654.867	31.4956	9.95267	5.42343	1.5198	1.00092	0.00132433	0.981139	-0.00826966	0.00826966	1.12765	0.173325	0.0806301	-1.0935	1.0935
KAG13477011	AT2G34410	putative 60S ribosomal protein L4-1 [Cocos nucifera]	624.6	707.9	606.8	646.433	91	111.9	97.5	100.133	932.4	980.9	987.9	967.067	44.0668	24.6791	6.81691	2.55195	0.889754	-0.168522	0.190146	-0.720912	0.720912	1.496	0.581114	0.0097289	-2.01194	2.01194
KAG13657611	AT5G38280	osmotin-like protein [Cocos nucifera]	586.4	599.6	604.2	596.733	76.8	82.2	77.6	78.8667	1645.6	1568.3	1596	1603.3	7.54424	31.977	1.26426	1.99445	1.97492	0.981793	0.000429182	-3.36736	3.36736	2.68679	1.42589	0.000726656	-3.13867	3.13867
KAG13611781	AT3G19820	putative Delta(24)-sterol reductase [Cocos nucifera]	612	544.2	604.1	586.767	129.9	142.7	135.1	135.9	262.4	263.5	276.8	267.567	30.2715	6.54438	5.15903	2.44589	0.534852	-0.902788	0.0043846	-2.35807	2.35807	0.456002	-1.13289	0.0040193	-2.39585	2.39585
KAG13639511	AT5G60170	polyadenylate-binding protein 2 [Cocos nucifera]	614.1	555.7	603.8	591.2	99.9	92.1	86.1	92.7	797.9	750.2	808.6	785.567	25.452	25.3867	4.30515	3.23164	0.831247	-0.266651	0.0654609	-1.18402	1.18402	1.32877	0.410087	0.000971478	-3.01257	3.01257
KAG13275921	AT2G32160	Proteasome subunit beta type [Cocos nucifera]	577	486	602.1	555.033	89.2	81.7	80.7	83.8667	494.7	448.4	514.2	485.767	49.8779	27.5955	8.98646	5.6808	0.814245	-0.296464	0.110507	-0.95661	0.95661	0.875203	-0.192311	0.0489516	-1.31023	1.31023
KAG13654481	AT2G30110	putative Villin-1 [Cocos nucifera]	590.8	519.9	601.9	570.867	96.4	96.8	94.1	95.7667	335.6	331.1	348	338.233	36.3227	7.14625	6.36272	2.11282	0.73403	-0.446089	0.020915	-1.67954	1.67954	0.592491	-0.755135	0.00876184	-2.0574	2.0574
KAG13700771	AT5G47430	ras GTPase-activating protein-binding protein 1 isoform X1 [Elaeis guineensis]	584.8	497.3	601.8	561.3	102.1	108.2	127.2	112.5	910	881.2	952	914.4	45.7839	29.0709	8.15676	3.17924	0.862997	-0.212573	0.16371	-0.785924	0.785924	1.62908	0.704053	0.00231185	-2.63604	2.63604
KAG13392501	AT3G20730	eukaryotic translation initiation factor 3 subunit G [Cocos nucifera]	580.4	525.8	601.3	569.167	100.5	100.1	100.5	100.367	727.1	657.9	729.8	704.933	31.8298	33.2759	5.59235	4.72043	0.905066	-0.143905	0.155439	-0.808441	0.808441	1.23854	0.308636	0.00167565	-2.77582	2.77582
KAG13262051	AT2G01270	Disulfide-isomerase-like protein [Cocos nucifera]	586.4	521.3	600.2	569.3	63.3	63.7	52.5	59.8333	717.5	687.6	780.9	728.667	34.4055	38.8994	6.04348	5.33843	0.915393	-0.127537	0.0639293	-1.1943	1.1943	1.27993	0.35607	0.0084373	-2.0738	2.0738
KAG13699881	AT5G09760	Pectinesterase [Cocos nucifera]	634.3	701.5	599.5	645.1	56.5	47.3	38.8	47.5333	789.1	819.4	795.9	801.467	42.3358	12.9811	6.56267	1.61967	0.879244	-0.185665	0.156823	-0.804592	0.804592	1.24239	0.31312	0.0203867	-1.69065	1.69065
KAG13658581	AT5G04070	Eukaryotic translation initiation factor 3 subunit F [Cocos nucifera]	611.7	584.4	599	598.367	97.7	107.3	80.3	95.1	617.3	675.1	634.8	642.4	11.1542	24.201	1.8641	3.76727	0.827252	-0.273601	0.0242073	-1.61605	1.61605	1.07359	0.102442	0.219128	-0.659301	0.659301
KAG13681151	AT3G04880	DNA damage-repair/toleration protein DRT102 [Cocos nucifera]	595.1	542.9	597.3	578.433	222.7	214.8	203.3	213.6	664.7	648.8	632.8	648.767	25.1419	13.0231	4.34655	2.00737	1.16234	0.217026	0.0197171	-1.70516	1.70516	1.12159	0.165549	0.0743269	-1.12885	1.12885
KAG13347551	AT1G50360	18.1 kDa class I heat shock protein [Cocos nucifera]	587.7	794.7	593.9	658.767	113.8	104	106.5	108.1	864	945.6	877.5	895.7	96.1527	35.7125	14.5959	3.9871	1.85033	0.88778	0.01018	-1.99225	1.99225	1.35966	0.443248	0.0314893	-1.50184	1.50184
KAG13612441	AT5G46210	clathrin light chain 2 [Cocos nucifera]	581.3	539.3	593.6	571.4	93.7	88.1	98.2	93.3333	362.1	350.2	359.6	357.3	23.2469	5.12315	4.06842	1.43385	0.728503	-0.456993	0.0153531	-1.8138	1.8138	0.625306	-0.677365	0.00378529	-2.4219	2.4219
KAG13624311	AT3G52560	ubiquitin-conjugating enzyme E2 variant 1D [Cocos nucifera]	565.7	521.6	591.7	559.667	154.8	179.5	134.4	156.233	741.2	690.3	725.6	719.033	28.9344	21.2923	5.16994	2.96124	0.813877	-0.297117	0.0278358	-1.5554	1.5554	1.28475	0.361491	0.00647228	-2.18894	2.18894
KAG13423351	AT1G78900	14-3-3-like protein B [Cocos nucifera]	601.3	647.8	591.1	613.4	74.1	70.6	61.6	68.7667	1108.1	1110	1098.9	1105.67	24.6783	4.84722	4.0232	0.438398	0.931475	-0.102411	0.12983	-0.886623	0.886623	1.80252	0.850016	0.000931671	-3.03074	3.03074
KAG13316161	AT5G13420	transaldolase-like [Cocos nucifera]	583.4	562.9	590.5	578.933	220.1	232.6	206.6	219.767	711.6	749.9	735.4	732.3	11.7019	15.7888	2.02129	2.15606	1.01952	0.0278882	0.429402	-0.367136	0.367136	1.26491	0.339038	0.0127627	-1.89406	1.89406
KAG13686971	AT3G22960	pyruvate kinase isozyme A, chloroplastic [Cocos nucifera]	603.6	674.9	588.8	622.433	109.1	105	103.7	105.933	541	567.8	560.9	556.567	37.5883	11.362	6.03893	2.04145	0.676538	-0.563756	0.0106463	-1.9728	1.9728	0.894179	-0.161365	0.10277	-0.988134	0.988134
KAG13379761	AT1G07890	L-ascorbate peroxidase, cytosolic [Cocos nucifera]	573.2	544.9	584.2	567.433	105.7	92.1	96.6	98.1333	670.8	696.7	690.3	685.933	16.5542	11.0152	2.91739	1.60588	0.824943	-0.277634	0.0150745	-1.82176	1.82176	1.20884	0.273617	0.0195803	-1.70818	1.70818
KAG13379511	AT3G01640	putative glucuronokinase 1 [Cocos nucifera]	577.3	614.6	583.8	591.9	307.3	335.9	302.2	315.133	451.5	475.1	461.9	462.833	16.2692	9.65724	2.74864	2.08655	0.593231	-0.753334	0.00246771	-2.60771	2.60771	0.781945	-0.354861	0.00170536	-2.76818	2.76818
KAG13591211	AT1G68490	40S ribosomal protein S3-3 [Cocos nucifera]	595.6	530.8	582.9	569.767	104.2	108.2	105.7	106.033	712	678	731.7	707.233	28.0372	22.1805	4.92081	3.13624	0.85772	-0.221422	0.0523433	-1.28114	1.28114	1.24127	0.311815	0.00583122	-2.23424	2.23424
KAG13613011	AT4G05160	oxalate--CoA ligase [Cocos nucifera]	623.9	555.9	581	586.933	124.2	132.3	122.8	126.433	511	487.8	477.7	492.167	28.0761	13.9409	4.78353	2.83256	1.09853	0.135581	0.167941	-0.774843	0.774843	0.838539	-0.25405	0.0200322	-1.69827	1.69827
KAG13268081	AT2G33590	cinnamoyl-CoA reductase 1 [Cocos nucifera]	592.9	546.2	579.4	572.833	212.6	241.2	227.4	227.067	800.6	811.8	825.1	812.5	19.6225	10.0143	3.42552	1.23253	1.17213	0.229129	0.0437673	-1.35885	1.35885	1.41839	0.504252	0.00498454	-2.30237	2.30237
KAG13474231	AT1G09640	putative Elongation factor 1-gamma 2 [Cocos nucifera]	564.2	487.3	577.9	543.133	83.6	77.7	69.8	77.0333	679.8	655	663.2	666	39.8743	10.3163	7.34154	1.549	0.894747	-0.160449	0.226616	-0.64471	0.64471	1.22622	0.294216	0.0362805	-1.44033	1.44033
KAG13466141	AT3G48870	chaperone protein ClpB1 [Cocos nucifera]	598.1	615.5	576.1	596.567	141.6	138.4	150.4	143.467	558.7	552.1	536.5	549.1	16.1215	9.30806	2.70238	1.69515	1.02051	0.029285	0.24776	-0.605969	0.605969	0.920434	-0.119614	0.0270336	-1.5681	1.5681
KAG13317611	AT3G07360	putative prefoldin subunit 5 [Cocos nucifera]	548.9	552.6	574.7	558.733	120.7	123.4	118.8	120.967	665.3	639.2	663.5	656	11.3907	11.9021	2.03867	1.81434	0.909378	-0.137047	0.0246195	-1.60872	1.60872	1.17408	0.231536	0.00957699	-2.01877	2.01877
KAG13633441	AT3G48870	chaperone protein ClpB3, mitochondrial [Cocos nucifera]	568.2	591.7	574.4	578.1	104.5	115.2	127.4	115.7	693.4	736.9	743.5	724.6	9.94418	22.2257	1.72015	3.0673	1.25659	0.329511	0.0011286	-2.94746	2.94746	1.25342	0.325866	0.00741924	-2.12964	2.12964
KAG13712381	AT2G47730	glutathione S-transferase 3 [Cocos nucifera]	568.9	608.8	574.3	584	76.5	69.6	80.2	75.4333	1067.4	1062	1076.8	1068.73	17.6743	6.11519	3.02642	0.57219	1.49555	0.580674	0.00342249	-2.46566	2.46566	1.83002	0.871862	0.00106195	-2.9739	2.9739
KAG13588001	AT2G01670	eukaryotic peptide chain release factor GTP-binding subunit ERF3A [Cocos nucifera]	575.3	519.9	572	555.733	97.8	110.4	106.3	104.833	690.4	652.7	690.8	677.967	25.3738	17.867	4.56582	2.63538	0.801823	-0.318644	0.0131213	-1.88202	1.88202	1.21995	0.286822	0.00193896	-2.71243	2.71243
KAG13317791	AT3G23600	endo-1,3-1,4-beta-D-glucanase [Cocos nucifera]	573.8	535.2	571.5	560.167	113.7	113.5	101.2	109.467	568.2	544.4	600	570.867	17.6791	22.7768	3.15603	3.98986	0.830824	-0.267385	0.038856	-1.41054	1.41054	1.0191	0.0272977	0.391708	-0.407037	0.407037
KAG13269771	AT3G48000	aldehyde dehydrogenase family 2 member B7, mitochondrial [Cocos nucifera]	579.6	511.3	570.9	553.933	171.4	168.4	179.1	172.967	2406.5	2441	2377.1	2408.2	30.3548	26.1147	5.47987	1.08441	1.07269	0.101236	0.406608	-0.390824	0.390824	4.34745	2.12017	0.000423851	-3.37279	3.37279
KAG13615051	AT4G29740	fibrous sheath CABYR-binding protein-like [Cocos nucifera]	535.8	572.8	568.1	558.9	269	304.9	263	278.967	260.5	246.9	250.6	252.667	16.4465	5.74127	2.94265	2.27227	0.658377	-0.603015	0.0134888	-1.87003	1.87003	0.452078	-1.14535	0.00260337	-2.58446	2.58446
KAG13635361	AT2G21730	la protein 1 [Cocos nucifera]	535.4	525.9	562.4	541.233	223.7	261.1	216.5	233.767	956	963.6	986.9	968.833	15.4614	13.1464	2.8567	1.35694	0.99107	-0.0129415	0.69948	-0.155225	0.155225	1.79005	0.839998	0.000146379	-3.83452	3.83452
KAG13470331	AT1G51780	AP-1 complex subunit mu-2 [Cocos nucifera]	577.5	523.5	562.3	554.433	127.6	121.4	115.6	121.533	529.1	514.5	545.2	529.6	22.7364	12.5382	4.10083	2.36749	0.7823	-0.354206	0.0186919	-1.72835	1.72835	0.95521	-0.0661109	0.174659	-0.757808	0.757808
KAG13262481	AT4G00600	putative Translationally-controlled tumor protein [Cocos nucifera]	570.5	622.6	560.4	584.5	105.7	90.9	93.1	96.5667	881.9	932.7	879.6	898.067	27.2545	24.5075	4.66287	2.72891	0.870773	-0.199632	0.142138	-0.84729	0.84729	1.53647	0.61962	8.21106e-05	-4.0856	4.0856
KAG13261981	AT4G16155	putative Dihydrolipoyl dehydrogenase 2, chloroplastic [Cocos nucifera]	543.7	493.7	556.1	531.167	87.5	96.9	97.9	94.1	661.2	629	654.4	648.2	26.9722	13.8574	5.07793	2.13782	0.757891	-0.399937	0.0240535	-1.61882	1.61882	1.22033	0.287274	0.00823043	-2.08458	2.08458
KAG13342651	AT5G37570	eukaryotic peptide chain release factor GTP-binding subunit ERF3A [Cocos nucifera]	540.2	539.8	554.1	544.7	273.3	279.4	252.2	268.3	623.4	574.1	625.6	607.7	6.64881	23.7758	1.22064	3.91242	0.883973	-0.177926	0.00728603	-2.13751	2.13751	1.11566	0.157897	0.050634	-1.29556	1.29556
KAG13419001	AT4G26485	cyclase-associated protein 1 [Cocos nucifera]	566.1	568.8	553.7	562.867	133.4	134.5	115.3	127.733	837.5	898	856.8	864.1	6.57487	25.2327	1.1681	2.92011	1.02031	0.0290113	0.228984	-0.640195	0.640195	1.53518	0.618405	0.00306356	-2.51377	2.51377
KAG13656931	AT1G09940	ERBB-3 BINDING PROTEIN 1 [Cocos nucifera]	505.4	544.9	550.8	533.7	71.9	61.2	64.3	65.8	790.1	766.3	799.5	785.3	20.1556	13.9724	3.77657	1.77924	0.969084	-0.0453067	0.292761	-0.533487	0.533487	1.47143	0.557215	0.00526611	-2.27851	2.27851
KAG13422301	AT2G03010	AP-4 complex subunit epsilon [Cocos nucifera]	529	486.6	545.9	520.5	265.5	274.7	265.6	268.6	459.5	429.9	463.4	450.933	24.9441	14.9578	4.79233	3.31707	1.04739	0.0667992	0.224109	-0.649541	0.649541	0.866346	-0.206984	0.0112687	-1.94813	1.94813
KAG13342571	AT4G33840	26S proteasome non-ATPase regulatory subunit 11 [Cocos nucifera]	579.7	530.3	543.6	551.2	120.8	105.3	122	116.033	621.2	606.8	610.7	612.9	20.8712	6.08112	3.7865	0.992188	0.828193	-0.271961	0.0312666	-1.50492	1.50492	1.11194	0.153076	0.0275487	-1.5599	1.5599
KAG13591191	AT4G18240	Acyl-CoA-binding protein	514.1	520.6	541	525.233	97.4	95.8	111.6	101.6	351.8	345	351.6	349.467	11.4602	3.15947	2.18192	0.904082	0.785048	-0.349147	0.00040797	-3.38937	3.38937	0.665355	-0.587804	0.00197536	-2.70435	2.70435
KAG13280541	AT3G57050	hypothetical protein COCNU_01G019880 [Cocos nucifera]	578.6	531.2	539.2	549.667	109.7	132.2	98.3	113.4	557.9	520.8	557.1	545.267	20.718	17.3036	3.76919	3.17342	0.857004	-0.222626	0.00769651	-2.11371	2.11371	0.991995	-0.011595	0.73968	-0.130956	0.130956
KAG13641021	AT4G34200	D-3-phosphoglycerate dehydrogenase 1, chloroplastic [Cocos nucifera]	535.8	493.9	536.8	522.167	116.1	135.7	127.4	126.4	869.8	827.5	904.7	867.333	19.9917	31.565	3.82861	3.63932	0.922056	-0.117074	0.013407	-1.87267	1.87267	1.66103	0.732076	0.0010828	-2.96545	2.96545
KAG13390981	AT3G13880	60S ribosomal protein L13a-4 [Cocos nucifera]	522.5	521.7	532	525.4	224.6	219.5	220.1	221.4	736.1	743.1	786.2	755.133	4.67832	22.1526	0.89043	2.93359	0.937571	-0.0929996	0.0566634	-1.2467	1.2467	1.43725	0.523315	0.00291881	-2.53479	2.53479
KAG13318641	AT1G31070	60S acidic ribosomal protein P0 [Cocos nucifera]	553.3	497.4	531	527.233	168.5	174.6	197.5	180.2	680.9	677.6	683.9	680.8	22.976	2.57294	4.35784	0.377928	0.892457	-0.164145	0.130241	-0.885253	0.885253	1.29127	0.368789	0.00964029	-2.01591	2.01591
KAG13651141	AT2G35010	thioredoxin O, mitochondrial [Cocos nucifera]	557.3	501.8	529	529.367	117.3	107.5	116.8	113.867	625.8	612.8	619.6	619.4	22.6593	5.30911	4.28045	0.857138	0.873371	-0.195334	0.084545	-1.07291	1.07291	1.17008	0.226604	0.0180767	-1.74288	1.74288
KAG13300781	AT2G33340	putative Coatomer subunit beta'-1 [Cocos nucifera]	573.3	488.3	520.1	527.233	102.6	97.8	101.4	100.6	608.3	602.7	622.6	611.2	35.0658	8.37894	6.6509	1.3709	0.777455	-0.36317	0.0268332	-1.57133	1.57133	1.15926	0.213203	0.0768361	-1.11443	1.11443
KAG13714801	AT3G10920	putative Superoxide dismutase [Mn], mitochondrial [Cocos nucifera]	505.9	543.1	517.9	522.3	161.4	147.9	129.2	146.167	676.1	667.8	660.3	668.067	15.5023	6.45308	2.96808	0.965933	1.27104	0.346015	0.00986036	-2.00611	2.00611	1.27909	0.355113	0.008152	-2.08874	2.08874
KAG13382781	AT5G51110	putative Proteasome subunit alpha type-3 [Cocos nucifera]	493.2	527.1	512.6	510.967	159.4	246.4	153.5	186.433	475.4	478.8	481.9	478.7	13.8877	2.65456	2.71793	0.554534	0.868876	-0.202778	0.0429359	-1.36718	1.36718	0.936852	-0.0941074	0.0675334	-1.17048	1.17048
KAG13615061	AT3G16880	putative leucine-rich repeat extensin-like protein 2 [Cocos nucifera]	470.6	494.9	504.1	489.867	164.1	164.9	165.6	164.867	345.9	350.1	363.6	353.2	14.1318	7.55116	2.88483	2.13793	0.858261	-0.220512	0.0805252	-1.09407	1.09407	0.721013	-0.471904	0.00199325	-2.70044	2.70044
KAG13697561	AT3G10630	Mannosylfructose-phosphate synthase [Cocos nucifera]	490.8	387.3	503.5	460.533	111.9	102	95.7	103.2	295.7	255.3	307.6	286.2	52.0427	22.3832	11.3005	7.82082	0.985307	-0.0213549	0.911043	-0.0404613	0.0404613	0.621453	-0.686282	0.0144251	-1.84088	1.84088
KAG13384111	AT3G29200	putative Villin-2 [Cocos nucifera]	499.5	497.3	503.1	499.967	246.8	285	293.2	275	604.4	583.9	621.2	603.167	2.39072	15.2526	0.478176	2.52876	0.967998	-0.0469242	0.321302	-0.493086	0.493086	1.20641	0.270725	0.00774093	-2.11121	2.11121
KAG13266851	AT3G07720	nitrile-specifier protein 5 [Cocos nucifera]	486.8	493	501.5	493.767	131.8	134	129.6	131.8	630.5	613.1	627.4	623.667	6.02569	7.57819	1.22035	1.2151	1.24073	0.311194	0.00208002	-2.68193	2.68193	1.26308	0.336946	0.00297431	-2.52661	2.52661
KAG13267441	AT4G19710	bifunctional aspartokinase/homoserine dehydrogenase 1, chloroplastic-like [Cocos nucifera]	518.5	515.5	501.1	511.7	268.3	254.3	255.9	259.5	484.7	497.4	531.3	504.467	7.59474	19.6697	1.48422	3.8991	0.806853	-0.309622	0.0196889	-1.70578	1.70578	0.985864	-0.0205393	0.743303	-0.128834	0.128834
KAG13421061	AT1G16570	putative Elongation factor 1-delta [Cocos nucifera]	530.7	480.6	500.2	503.833	106.3	103.8	109.4	106.5	646.6	675.4	701.3	674.433	20.614	22.3416	4.09143	3.31265	0.899967	-0.152056	0.0830147	-1.08084	1.08084	1.3386	0.420729	0.0248566	-1.60456	1.60456
KAG13476211	AT4G34260	40S ribosomal protein S2-3 [Cocos nucifera]	477.3	409.2	500.2	462.233	155.5	175.6	158.3	163.133	411.5	357.3	374.6	381.133	38.648	22.6042	8.36115	5.93078	0.863273	-0.212112	0.132196	-0.878781	0.878781	0.824547	-0.278326	0.0696908	-1.15682	1.15682
KAG13426091	AT5G42980	putative nucleoredoxin 1-1 [Cocos nucifera]	516.4	487	498.5	500.633	339.2	336.1	319	331.433	387.9	373.3	375.1	378.767	12.0969	6.49991	2.41632	1.71607	0.843931	-0.244803	0.00473955	-2.32426	2.32426	0.756575	-0.402445	0.00126623	-2.89749	2.89749
KAG13465961	AT4G29120	putative 3-hydroxyisobutyrate dehydrogenase-like 1, mitochondrial [Cocos nucifera]	482.7	442.7	498.2	474.533	154.3	158.7	180.5	164.5	477	422.6	438.1	445.9	23.3821	22.8833	4.92739	5.13194	0.857263	-0.22219	0.0826896	-1.08255	1.08255	0.93966	-0.0897892	0.220556	-0.656481	0.656481
KAG13269031	AT1G65430	putative Villin-3 [Cocos nucifera]	509.7	488.9	495.5	498.033	214.9	267	221.9	234.6	633.9	582.4	617.9	611.4	8.67845	21.5213	1.74254	3.52	0.954019	-0.0679099	0.366478	-0.435952	0.435952	1.22763	0.295874	0.00761072	-2.11857	2.11857
KAG13596481	AT3G29670	phenolic glucoside malonyltransferase 1 [Cocos nucifera]	516.1	455.6	493.3	488.333	252.4	312.6	221.4	262.133	535.3	511.9	524.4	523.867	24.9475	9.56045	5.10869	1.82498	0.709898	-0.494317	0.018182	-1.74036	1.74036	1.07276	0.101333	0.0830975	-1.08041	1.08041
KAG13272311	AT2G05990	enoyl-[acyl-carrier-protein] reductase [NADH] 1, chloroplastic [Cocos nucifera]	465.9	458.2	492	472.033	110.4	94.9	118.8	108.033	497	501.8	516	504.933	14.4643	8.06694	3.06425	1.59763	0.894428	-0.160962	0.0271991	-1.56545	1.56545	1.0697	0.0972042	0.0290112	-1.53743	1.53743
KAG13379591	AT5G13520	leucine aminopeptidase [Cocos nucifera]	461.3	434.3	492	462.533	88.6	88.1	99.3	92	439.5	430.2	422.8	430.833	23.5721	6.83244	5.0963	1.58587	0.879576	-0.185119	0.0696526	-1.15706	1.15706	0.931464	-0.102427	0.24443	-0.611845	0.611845
KAG13627381	AT1G61850	putative Elongation factor 1-delta [Cocos nucifera]	483.4	496	491.3	490.233	221	217.4	272.8	237.067	831.7	816.8	842.1	830.2	5.19893	10.383	1.0605	1.25066	1.03475	0.0492758	0.21044	-0.676871	0.676871	1.69348	0.75999	0.000798172	-3.0979	3.0979
KAG13621641	AT1G16350	hypothetical protein COCNU_10G003830 [Cocos nucifera]	491.4	452.7	489.7	477.933	172.7	149.9	166.8	163.133	432.7	446.4	449.2	442.767	17.8562	7.20941	3.73612	1.62826	0.834147	-0.261626	0.0407506	-1.38987	1.38987	0.926419	-0.110263	0.149218	-0.826178	0.826178
KAG13265451	AT5G48930	putrescine hydroxycinnamoyltransferase 1 [Cocos nucifera]	425.5	404.1	486.2	438.6	173.6	187.2	168.7	176.5	402.1	379.7	370.3	384.033	34.7736	13.339	7.92833	3.4734	0.839793	-0.251894	0.108962	-0.962724	0.962724	0.875589	-0.191674	0.21716	-0.66322	0.66322
KAG13607531	AT5G58170	putative 40S ribosomal protein S20-2	466.4	457.3	484.5	469.4	78.1	63.7	55.1	65.6333	604.2	584.4	575.8	588.133	11.3052	11.891	2.40843	2.02182	0.871822	-0.197894	0.109182	-0.961849	0.961849	1.25295	0.325325	0.0137346	-1.86219	1.86219
KAG13541341	AT4G33240	T-complex protein 1 subunit zeta 1	503.4	506.6	480.2	496.733	82.1	87.7	63.4	77.7333	461.3	435.8	425.4	440.833	11.7636	15.0821	2.36819	3.42126	0.977117	-0.0333965	0.39545	-0.402908	0.402908	0.887465	-0.172238	0.0213589	-1.67042	1.67042
KAG13347161	AT3G44830	putative leucine-rich repeat extensin-like protein 2 [Cocos nucifera]	487.8	409.9	477	458.233	95.6	98.5	88.7	94.2667	363.5	345.2	347.5	352.067	34.4601	8.13893	7.5202	2.31176	0.95068	-0.0729681	0.393909	-0.404604	0.404604	0.768313	-0.380234	0.0362656	-1.44051	1.44051
KAG13544501	AT1G06780	putative T-complex protein 1 subunit alpha [Cocos nucifera]	460.7	439.5	476.9	459.033	310	274.6	287.2	290.6	508.1	492.2	494.4	498.233	15.3139	7.03436	3.33612	1.41186	1.06521	0.0911372	0.245776	-0.60946	0.60946	1.0854	0.118223	0.0700259	-1.15474	1.15474
KAG13606541	AT5G24400	putative 6-phosphogluconolactonase 4, chloroplastic [Cocos nucifera]	454	442.3	473.8	456.7	133.6	124.8	131.9	130.1	504.9	475.6	528.3	502.933	13.0008	21.5596	2.84668	4.28677	0.978761	-0.030972	0.409433	-0.387818	0.387818	1.10123	0.13912	0.0194843	-1.71031	1.71031
KAG13636711	AT5G47040	desiccation-related protein [Cocos nucifera]	603.9	481.1	473.4	519.467	275.6	297.4	287.9	286.967	408	369.3	386.2	387.833	59.7861	15.8414	11.5091	4.08458	0.964066	-0.0527966	0.435976	-0.360537	0.360537	0.746599	-0.421594	0.0571921	-1.24266	1.24266
KAG13463521	AT3G50920	nucleosome assembly protein 1-like 2 [Cocos nucifera]	445.1	402.9	472.4	440.133	724	815.8	781.4	773.733	475	482.4	484.2	480.533	28.5898	3.98107	6.49571	0.828468	0.980385	-0.0285801	0.760503	-0.118899	0.118899	1.09179	0.126696	0.183991	-0.735203	0.735203
KAG13614981	AT3G24170	glutathione reductase, cytosolic [Cocos nucifera]	448	450.3	462.3	453.533	125.7	103.8	111	113.5	466.6	486.9	466.7	473.4	6.26968	9.54603	1.38241	2.01648	1.03219	0.0457109	0.478937	-0.319722	0.319722	1.0438	0.0618511	0.166628	-0.778251	0.778251
KAG13626991	AT1G32860	glucan endo-1,3-beta-glucosidase 11 [Cocos nucifera]	465.7	411.9	457.3	444.967	377.7	391.6	349.5	372.933	526.1	497.5	522.2	515.267	23.6318	12.6634	5.31092	2.45764	0.738258	-0.437804	0.0109082	-1.96225	1.96225	1.15799	0.211622	0.0119649	-1.92209	1.92209
KAG13543281	AT4G22980	hypothetical protein COCNU_07G004400	499.8	631.8	457.1	529.567	200.3	207.3	209.2	205.6	505.7	546.1	518.6	523.467	74.362	16.8484	14.042	3.21862	0.823818	-0.279602	0.0877438	-1.05678	1.05678	0.988481	-0.0167146	0.899994	-0.0457606	0.0457606
KAG13281291	AT1G14610	valine--tRNA ligase, mitochondrial 1	477.3	460.6	453.8	463.9	125.6	113	121	119.867	436.3	429.2	468	444.5	9.87353	16.8679	2.12838	3.79481	0.832866	-0.263843	0.0170665	-1.76786	1.76786	0.958181	-0.0616304	0.372625	-0.428728	0.428728
KAG13666451	AT1G18460	hypothetical protein COCNU_13G004350 [Cocos nucifera]	459.8	441.6	449.9	450.433	133.6	115.4	140.7	129.9	451.8	440.6	453	448.467	7.43968	5.5841	1.65167	1.24515	0.866277	-0.2071	0.0262056	-1.58161	1.58161	0.995634	-0.00631284	0.60564	-0.217785	0.217785
KAG13679211	AT1G16890	Ubiquitin-conjugating enzyme E2 36 [Cocos nucifera]	424.3	389.1	444	419.133	120.8	142.4	127.4	130.2	466.6	463.1	500.2	476.633	22.7086	16.7253	5.418	3.50905	0.886273	-0.174177	0.0509179	-1.29313	1.29313	1.13719	0.185471	0.0245233	-1.61042	1.61042
KAG13482431	AT5G18170	hypothetical protein COCNU_06G020720 [Cocos nucifera]	520.8	440	443.2	468	150.2	143.7	157.4	150.433	576.4	583.6	556.4	572.133	37.3581	11.5069	7.9825	2.01123	0.94651	-0.0793104	0.0658402	-1.18151	1.18151	1.22251	0.289843	0.0562738	-1.24969	1.24969
KAG13644881	AT5G63890	coatomer subunit beta-1 [Cocos nucifera]	428	518.4	440.6	462.333	122.3	107.5	110.9	113.567	739.5	822.7	753.9	772.033	39.9774	36.3059	8.64689	4.70263	0.897404	-0.15617	0.11111	-0.954246	0.954246	1.66986	0.73973	7.88112e-05	-4.10341	4.10341
KAG13279731	AT1G48660	hypothetical protein COCNU_01G019070 [Cocos nucifera]	495.9	618.9	439.7	518.167	159.4	179	175.2	171.2	641.7	775.1	701.5	706.1	74.8332	54.5574	14.4419	7.72658	0.82882	-0.27087	0.175667	-0.755309	0.755309	1.36269	0.446456	0.0367472	-1.43478	1.43478
KAG13345421	AT4G09670	putative oxidoreductase [Cocos nucifera]	350.7	290	438.7	359.8	244.7	316.7	218.3	259.9	297.1	298	270.8	288.633	61.0466	12.6154	16.9668	4.37074	0.748101	-0.418695	0.131453	-0.881228	0.881228	0.802205	-0.317957	0.30134	-0.520944	0.520944
KAG13594501	AT3G43270	26S proteasome non-ATPase regulatory subunit 3 [Cocos nucifera]	412	453.4	438.5	434.633	197.5	209.1	197.8	201.467	514	505	513.1	510.7	17.1212	4.04722	3.93923	0.792485	0.850295	-0.233964	0.0744513	-1.12813	1.12813	1.17501	0.232677	0.0347751	-1.45873	1.45873
KAG13351161	AT1G70250	late embryogenesis abundant protein Lea14-A [Cocos nucifera]	430.7	417	438.3	428.667	164.7	188.5	161.6	171.6	280.7	273.6	263.2	272.5	8.81375	7.18656	2.05609	2.63727	1.02278	0.0325013	0.0857356	-1.06684	1.06684	0.635692	-0.6536	0.00380172	-2.42002	2.42002
BAV824681	AT1G74920	betaine aldehyde dehydrogenase 2 [Cocos nucifera]	421.1	381.3	436.5	412.967	223.1	224.4	218.4	221.967	422.4	431.2	475.8	443.133	23.2576	23.3765	5.63183	5.27528	0.954637	-0.0669756	0.598997	-0.222575	0.222575	1.07305	0.101716	0.177564	-0.750645	0.750645
KAG13665071	AT1G13420	hypothetical protein COCNU_13G002970 [Cocos nucifera]	442.4	415.4	433.6	430.467	163.5	153.5	150.5	155.833	226.3	214.4	224	221.567	11.2432	5.15386	2.61186	2.3261	0.745702	-0.423328	0.00698513	-2.15583	2.15583	0.514713	-0.958161	0.000437927	-3.3586	3.3586
KAG13343761	AT3G16170	17.4 kDa class III heat shock protein [Cocos nucifera]	465.4	483.2	433.1	460.567	309.7	316.5	332.9	319.7	404.3	419.4	404.3	409.333	20.7368	7.11821	4.50246	1.73898	1.11522	0.157329	0.14351	-0.843117	0.843117	0.88876	-0.170134	0.0449412	-1.34736	1.34736
KAG13261361	AT1G71010	T-complex protein 1 subunit beta [Cocos nucifera]	473	402.3	430.2	435.167	251.4	245.2	273.1	256.567	512.4	484.6	523.5	506.833	29.076	16.3614	6.68158	3.22816	0.93152	-0.102341	0.15014	-0.823503	0.823503	1.16469	0.219943	0.048818	-1.31142	1.31142
KAG13466741	AT5G42940	aspartyl protease family protein 2 [Cocos nucifera]	432.7	385	426.6	414.767	201.8	191.2	170	187.667	352.2	297.8	353.2	334.4	21.195	25.8833	5.11011	7.74023	0.931528	-0.102329	0.156704	-0.804919	0.804919	0.806236	-0.310725	0.00244878	-2.61105	2.61105
KAG13682201	AT2G24370	universal stress protein PHOS32 [Cocos nucifera]	409.8	438.3	426.2	424.767	110.6	106.5	130	115.7	512	565	554.7	543.9	11.6791	22.9453	2.74954	4.21866	1.12266	0.166915	0.0029647	-2.52802	2.52802	1.28047	0.356671	0.00503157	-2.2983	2.2983
KAG13316721	AT1G65820	putative Golgin candidate 6 [Cocos nucifera]	413.4	385.4	425.9	408.233	234.7	240.5	218.4	231.2	503.1	491.2	541	511.767	16.9329	21.2343	4.14784	4.14922	0.964236	-0.0525416	0.485535	-0.31378	0.31378	1.25361	0.326092	0.00509624	-2.29275	2.29275
KAG13263801	AT1G79440	succinate-semialdehyde dehydrogenase, mitochondrial	413	367.4	422	400.8	90.9	60.4	63.7	71.6667	484.8	449.4	502.7	478.967	23.9015	22.1471	5.96344	4.62394	0.988523	-0.0166536	0.721313	-0.141876	0.141876	1.19503	0.257043	0.00167734	-2.77538	2.77538
KAG13588181	AT1G50480	formate--tetrahydrofolate ligase [Cocos nucifera]	402.4	430.5	421	417.967	251.7	264.3	251.1	255.7	399.1	408	384.2	397.1	11.6706	9.81869	2.79223	2.4726	0.924316	-0.113542	0.0756505	-1.12119	1.12119	0.950076	-0.0738855	0.164526	-0.783764	0.783764
KAG13479341	AT4G22340	serpin-ZXA [Cocos nucifera]	422.1	477.5	420.8	440.133	124.8	137.5	123.3	128.533	475.7	501.5	488.6	488.6	26.4276	10.5328	6.00444	2.15571	1.09914	0.136371	0.0349575	-1.45646	1.45646	1.11012	0.150713	0.0641222	-1.19299	1.19299
KAG13610011	AT3G43270	26S proteasome non-ATPase regulatory subunit 3 [Cocos nucifera]	433.1	446.7	419.7	433.167	126.6	126.5	135.4	129.5	524.1	529.1	517.5	523.567	11.0228	4.75067	2.5447	0.907367	0.887495	-0.172189	0.00583822	-2.23372	2.23372	1.2087	0.273451	0.00242057	-2.61608	2.61608
KAG13278991	AT1G74550	Proteasome subunit alpha type-4 [Cocos nucifera]	403.6	386	419.7	403.1	251.6	243.4	236.3	243.767	349.9	327.6	323.8	333.767	13.7625	11.513	3.41417	3.44941	0.840652	-0.25042	0.0548998	-1.26043	1.26043	0.828	-0.272298	0.0351448	-1.45414	1.45414
KAG13542781	AT1G16350	putative Inosine-5'-monophosphate dehydrogenase [Cocos nucifera]	431.6	396.3	416.1	414.667	177.1	173.6	183.7	178.133	459.3	456	479.6	464.967	14.4468	10.4347	3.48395	2.24417	0.722588	-0.468754	0.0166069	-1.77971	1.77971	1.1213	0.165175	0.0473547	-1.32464	1.32464
KAG13715641	AT3G51840	putative Arginine--tRNA ligase, chloroplastic/mitochondrial	432.1	409.2	415.5	418.933	169.7	167.6	155.4	164.233	455.6	445.1	449.2	449.967	9.65896	4.32075	2.30561	0.960238	0.899507	-0.152794	0.0963605	-1.0161	1.0161	1.07408	0.103097	0.0148148	-1.8293	1.8293
KAG13347821	AT1G55320	KH domain-containing protein HEN4-like	394.8	361	413.5	389.767	150.5	153.1	142.2	148.6	330	314.1	317.6	320.567	21.7265	6.8217	5.57424	2.12801	0.77354	-0.370453	0.0264999	-1.57676	1.57676	0.822458	-0.281986	0.040229	-1.39546	1.39546
KAG13606671	AT4G11820	hydroxymethylglutaryl-CoA synthase [Cocos nucifera]	392.4	388.2	410.7	397.1	101.4	121.8	99.5	107.567	337.4	302.5	328.9	322.933	9.76832	14.8594	2.45991	4.60139	0.66482	-0.588964	0.000557234	-3.25396	3.25396	0.813229	-0.298266	0.0165086	-1.78229	1.78229
KAG13540291	AT3G23920	DNA-directed RNA polymerase II subunit RPB2 [Cocos nucifera	417.5	410.1	410.5	412.7	134.2	111.9	113.7	119.933	484.9	523	486	497.967	3.39804	17.7069	0.823368	3.55585	0.858412	-0.220258	0.0287984	-1.54063	1.54063	1.20661	0.270956	0.025962	-1.58566	1.58566
KAG13306061	AT2G32950	actin-interacting protein 1-2 [Cocos nucifera]	388.5	354.7	410	384.4	359.5	355.2	378.9	364.533	350.4	352.6	360.7	354.567	22.7615	4.42895	5.92131	1.24911	0.896809	-0.157128	0.0724438	-1.14	1.14	0.92239	-0.116551	0.171137	-0.766655	0.766655
KAG13715581	AT4G08590	em protein H2 [Cocos nucifera]	489.2	341.9	408	413.033	212.3	214.7	204.4	210.467	259.5	251.1	223.9	244.833	60.2402	15.1942	14.5848	6.20592	1.49697	0.582049	0.0102091	-1.99101	1.99101	0.592769	-0.754458	0.0542974	-1.26522	1.26522
KAG13470371	AT4G17190	putative Farnesyl pyrophosphate synthase [Cocos nucifera]	429.6	487.5	405.4	440.833	175.5	205.5	167.1	182.7	456.6	482.2	455.1	464.633	34.4455	12.4366	7.81373	2.67665	0.746087	-0.422584	0.015753	-1.80264	1.80264	1.05399	0.0758593	0.274352	-0.561692	0.561692
KAG13643711	AT2G24270	NADP-dependent glyceraldehyde-3-phosphate dehydrogenase [Cocos nucifera]	392.2	379.4	405.3	392.3	172.1	181.5	181.5	178.367	353.2	343.7	341.5	346.133	10.5739	5.07696	2.69535	1.46677	0.861416	-0.215219	0.00703699	-2.15261	2.15261	0.882318	-0.180629	0.034973	-1.45627	1.45627
KAG13592361	AT1G74770	60S ribosomal protein L37a [Cocos nucifera]	455.9	423.3	404.7	427.967	155.6	162.9	149.9	156.133	463.7	469.9	466.9	466.833	21.1612	2.53158	4.94459	0.542287	0.880131	-0.18421	0.0991924	-1.00352	1.00352	1.09082	0.125409	0.138156	-0.859632	0.859632
KAG13701911	AT1G49390	GEM-like protein 5	390.8	469.6	401.4	420.6	126.3	102.8	103.9	111	413.3	431.6	420.4	421.767	34.9174	7.53319	8.30181	1.7861	1.04153	0.0587016	0.504458	-0.297175	0.297175	1.00277	0.00399623	0.957968	-0.0186492	0.0186492
KAG13267931	AT3G14220	Zinc finger CCCH domain-containing protein 36 [Cocos nucifera]	388	407.8	401.1	398.967	153.6	156	153.5	154.367	455.8	537.1	510.8	501.233	8.22287	33.8729	2.06104	6.75792	0.760882	-0.394255	0.0190323	-1.72051	1.72051	1.25633	0.329214	0.0300472	-1.5222	1.5222
KAG13651161	AT1G16300	Glyceraldehyde-3-phosphate dehydrogenase GAPCP2, chloroplastic [Cocos nucifera]	380	393.8	397.9	390.567	455.5	439.3	410	434.933	369.2	374.8	391.7	378.567	7.65695	9.56394	1.96047	2.52635	0.722881	-0.468169	0.00602208	-2.22025	2.22025	0.969275	-0.0450214	0.0850795	-1.07018	1.07018
KAG13545131	AT1G71010	putative serine protease EDA2 [Cocos nucifera]	388.4	385.6	395.6	389.867	139.6	116.4	127.7	127.9	349	344.9	369.5	354.467	4.21215	10.7611	1.08041	3.03587	0.953403	-0.0688421	0.11446	-0.941346	0.941346	0.9092	-0.137331	0.0169271	-1.77142	1.77142
KAG13479061	AT1G64550	zinc finger protein zpr1 [Cocos nucifera]	403.7	343.4	395	380.7	88.9	81	92.7	87.5333	342	331.2	333.5	335.567	26.6132	4.64495	6.99058	1.38421	1.05858	0.0821253	0.215212	-0.667134	0.667134	0.881446	-0.182055	0.111322	-0.953417	0.953417
KAG13650481	AT1G09430	ATP-citrate synthase alpha chain protein 3 [Cocos nucifera]	386.3	392	392.7	390.333	259.9	289.1	246.1	265.033	594.6	594.6	623.3	604.167	2.86628	13.5293	0.734316	2.23933	1.06883	0.0960325	0.00405898	-2.39158	2.39158	1.54782	0.63024	0.00159243	-2.79794	2.79794
KAG13390691	AT1G05820	ran-binding protein 1 [Cocos nucifera]	374.6	366.8	392.3	377.9	282.2	299.4	246.5	276.033	522.2	468	508.4	499.533	10.6686	22.9982	2.82314	4.60393	0.92917	-0.105986	0.0542955	-1.26524	1.26524	1.32187	0.402576	0.0124094	-1.90625	1.90625
KAG13607931	AT1G54220	Dihydrolipoyllysine-residue acetyltransferase component 3 of pyruvate dehydrogenase complex, mitochondrial [Cocos nucifera]	377	386.8	391.6	385.133	162.5	179.3	156	165.933	558.5	562.3	545.2	555.333	6.07582	7.33136	1.57759	1.32017	1.02545	0.0362511	0.126345	-0.89844	0.89844	1.44192	0.527996	0.0024725	-2.60686	2.60686
KAG13269811	AT5G08370	NHL repeat-containing protein 2	405.3	353	390	382.767	161.9	172.7	155.7	163.433	304.3	279	277.9	287.067	21.9555	12.1941	5.73599	4.24782	0.929461	-0.105534	0.241162	-0.617692	0.617692	0.749978	-0.415079	0.0136887	-1.86364	1.86364
KAG13348891	AT1G75620	aldehyde oxidase GLOX-like [Cocos nucifera]	406.9	343.5	389.3	379.9	410.6	405.7	408	408.1	305.6	286.5	295.1	295.733	26.7228	7.81039	7.03416	2.64103	1.06274	0.087783	0.179119	-0.746859	0.746859	0.77845	-0.361323	0.0256192	-1.59143	1.59143
KAG13314711	AT4G26220	caffeoyl-CoA O-methyltransferase-like [Cocos nucifera]	416.5	327.7	387.8	377.333	426.2	434.2	413.3	424.567	433.3	370.6	410.8	404.9	37.0002	25.9349	9.80571	6.40527	1.41687	0.50271	0.00788646	-2.10312	2.10312	1.07306	0.101726	0.0727715	-1.13804	1.13804
KAG13314701	AT1G67980	caffeoyl-CoA O-methyltransferase-like [Cocos nucifera]	394.3	413	387.3	398.2	197.7	196.1	187.9	193.9	833.5	867.8	822.3	841.2	10.8483	19.3568	2.72435	2.3011	1.04068	0.0575308	0.274687	-0.561162	0.561162	2.11251	1.07896	0.000184816	-3.73326	3.73326
KAG13626551	AT1G73300	Serine carboxypeptidase 3	397	371	387.3	385.1	221	228.9	192.5	214.133	313.6	319.7	319.7	317.667	10.7278	2.87557	2.78573	0.905215	0.880291	-0.183948	0.0479141	-1.31954	1.31954	0.824894	-0.277719	0.0183662	-1.73598	1.73598
KAG13347191	AT2G28540	60S ribosomal protein L26-2 [Cocos nucifera]	376.6	375.5	385.7	379.267	178.6	157.8	178.8	171.733	199	177.1	187.9	188	4.57117	8.94092	1.20526	4.75581	0.806381	-0.310467	0.00791157	-2.10174	2.10174	0.495693	-1.01248	0.00127478	-2.89457	2.89457
KAG13315671	AT5G16440	putative isopentenyl-diphosphate Delta-isomerase I [Cocos nucifera]	375.2	337.4	385.4	366	162.9	144.2	158.4	155.167	324.5	321.2	314.3	320	20.6475	4.24971	5.6414	1.32803	0.8	-0.321928	0.0218908	-1.65974	1.65974	0.874317	-0.193772	0.10292	-0.9875	0.9875
KAG13553501	AT4G35090	putative Catalase isozyme 1 [Cocos nucifera]	402.4	388.1	384.5	391.667	284.8	252.8	386.8	308.133	1039.8	1037.3	1097.1	1058.07	7.7306	27.6196	1.97377	2.61038	0.908936	-0.137749	0.0175652	-1.75535	1.75535	2.70145	1.43373	0.00122546	-2.9117	2.9117
KAG13381471	AT1G35625	vacuolar-sorting receptor 1 [Cocos nucifera]	369.1	330.3	383.9	361.1	124.2	108.7	121.5	118.133	301.1	297.8	292.7	297.2	22.6015	3.45543	6.25906	1.16266	1.02262	0.0322646	0.616371	-0.210158	0.210158	0.823041	-0.280964	0.0645226	-1.19029	1.19029
KAG13667391	AT1G55250	cyclase-associated protein 1-like [Cocos nucifera]	381.4	357.6	383.5	374.167	181.1	184.8	178.3	181.4	435.7	422.7	421.9	426.767	11.7457	6.32526	3.13917	1.48213	0.903875	-0.145804	0.00517835	-2.28581	2.28581	1.14058	0.189766	0.0210492	-1.67676	1.67676
KAG13542011	AT3G23640	alpha-glucosidase 2 [Cocos nucifera]	363	281	377.7	340.567	254.7	264.5	240	253.067	435.8	430.1	444.6	436.833	42.5454	5.96452	12.4925	1.3654	1.0044	0.00634029	0.961481	-0.0170592	0.0170592	1.28267	0.359146	0.0679932	-1.16753	1.16753
KAG13339091	AT5G47740	Universal stress protein A [Cocos nucifera]	381.3	505.2	374.3	420.267	280.6	314.3	293.5	296.133	370.6	386.6	358.1	371.767	60.1249	11.6643	14.3064	3.13753	1.50968	0.594239	0.0387118	-1.41216	1.41216	0.884597	-0.176908	0.301003	-0.521429	0.521429
KAG13587001	AT1G66430	Fructokinase-2 [Cocos nucifera]	374.3	399.5	372.7	382.167	190.6	204.6	196.9	197.367	357.6	353.7	333.6	348.3	12.2739	10.5157	3.21166	3.01915	0.959006	-0.0603888	0.205641	-0.68689	0.68689	0.911382	-0.133871	0.0613501	-1.21218	1.21218
KAG13462791	AT4G16690	Serine/threonine-protein phosphatase PP2A-1 catalytic subunit [Cocos nucifera]	391.8	376.9	371.8	380.167	145	147.6	132.8	141.8	463.9	461.4	476.9	467.4	8.48541	6.79461	2.23202	1.4537	1.08137	0.112857	0.0108038	-1.96643	1.96643	1.22946	0.298026	0.0119533	-1.92251	1.92251
KAG13268131	AT2G44480	DExH-box ATP-dependent RNA helicase DExH12 [Cocos nucifera]	360.5	343.8	370.1	358.133	445	427.7	425	432.567	345.9	371.1	370.2	362.4	10.8666	11.673	3.03422	3.22104	0.793466	-0.333759	0.0365495	-1.43712	1.43712	1.01191	0.0170862	0.761295	-0.118447	0.118447
KAG13551601	AT2G41700	hypothetical protein COCNU_07G012720 [Cocos nucifera]	329.4	278	370.1	325.833	271.3	244.7	266.9	260.967	351.3	311.7	349.7	337.567	37.6842	18.3022	11.5655	5.42179	0.905166	-0.143745	0.441786	-0.354788	0.354788	1.03601	0.0510382	0.549102	-0.260347	0.260347
KAG13380311	AT1G33590	ran-binding protein 1 [Cocos nucifera]	495.8	430.2	369.2	431.733	705.6	776.9	705.8	729.433	444.4	466.2	414.4	441.667	51.6956	21.2354	11.974	4.80802	0.936072	-0.0953091	0.532399	-0.273762	0.273762	1.02301	0.0328175	0.777531	-0.109282	0.109282
KAG13644491	AT5G05460	Small nuclear ribonucleoprotein F [Cocos nucifera]	362.4	310.3	366.9	346.533	239.6	236.8	240.6	239	343.3	325.5	344.1	337.633	25.6866	8.58578	7.41245	2.54293	0.625048	-0.677961	0.0204832	-1.6886	1.6886	0.974317	-0.0375368	0.538492	-0.26882	0.26882
KAG13381431	AT3G46670	Non-specific lipid-transfer protein [Cocos nucifera]	342.1	356.2	363.6	353.967	231.7	216	253.3	233.667	800.7	880.2	848.6	843.167	8.91827	32.6823	2.51952	3.87614	1.42528	0.511241	0.000971552	-3.01253	3.01253	2.38205	1.2522	0.00150439	-2.82264	2.82264
KAG13476811	AT2G01320	putative prefoldin subunit 4 [Cocos nucifera]	350.5	321.9	361.5	344.633	220	215.2	221	218.733	375.2	345.8	353.7	358.233	16.6904	12.4232	4.84294	3.4679	0.961215	-0.0570692	0.181385	-0.741398	0.741398	1.03946	0.0558373	0.331634	-0.479341	0.479341
KAG13658681	AT5G44240	coronatine-insensitive protein [Cocos nucifera]	373.2	334.4	361	356.2	242.4	244	238.3	241.567	355.5	352.1	344.7	350.767	16.1996	4.50876	4.54789	1.2854	0.976137	-0.0348444	0.477984	-0.320587	0.320587	0.984746	-0.0221759	0.68495	-0.164341	0.164341
KAG13269631	AT1G52800	2'-deoxymugineic-acid 2'-dioxygenase [Cocos nucifera]	324.9	335.9	359.7	340.167	201.9	205.6	201.1	202.867	466.6	447.1	483.2	465.633	14.5239	14.7536	4.26963	3.1685	0.669574	-0.578685	0.00268981	-2.57028	2.57028	1.36884	0.452953	0.00494894	-2.30549	2.30549
KAG13663231	AT3G54840	protein GID8 [Cocos nucifera]	348.2	317.4	358.9	341.5	325.2	339.3	382.9	349.133	325.7	310.8	311.2	315.9	17.5922	6.93157	5.15146	2.19423	1.04139	0.058505	0.39205	-0.406659	0.406659	0.925037	-0.112418	0.165774	-0.780483	0.780483
KAG13426951	AT1G48430	hypothetical protein COCNU_05G009240 [Cocos nucifera]	367.5	395.6	355.1	372.733	118.4	105.8	136.4	120.2	386.6	387.1	405	392.9	16.9431	8.55843	4.54564	2.17827	0.978358	-0.0315655	0.406895	-0.390518	0.390518	1.0541	0.0760183	0.354378	-0.450533	0.450533
KAG13662831	AT4G25090	proteasome subunit alpha type-1 [Cocos nucifera]	378.4	361.1	355	364.833	211.2	220.9	214.8	215.633	377.7	390	376.1	381.267	9.91105	6.20985	2.7166	1.62874	0.88159	-0.181821	0.0613973	-1.21185	1.21185	1.04504	0.0635629	0.204707	-0.688867	0.688867
KAG13316871	AT1G10680	putative 60S ribosomal protein L10a [Cocos nucifera]	362.4	358.2	353.8	358.133	213.9	207.1	180.5	200.5	449.1	421.2	429.8	433.367	3.51125	11.666	0.980431	2.69195	0.921072	-0.118614	0.160249	-0.795206	0.795206	1.21007	0.275091	0.00819394	-2.08651	2.08651
KAG13269591	AT1G74030	enolase 1, chloroplastic [Cocos nucifera]	339.9	346.1	353.5	346.5	288.2	282.3	302	290.833	375.4	396.6	374.2	382.067	5.55938	10.2883	1.60444	2.6928	1.01376	0.0197113	0.620412	-0.20732	0.20732	1.10265	0.140969	0.0538225	-1.26904	1.26904
KAG13481561	AT5G48180	serine/threonine-protein phosphatase BSL3 [Cocos nucifera]	353.4	333.8	352.1	346.433	218.5	210	200.5	209.667	322.6	300.1	321.9	314.867	8.94887	10.4455	2.58314	3.31744	0.785433	-0.348441	0.00610266	-2.21448	2.21448	0.908881	-0.137837	0.00116988	-2.93186	2.93186
KAG13656351	AT1G60470	putative UDP-xylose transporter 3 [Cocos nucifera]	346.1	362.5	349.8	352.8	322.1	324.2	335.3	327.2	562.1	568.9	559.4	563.467	7.02329	3.99694	1.99073	0.709349	0.93339	-0.099448	0.0104978	-1.9789	1.9789	1.59713	0.67548	0.00017941	-3.74615	3.74615
KAG13651681	AT1G23870	NPL4-like protein [Cocos nucifera]	339.1	340.1	349.8	343	80.3	67.8	54.8	67.6333	265.4	269.9	251.4	262.233	4.82563	7.87753	1.40689	3.00402	0.718659	-0.476621	0.00999637	-2.00016	2.00016	0.764529	-0.387357	0.0118586	-1.92597	1.92597
KAG13686311	unnamed	putative Eukaryotic translation initiation factor 6-2 [Cocos nucifera]	342.8	353.3	348.9	348.333	203.8	188.3	173.1	188.4	449.4	446	453.7	449.7	4.30529	3.15066	1.23597	0.700614	1.03273	0.0464593	0.199719	-0.69958	0.69958	1.291	0.368494	0.00184862	-2.73315	2.73315
KAG13387221	AT4G02320	pectinesterase-like [Cocos nucifera]	354.6	350.8	348.6	351.333	408.2	411.4	403.4	407.667	214	243.8	217.6	225.133	2.47835	13.2809	0.705413	5.89913	0.693264	-0.528524	0.00133064	-2.87594	2.87594	0.640797	-0.642061	0.00621048	-2.20687	2.20687
KAG13310041	AT3G52960	peroxiredoxin-2E-1, chloroplastic [Cocos nucifera]	350.9	388.4	347.2	362.167	216.9	225.1	209.6	217.2	325.1	332	331.5	329.533	18.6112	3.14148	5.13884	0.953311	0.767234	-0.382261	0.0161204	-1.79263	1.79263	0.909894	-0.136229	0.116521	-0.933597	0.933597
KAG13304731	AT4G18240	guanylate-binding protein 4 [Cocos nucifera]	371.1	326	344.8	347.3	272.8	286.5	273.3	277.533	250.3	269.6	270.5	263.467	18.4967	9.31749	5.32585	3.5365	0.813706	-0.297421	0.0213241	-1.67113	1.67113	0.758614	-0.398562	0.048619	-1.31319	1.31319
KAG13634421	AT5G03980	putative protein XRI1 [Cocos nucifera]	341.8	339.3	344.6	341.9	209.5	201.8	195.1	202.133	339.7	326.7	342.3	336.233	2.16487	6.82414	0.633188	2.02958	0.963732	-0.053296	0.0445885	-1.35078	1.35078	0.983426	-0.0241117	0.243794	-0.612976	0.612976
KAG13383341	AT3G26170	Tubulin beta chain [Cocos nucifera]	358.3	328	343.7	343.333	200.9	178.5	181.8	187.067	311.6	277.4	306.1	298.367	12.3726	14.9947	3.60368	5.02561	0.769806	-0.377434	0.0319283	-1.49582	1.49582	0.869029	-0.202524	0.00725675	-2.13926	2.13926
KAG13700701	AT5G42590	nifU-like protein 4, mitochondrial [Cocos nucifera]	333.7	376.5	341.3	350.5	159.2	138.5	140.9	146.2	313	335.9	335.9	328.267	18.6447	10.7952	5.31947	3.28853	0.878459	-0.186953	0.163723	-0.785892	0.785892	0.936567	-0.0945462	0.160859	-0.793555	0.793555
KAG13262781	AT3G62760	putative glutathione S-transferase GSTF1 [Cocos nucifera]	357.1	359.9	341	352.667	103.3	91.4	78.3	91	1021.3	1094.6	1057.4	1057.77	8.3284	29.9257	2.36155	2.82914	0.530907	-0.913468	0.00673491	-2.17167	2.17167	2.99934	1.58464	0.0008961	-3.04764	3.04764
KAG13586801	AT4G35630	phosphoserine aminotransferase 2, chloroplastic [Cocos nucifera]	362.7	326.1	341	343.267	204.1	195.4	175	191.5	416.7	375.7	429.2	407.2	15.0276	22.851	4.37782	5.61173	0.785881	-0.347618	0.0348791	-1.45743	1.45743	1.18625	0.246408	0.0345363	-1.46172	1.46172
KAG13312121	AT1G77120	alcohol dehydrogenase 1 [Cocos nucifera]	335.4	309.5	338.3	327.733	278.5	287.8	267.6	277.967	272.3	229.8	252.6	251.567	12.9472	17.3659	3.95052	6.90311	1.21857	0.285192	0.0148082	-1.8295	1.8295	0.767596	-0.381582	0.00778297	-2.10885	2.10885
KAG13606071	AT2G21590	putative 40S ribosomal protein S3-1 [Cocos nucifera]	288.7	393.4	335.5	339.2	178.9	149.1	138.3	155.433	506.5	554.7	524.2	528.467	42.8236	19.9075	12.6249	3.76703	0.948703	-0.0759718	0.684853	-0.164402	0.164402	1.55798	0.639676	0.00734669	-2.13391	2.13391
KAG13699801	AT4G25980	peroxidase 43 [Cocos nucifera]	359	317.4	334.1	336.833	195.8	194	178.8	189.533	197.7	204.4	176.1	192.733	17.0928	12.0754	5.07454	6.26535	0.791885	-0.336637	0.0376231	-1.42454	1.42454	0.572192	-0.805429	0.0114875	-1.93977	1.93977
KAG13633981	AT2G45910	basic leucine zipper and W2 domain-containing protein 2 [Cocos nucifera]	342.4	298.6	332.2	324.4	441.2	495.8	454.3	463.767	728.1	689	722.2	713.1	18.7126	17.2107	5.76836	2.4135	0.815762	-0.293779	0.0596287	-1.22454	1.22454	2.19821	1.13633	1.49799e-05	-4.82449	4.82449
KAG13423531	AT1G09640	Glutamate--tRNA ligase, cytoplasmic	365.4	331.1	331.9	342.8	253	260.8	247	253.6	325	336	365.4	342.133	15.984	17.0539	4.66276	4.98458	0.961591	-0.056505	0.595666	-0.224997	0.224997	0.998055	-0.00280844	0.978094	-0.00961957	0.00961957
KAG13594261	AT1G75940	Proteasome subunit alpha type-7-B [Cocos nucifera]	287.9	400	331.6	339.833	317.5	303.7	303.3	308.167	255.2	285	258.8	266.333	46.1335	13.2809	13.5753	4.98657	1.44022	0.526285	0.0628476	-1.20171	1.20171	0.783718	-0.351594	0.0905371	-1.04317	1.04317
KAG13339761	AT3G26320	Late embryogenesis abundant protein D-34 [Cocos nucifera]	278	265.6	330.9	291.5	182.2	141.1	145.2	156.167	68.1	67	44.8	59.9667	28.3162	10.7339	9.71396	17.8997	2.34374	1.22881	0.00169568	-2.77066	2.77066	0.205718	-2.28126	0.0137935	-1.86033	1.86033
AYJ721691	AT3G51070	Actin-7 [Cocos nucifera]	350.6	319.4	330.5	333.5	230.5	244.4	219	231.3	248	217.6	254	239.867	12.9128	15.9343	3.8719	6.64299	0.992404	-0.0110008	0.549767	-0.259821	0.259821	0.71924	-0.475454	0.00827299	-2.08234	2.08234
KAG13477061	AT5G07360	putative stem-specific protein TSJT1 [Cocos nucifera]	350.6	401.6	329.3	360.5	206.3	173.3	193.5	191.033	429.5	501.2	468.1	466.267	30.3351	29.3001	8.41474	6.28398	1.01294	0.0185558	0.839885	-0.0757802	0.0757802	1.29339	0.371156	0.0264875	-1.57696	1.57696
KAG13343851	AT3G43190	Sucrose synthase 1 [Cocos nucifera]	298.5	258.2	328.8	295.167	303.9	292.5	320.2	305.533	212.1	197	208.5	205.867	28.9185	6.43963	9.79736	3.12806	0.662451	-0.594115	0.0164442	-1.78399	1.78399	0.697459	-0.51982	0.0348529	-1.45776	1.45776
KAG13614681	AT5G43940	Alcohol dehydrogenase class-3 [Cocos nucifera]	343.5	331.4	328.6	334.5	371.2	426.2	399.2	398.867	303.4	315.8	308.6	309.267	6.46581	5.08418	1.93298	1.64395	0.91141	-0.133828	0.0629914	-1.20072	1.20072	0.924564	-0.113155	0.0788893	-1.10298	1.10298
KAG13470091	AT2G32520	protein usf-like [Cocos nucifera]	306.3	338.7	328.5	324.5	279.4	286	278.4	281.267	431.5	449.5	425.7	435.567	13.5263	10.1329	4.16834	2.32637	1.3208	0.401413	0.0385125	-1.4144	1.4144	1.34227	0.424675	0.00525595	-2.27935	2.27935
KAG13652571	AT3G06860	glyoxysomal fatty acid beta-oxidation multifunctional protein MFP-a	326.2	313.4	327.3	322.3	286.1	337.3	279.3	300.9	803.9	855.6	864.1	841.2	6.30925	26.6024	1.95757	3.16243	0.920778	-0.119075	0.095665	-1.01925	1.01925	2.60999	1.38404	0.00158131	-2.80098	2.80098
KAG13304631	AT5G65690	hypothetical protein COCNU_02G004310	321.2	303.2	327.3	317.233	243.1	264	241.3	249.467	286.9	273.2	285.4	281.833	10.2308	6.13533	3.225	2.17693	0.90165	-0.149361	0.0168273	-1.77398	1.77398	0.88841	-0.170702	0.00952054	-2.02134	2.02134
KAG13685291	AT3G57170	protein HGV2	340.4	301.1	326.2	322.567	160.5	104	148.9	137.8	353.4	342.9	343.3	346.533	16.2486	4.85821	5.03727	1.40195	0.937067	-0.0937755	0.296273	-0.528307	0.528307	1.0743	0.103397	0.116707	-0.932903	0.932903
KAG13551221	AT5G44990	Luminal-binding protein 5 [Cocos nucifera]	327.2	317.3	324	322.833	259.9	242.2	243.1	248.4	328.1	352.1	329.1	336.433	4.12499	11.0855	1.27775	3.29501	0.816417	-0.292622	0.00555271	-2.25549	2.25549	1.04213	0.0595311	0.33048	-0.480855	0.480855
ABM530281	AT2G17650	profilin [Cocos nucifera]	312	301.3	323.4	312.233	457.5	466.8	406.6	443.633	419.1	396.9	404	406.667	9.0238	9.25719	2.89008	2.27636	0.868261	-0.203799	0.0237458	-1.62441	1.62441	1.30244	0.381222	0.00653588	-2.1847	2.1847
KAG13382061	AT2G44160	methylenetetrahydrofolate reductase 1 [Cocos nucifera]	341.9	304.8	322.1	322.933	302.7	317.5	313.4	311.2	707.1	655.4	666.3	676.267	15.1575	22.2519	4.69368	3.29041	0.939306	-0.0903323	0.411538	-0.38559	0.38559	2.09414	1.06636	0.000309184	-3.50978	3.50978
KAG13551321	AT3G54900	monothiol glutaredoxin-S11 [Cocos nucifera]	318.1	319.3	318.5	318.633	252.9	251.6	252.9	252.467	341.9	335.9	339.2	339	0.498888	2.45357	0.156571	0.723767	1.14405	0.194154	0.0127678	-1.89389	1.89389	1.06392	0.0893881	0.0103196	-1.98634	1.98634
KAG13470511	AT3G04880	putative Bifunctional nuclease 2 [Cocos nucifera]	333.1	315.1	317	321.733	285.9	255.6	239	260.167	249.2	231.3	247.4	242.633	8.07479	8.0475	2.50978	3.31673	1.14867	0.199969	0.0615363	-1.21087	1.21087	0.754144	-0.407088	0.00358681	-2.44529	2.44529
KAG13308131	AT2G18980	Protein BOBBER 1 [Cocos nucifera]	304.1	278.4	316.8	299.767	241.8	270.5	252.9	255.067	296	310.7	295.1	300.6	15.9734	7.15122	5.3286	2.37898	1.21583	0.281947	0.0250203	-1.60171	1.60171	1.00278	0.00400504	0.963686	-0.0160647	0.0160647
KAG13312731	unnamed	60S ribosomal protein L5 [Cocos nucifera]	283.1	321.2	316.5	306.933	249.9	239.2	265.8	251.633	359.6	377.9	392	376.5	16.9616	13.2642	5.52615	3.52304	0.90682	-0.141112	0.190164	-0.720871	0.720871	1.22665	0.294725	0.00846066	-2.0726	2.0726
KAG13475781	AT5G22750	DEAD-box ATP-dependent RNA helicase 37 [Cocos nucifera]	324.9	307.3	316.5	316.233	320.9	315.3	363.4	333.2	285.9	286.6	285.9	286.133	7.18764	0.329983	2.27289	0.115325	0.794245	-0.332344	0.000832227	-3.07976	3.07976	0.904817	-0.144302	0.0295118	-1.53	1.53
KAG13301421	AT2G21790	profilin [Cocos nucifera]	317.5	260.1	313.5	297.033	610.4	635.5	586	610.633	288.3	277.5	275.9	280.567	26.1668	5.50717	8.80939	1.96287	0.925373	-0.111893	0.361432	-0.441974	0.441974	0.944563	-0.0822812	0.437308	-0.359213	0.359213
KAG13702431	AT1G66950	ribonuclease TUDOR 1	301.7	272.8	312.8	295.767	233.8	201.8	214.1	216.567	387.5	359.6	421.2	389.433	16.8603	25.1852	5.70053	6.46715	0.845261	-0.242531	0.0792794	-1.10084	1.10084	1.31669	0.396917	0.00613798	-2.21197	2.21197
KAG13607561	AT2G45290	transketolase, chloroplastic	314.4	269.4	312.8	298.867	409.4	398.5	392.3	400.067	574.6	565	590.6	576.733	20.8463	10.5595	6.97512	1.83091	0.886906	-0.173147	0.184309	-0.734453	0.734453	1.92973	0.948402	0.00134982	-2.86972	2.86972
KAG13463941	AT3G02090	Zinc protease PQQL-like [Cocos nucifera]	309.3	296.6	312.2	306.033	265	280.1	239.2	261.433	219.7	235.2	214.6	223.167	6.77463	8.75988	2.21369	3.92527	0.732273	-0.449546	0.00231592	-2.63528	2.63528	0.729223	-0.455567	0.0171044	-1.76689	1.76689
KAG13345431	AT4G09670	putative oxidoreductase [Cocos nucifera]	317.1	269.4	311.3	299.267	354.7	361.3	341.5	352.5	346	316.2	330.6	330.933	21.2512	12.1681	7.10111	3.6769	0.929272	-0.105828	0.396706	-0.401531	0.401531	1.10581	0.145109	0.0590747	-1.2286	1.2286
KAG13470431	AT5G19990	26S proteasome regulatory subunit S10B [Cocos nucifera]	328.3	329	310	322.433	249.9	282.4	247.5	259.933	367.5	372	382.7	374.067	8.79634	6.37513	2.72811	1.70428	0.964644	-0.0519317	0.425705	-0.370891	0.370891	1.16014	0.214295	0.0395872	-1.40245	1.40245
KAG13384211	AT5G19440	cinnamoyl-CoA reductase 1-like [Cocos nucifera]	327	340.6	309.6	325.733	197.5	173.8	171.1	180.8	340	353	341.2	344.733	12.6874	5.86591	3.89501	1.70158	0.865432	-0.208508	0.0921675	-1.03542	1.03542	1.05833	0.0817894	0.0946631	-1.02382	1.02382
KAG13466981	AT4G10960	UDP-glucose 4-epimerase GEPI48 [Cocos nucifera]	277.7	239.6	309.5	275.6	412.8	414.1	367.3	398.067	215.6	218.6	215.5	216.567	28.5752	1.43836	10.3683	0.664167	0.886309	-0.174119	0.232065	-0.634391	0.634391	0.785801	-0.347765	0.107786	-0.967439	0.967439
KAG13651841	AT4G29490	FACT complex subunit SPT16	322.3	293.5	308.9	308.233	222.9	204.1	201.1	209.367	325.8	327.2	324.8	325.933	11.767	0.984322	3.81756	0.302001	1.00541	0.00777987	0.692236	-0.159746	0.159746	1.05742	0.080554	0.180869	-0.742637	0.742637
KAG13300991	AT1G70650	TATA-binding protein-associated factor 2N [Cocos nucifera]	283.5	245	308.7	279.067	262.7	253.6	235.3	250.533	204.4	206.1	221.2	210.567	26.1937	7.55086	9.38617	3.58597	0.666627	-0.585049	0.0135739	-1.86729	1.86729	0.754539	-0.406333	0.0447419	-1.34929	1.34929
KAG13470471	AT1G09090	chaperone protein dnaJ 10 [Cocos nucifera]	285	263.1	307.6	285.233	356.7	362.9	377.7	365.767	196.1	201.6	212.5	203.4	18.1678	6.81518	6.36945	3.35063	0.956994	-0.0634178	0.466233	-0.331397	0.331397	0.7131	-0.487823	0.015543	-1.80847	1.80847
KAG13543131	AT5G42080	putative Dynamin-related protein 1E [Cocos nucifera]	291.1	250.9	307.6	283.2	265.6	255.8	276.1	265.833	314.6	271.5	291.2	292.433	23.8122	17.6171	8.40826	6.02431	0.843927	-0.244811	0.0774366	-1.11105	1.11105	1.0326	0.0462865	0.546857	-0.262126	0.262126
KAG13263631	AT1G03475	coproporphyrinogen-III oxidase 1, chloroplastic [Cocos nucifera]	289.5	288.3	307.3	295.033	500.6	485.9	468.4	484.967	281.2	306.8	298.7	295.567	8.68767	10.6834	2.94464	3.61456	0.988702	-0.0163926	0.70338	-0.15281	0.15281	1.00181	0.00260561	0.958059	-0.018608	0.018608
KAG13696561	AT5G44790	PAN domain-containing protein [Cocos nucifera]	324	283.2	307.3	304.833	391.6	443.3	366.2	400.367	195.5	191	206.3	197.6	16.7476	6.42028	5.49402	3.24913	1.07162	0.0997986	0.120122	-0.920378	0.920378	0.648223	-0.625438	0.0102348	-1.98992	1.98992
KAG13300451	AT3G66658	RGG repeats nuclear RNA binding protein A	312.8	317.4	306.9	312.367	347.3	397.2	317.9	354.133	335.3	337.7	313.3	328.767	4.29754	10.9804	1.3758	3.33987	0.877494	-0.188538	0.00806287	-2.09351	2.09351	1.0525	0.0738235	0.0828777	-1.08156	1.08156
KAG13312851	AT5G11880	putative diaminopimelate decarboxylase, chloroplastic [Cocos nucifera]	277.7	262.9	305.3	281.967	378.9	388.1	429.9	398.967	339.2	342.8	381.5	354.5	17.5707	19.1484	6.23148	5.40151	0.856366	-0.223701	0.0757029	-1.12089	1.12089	1.25724	0.330261	0.00594802	-2.22563	2.22563
KAG13652651	AT1G30760	hypothetical protein COCNU_12G002650 [Cocos nucifera]	286.1	301.3	304.8	297.4	277.4	241.7	244.9	254.667	415.6	387.7	396.9	400.067	8.11706	11.6081	2.72934	2.90155	0.895539	-0.159172	0.00153796	-2.81305	2.81305	1.34521	0.427836	0.0168965	-1.7722	1.7722
KAG13385961	AT1G08830	superoxide dismutase [Cu-Zn] [Cocos nucifera]	293.3	276.3	304	291.2	280.9	271.5	258.2	270.2	363.9	326.3	327	339.067	11.4056	17.5621	3.91674	5.17955	0.985119	-0.02163	0.785515	-0.104845	0.104845	1.16438	0.219559	0.073839	-1.13171	1.13171
KAG13385511	unnamed	nucleolin 2 [Cocos nucifera]	294.5	246.9	302.3	281.233	263.3	259.3	254.2	258.933	444	413.9	433.5	430.467	24.4853	12.4741	8.70639	2.8978	0.866896	-0.206069	0.140609	-0.851987	0.851987	1.53064	0.614134	0.00476227	-2.32219	2.32219
KAG13262291	AT4G17050	60S ribosomal protein L18-2-like [Cocos nucifera]	348.9	277.1	302	309.333	290.4	281.1	281.6	284.367	372.9	358.8	372.4	368.033	29.7674	6.53214	9.62307	1.77488	0.954203	-0.0676325	0.629966	-0.200683	0.200683	1.18976	0.250674	0.0797764	-1.09813	1.09813
KAG13657901	AT5G37180	putative Oxysterol-binding protein-related protein 3C [Cocos nucifera]	296.2	299.2	301.5	298.967	382.7	377.2	385.5	381.8	457.7	456.4	469.4	461.167	2.17	5.84599	0.725833	1.26765	0.87992	-0.184556	0.0125194	-1.90241	1.90241	1.54254	0.625304	0.000367101	-3.43521	3.43521
KAG13683391	AT1G05180	NEDD8-activating enzyme E1 regulatory subunit AXR1 [Cocos nucifera]	300.2	311.9	301.1	304.4	256	229.9	241.3	242.4	362.1	351.7	365.2	359.667	5.31601	5.7737	1.74639	1.60529	0.784494	-0.350166	0.0125773	-1.90041	1.90041	1.18156	0.240692	0.0191475	-1.71789	1.71789
KAG13353601	AT2G35330	40S ribosomal protein S24-1 [Cocos nucifera]	308	311.6	300.7	306.767	375.6	419.1	371.2	388.633	409.8	442.3	450.1	434.067	4.53456	17.4521	1.47818	4.0206	0.907639	-0.13981	0.00511481	-2.29117	2.29117	1.41497	0.500775	0.0116238	-1.93465	1.93465
KAG13654551	AT1G35720	putative Annexin-like protein RJ4 [Cocos nucifera]	307.7	318.7	298.8	308.4	325.8	301.9	295.8	307.833	177.1	185.6	184.7	182.467	8.13921	3.81255	2.63917	2.08945	0.82393	-0.279406	0.0130008	-1.88603	1.88603	0.591656	-0.75717	0.0022327	-2.65117	2.65117
KAG13305501	AT2G46500	ubiquitin receptor RAD23d [Cocos nucifera]	292.9	286.1	297.6	292.2	288.8	266	288.6	281.133	285.6	304.6	291.4	293.867	4.72088	7.9504	1.61563	2.70545	0.991901	-0.0117327	0.798094	-0.0979459	0.0979459	1.0057	0.00820555	0.861428	-0.0647809	0.0647809
KAG13654281	AT1G25220	putative Asparagine--tRNA ligase, cytoplasmic 3 [Cocos nucifera]	298	313.2	297.5	302.9	931.1	896.1	874.8	900.667	390.8	395.1	408.5	398.133	7.28606	7.53761	2.40543	1.89324	0.949378	-0.0749451	0.156005	-0.806863	0.806863	1.31441	0.39441	0.00785064	-2.1051	2.1051
KAG13540111	AT4G26740	peroxygenase [Cocos nucifera]	309.1	288.1	294.6	297.267	464	476.8	450.1	463.633	226.1	219.1	217.6	220.933	8.77813	3.70435	2.95295	1.67668	0.917695	-0.123914	0.0324921	-1.48822	1.48822	0.743216	-0.428147	0.00281033	-2.55124	2.55124
KAG13665411	AT1G79110	40S ribosomal protein S6 [Cocos nucifera]	256.1	240.5	294.6	263.733	320.5	302.2	274.4	299.033	344.5	313.2	319.4	325.7	22.7362	13.5324	8.62091	4.15488	0.844414	-0.243978	0.0416756	-1.38012	1.38012	1.23496	0.304464	0.0835208	-1.07821	1.07821
KAG13316381	AT1G66950	ribonuclease TUDOR 1 [Cocos nucifera]	263.4	272	294.2	276.533	381.3	392.5	395	389.6	284.7	269.1	276.4	276.733	12.9762	6.37303	4.69246	2.30295	0.58028	-0.78518	0.00554494	-2.2561	2.2561	1.00072	0.00104304	0.987588	-0.00542416	0.00542416
KAG13421391	AT1G69290	heat shock protein 90-6, mitochondrial [Cocos nucifera]	305.3	371.5	293.8	323.533	479.2	483	443.3	468.5	579.4	635.5	584.5	599.8	34.2409	25.3294	10.5834	4.22298	0.899547	-0.15273	0.29315	-0.53291	0.53291	1.8539	0.890567	0.0007928	-3.10084	3.10084
KAG13545331	AT3G50790	putative Heat shock 70 kDa protein, mitochondrial [Cocos nucifera]	293.8	314.6	293.8	300.733	384.5	411.9	394.9	397.1	415.6	428.2	423.4	422.4	9.80521	5.1923	3.26043	1.22924	0.937264	-0.0934719	0.0489235	-1.31048	1.31048	1.40457	0.490125	0.00143836	-2.84213	2.84213
KAG13597111	AT5G40810	putative Cytochrome c1-1, heme protein, mitochondrial [Cocos nucifera]	284.7	266.4	293.6	281.567	321.5	283.9	319.5	308.3	473.1	473.3	498.3	481.567	11.3232	11.8325	4.02151	2.45709	1.10868	0.14884	0.203325	-0.691809	0.691809	1.71031	0.774259	0.000849998	-3.07058	3.07058
KAG13618091	AT5G47950	60S ribosomal protein L12 [Cocos nucifera]	270.2	306.3	292.9	289.8	779.7	838.6	888.5	835.6	378.2	403.7	377	386.3	14.8999	12.3134	5.14144	3.18752	0.921785	-0.117498	0.251061	-0.60022	0.60022	1.33299	0.414664	0.00509419	-2.29292	2.29292
KAG13464421	AT1G65930	isocitrate dehydrogenase [NADP] [Cocos nucifera]	248.9	224.5	292.6	255.333	433.9	447.8	477.1	452.933	507	496.2	514.3	505.833	28.1714	7.4352	11.0332	1.46989	1.08825	0.122011	0.441107	-0.355456	0.355456	1.98107	0.98628	0.00353136	-2.45206	2.45206
KAG13421961	AT5G25880	oleosin 18 kDa [Cocos nucifera]	297.6	175	292.2	254.933	432	439.3	411.2	427.5	123.3	96.7	111.5	110.5	56.5644	10.8824	22.1879	9.84833	0.84715	-0.239311	0.319696	-0.495263	0.495263	0.433447	-1.20607	0.0487637	-1.3119	1.3119
KAG13702531	AT5G07360	Outer envelope protein 64 chloroplastic [Cocos nucifera]	288.4	279.7	291.6	286.567	351.5	366.3	341.1	352.967	300.6	285.8	306.8	297.733	5.02814	8.80959	1.75462	2.95889	0.942422	-0.0855552	0.358724	-0.44524	0.44524	1.03897	0.0551499	0.0529579	-1.27607	1.27607
KAG13266871	AT5G12950	putative Serine/threonine-protein phosphatase 2A 65 kDa regulatory subunit A beta isoform [Cocos nucifera]	313.4	338.7	290.6	314.233	633.9	674.9	623.7	644.167	315	329.7	312.1	318.933	19.6456	7.70469	6.25191	2.41577	0.862523	-0.213366	0.0164343	-1.78425	1.78425	1.01496	0.0214187	0.651552	-0.186051	0.186051
KAG13344481	AT1G17410	KH domain-containing protein HEN4-like	274.7	241.8	290.4	268.967	301.7	261.5	295.7	286.3	279	275.2	283.4	279.2	20.2508	3.35062	7.52912	1.20008	0.785723	-0.347907	0.0679776	-1.16763	1.16763	1.03805	0.0538716	0.484681	-0.314544	0.314544
KAG13386361	AT3G53160	nuclear cap-binding protein subunit 1 [Cocos nucifera]	276.4	260.4	285.8	274.2	257	238.3	215.2	236.833	269.1	254.2	279.2	267.5	10.4855	10.2687	3.82405	3.83877	0.770362	-0.376391	0.00769898	-2.11357	2.11357	0.975565	-0.0356897	0.00229401	-2.63941	2.63941
KAG13597251	AT1G58440	fibrous sheath CABYR-binding protein-like	271.6	237.8	285.7	265.033	341.8	338.8	334	338.2	171.8	160.9	160.3	164.333	20.0988	5.28541	7.5835	3.21627	0.865048	-0.209147	0.140076	-0.853636	0.853636	0.620048	-0.689549	0.0188063	-1.7257	1.7257
KAG13388651	AT5G56350	Pyruvate kinase [Cocos nucifera]	294.9	270.1	284.2	283.067	395.1	412.8	399.5	402.467	202.2	203.8	201.3	202.433	10.1562	1.03387	3.58793	0.510722	0.902496	-0.148007	0.0301391	-1.52087	1.52087	0.715144	-0.483695	0.00900738	-2.0454	2.0454
KAG13378631	AT1G16720	Sanguinarine reductase [Cocos nucifera]	255.8	226.7	282.4	254.967	629.3	621.2	611	620.5	336.5	324.2	332.4	331.033	22.7471	5.1136	8.92158	1.54474	1.45692	0.542924	0.0205018	-1.68821	1.68821	1.29834	0.376668	0.0318352	-1.49709	1.49709
KAG13697031	AT5G04750	putative 40S ribosomal protein S25 [Cocos nucifera]	272	282.2	281.8	278.667	615.9	632.5	559.1	602.5	392.5	398.5	436.4	409.133	4.71687	19.4354	1.69266	4.75039	0.885526	-0.175393	0.0619959	-1.20764	1.20764	1.46818	0.554031	0.00853009	-2.06905	2.06905
KAG13352291	AT3G56040	prefoldin subunit 6 [Cocos nucifera]	272.7	257.6	280.9	270.4	633.3	615.2	644.6	631.033	304.5	324	322.7	317.067	9.65022	8.90181	3.56887	2.80755	0.9089	-0.137806	0.154322	-0.811572	0.811572	1.17258	0.229691	0.0452594	-1.34429	1.34429
KAG13586371	AT1G55020	Lipoxygenase [Cocos nucifera]	294.2	314.4	280.8	296.467	351.5	330.9	321.1	334.5	618.8	688.5	679.2	662.167	13.8105	30.899	4.65835	4.66635	0.653474	-0.613798	0.0180982	-1.74236	1.74236	2.23353	1.15932	0.00350713	-2.45505	2.45505
KAG13608161	AT3G51070	Actin-7 [Cocos nucifera]	266.8	242.1	279.2	262.7	1051.1	1068.2	1151.3	1090.2	234.6	218.1	226.7	226.467	15.421	6.73812	5.87019	2.97532	0.870067	-0.200801	0.0434876	-1.36163	1.36163	0.862073	-0.214117	0.0505471	-1.2963	1.2963
KAG13349931	AT5G36160	nicotianamine aminotransferase A [Cocos nucifera]	257.7	249.6	278.5	261.933	406.8	450	462.9	439.9	477	484.5	465.2	475.567	12.1722	7.94411	4.64706	1.67045	1.14838	0.199605	0.052896	-1.27658	1.27658	1.8156	0.860448	0.00438887	-2.35765	2.35765
KAG13377021	AT3G55090	Mitochondrial import inner membrane translocase subunit Tim9 [Cocos nucifera]	238.9	224.4	278.1	247.133	397.6	347.5	383.9	376.333	370.9	369.5	382.6	374.333	22.6828	5.87329	9.17836	1.569	1.09293	0.128204	0.111838	-0.951409	0.951409	1.5147	0.599034	0.00873011	-2.05898	2.05898
KAG13698451	AT5G10160	3-hydroxyacyl-[acyl-carrier-protein] dehydratase FabZ-like [Cocos nucifera]	251.4	359	277.3	295.9	310	255.6	278.5	281.367	467.6	436.2	468.3	457.367	45.8542	14.9698	15.4965	3.27305	1.70362	0.7686	0.0396688	-1.40155	1.40155	1.54568	0.628242	0.0635129	-1.19714	1.19714
KAG13654051	AT1G24290	putative Ubiquitin carboxyl-terminal hydrolase 14 [Cocos nucifera]	302.3	297.7	275.9	291.967	400.1	377.5	343.3	373.633	309.2	328.2	318	318.467	11.515	7.76373	3.94395	2.43785	0.925106	-0.11231	0.0406465	-1.39098	1.39098	1.09076	0.125339	0.124777	-0.903866	0.903866
KAG13667151	AT2G15490	scopoletin glucosyltransferase-like [Cocos nucifera]	274.3	282.2	275.7	277.4	495.4	580.6	440.1	505.367	163.3	169.7	163.3	165.433	3.4419	3.01699	1.24077	1.82369	0.807498	-0.308469	0.0172903	-1.7622	1.7622	0.596371	-0.745718	1.87004e-05	-4.72815	4.72815
KAG13465911	AT4G04910	hypothetical protein COCNU_06G004200 [Cocos nucifera]	257.1	232.8	275.3	255.067	836.6	914.9	865.2	872.233	195.1	178.2	198.2	190.5	17.41	8.78901	6.82568	4.61365	0.682828	-0.550406	0.0325036	-1.48807	1.48807	0.746864	-0.421083	0.0103518	-1.98499	1.98499
KAG13479631	AT5G60560	protein HGV2 [Cocos nucifera]	282.3	254.4	274.5	270.4	2847	2692.9	2555.7	2698.53	232.1	248.8	235.3	238.733	11.7533	7.2371	4.34663	3.03146	0.875493	-0.191832	0.103097	-0.986755	0.986755	0.88289	-0.179695	0.142162	-0.847217	0.847217
KAG13420171	AT1G64060	MFP1 attachment factor 1 [Cocos nucifera]	267.1	234.3	273.6	258.333	687.1	654.3	715.2	685.533	200.3	206.4	220.8	209.167	17.2001	8.5947	6.65809	4.10902	0.921935	-0.117262	0.0532638	-1.27357	1.27357	0.809677	-0.304581	0.0495824	-1.30467	1.30467
KAG13345201	AT1G20500	40S ribosomal protein S27-2 [Cocos nucifera]	271	239.4	270.3	260.233	1425.6	1490.2	1583	1499.6	331.2	336.6	327.7	331.833	14.7342	3.6609	5.6619	1.10324	0.811579	-0.301196	0.0371451	-1.4301	1.4301	1.27514	0.350653	0.0306204	-1.51399	1.51399
KAG13273831	AT3G54840	ras-related protein RABB1c [Cocos nucifera]	289.5	275.4	268.8	277.9	556.8	532.3	514.2	534.433	226.7	258.3	268.4	251.133	8.63366	17.7622	3.10675	7.07281	0.871896	-0.197771	0.0499063	-1.30184	1.30184	0.903682	-0.146112	0.287712	-0.541043	0.541043
KAG13265421	AT1G10900	heat shock 70 kDa protein [Cocos nucifera]	261.8	257.6	268.8	262.733	560.9	611	619.3	597.067	587.8	551.5	599.2	579.5	4.61976	20.3386	1.75835	3.50969	1.09363	0.129126	0.153176	-0.814809	0.814809	2.20566	1.14121	0.00131624	-2.88066	2.88066
KAG13653901	AT1G72810	hypothetical protein COCNU_12G003900 [Cocos nucifera]	267.2	239.9	268	258.367	1044.9	1111	991.2	1049.03	158.9	161	146.9	155.6	13.062	6.21128	5.0556	3.99183	0.797316	-0.326776	0.029575	-1.52908	1.52908	0.602245	-0.731578	0.0144571	-1.83992	1.83992
KAG13702101	AT3G48870.	ATP-dependent Clp protease ATP-binding subunit ClpA, chloroplastic [Cocos nucifera]	266.8	223.5	268	252.767	344.9	321	297.7	321.2	288.8	282	304.5	291.767	20.7005	9.42208	8.18955	3.22932	0.820651	-0.285158	0.0464245	-1.33325	1.33325	1.15429	0.207009	0.0666989	-1.17588	1.17588
KAG13543531	AT3G13730	RNA-binding KH domain-containing protein PEPPER [Cocos nucifera]	247.5	238.9	266.8	251.067	491.1	453	471.1	471.733	247.7	284.3	264.1	265.367	11.666	14.9687	4.64657	5.64076	0.856213	-0.223958	0.0273239	-1.56346	1.56346	1.05696	0.0799167	0.45541	-0.341598	0.341598
KAG13678441	AT1G66970	Syntaxin-71 [Cocos nucifera]	232.1	234	266.4	244.167	658.8	696.2	655.2	670.067	252.3	248.5	266.3	255.7	15.7405	7.65419	6.44661	2.99343	0.81884	-0.288347	0.106733	-0.971703	0.971703	1.04724	0.0665859	0.19663	-0.706351	0.706351
KAG13352311	AT2G24370	putative heme-binding protein 2-like [Cocos nucifera]	246.6	266.5	266	259.7	1257.6	1246.8	1361	1288.47	581.5	640.1	611.7	611.1	9.26535	23.9271	3.56771	3.91542	0.889488	-0.168953	0.130003	-0.886045	0.886045	2.3531	1.23456	0.00107478	-2.96868	2.96868
KAG13711901	AT2G30070	putative potassium transporter 2 [Cocos nucifera]	259.3	283.2	265.5	269.333	553.5	553	517.6	541.367	224.6	227.6	237.2	229.8	10.1266	5.37401	3.75989	2.33856	0.87896	-0.18613	0.188051	-0.725725	0.725725	0.853218	-0.229014	0.0408316	-1.389	1.389
KAG13272481	unnamed	TBCC domain-containing protein 1 [Cocos nucifera]	266.8	236.3	264.9	256	569.4	536.4	518.1	541.3	268.8	264.2	265.9	266.3	13.9516	1.89912	5.44984	0.713152	0.93112	-0.102961	0.051345	-1.2895	1.2895	1.04023	0.0569086	0.362613	-0.440557	0.440557
KAG13341081	AT1G74590	flowering locus K domain [Cocos nucifera]	319.3	249.1	264.7	277.7	448.3	353.9	492.2	431.467	265.8	273.1	259.7	266.2	30.0972	5.47783	10.838	2.05779	0.871324	-0.198719	0.242898	-0.614576	0.614576	0.958588	-0.0610166	0.661533	-0.179449	0.179449
KAG13590131	AT2G33590	putative Cinnamoyl-CoA reductase 1 [Cocos nucifera]	278.1	274.6	264.1	272.267	1165.9	1090.8	1195.7	1150.8	318.2	327.3	326.2	323.9	5.94886	4.05545	2.18494	1.25207	1.02914	0.0414366	0.369097	-0.432859	0.432859	1.18964	0.250528	0.0148959	-1.82693	1.82693
KAG13424441	AT5G64570	Beta-xylosidase/alpha-L-arabinofuranosidase 2 [Cocos nucifera]	268.1	258.5	263.8	263.467	649.1	604.1	575.8	609.667	483.9	524.4	512.4	506.9	3.92626	16.9853	1.49023	3.35082	1.3521	0.435202	0.000932318	-3.03044	3.03044	1.92396	0.944081	0.00362251	-2.44099	2.44099
KAG13270751	AT4G04610	protein disulfide isomerase-like 2-3 [Cocos nucifera]	281	260.1	263.4	268.167	757	755.9	806.3	773.067	285.3	275	299	286.433	9.174	9.83068	3.42101	3.4321	0.924301	-0.113566	0.250596	-0.601026	0.601026	1.06812	0.0950695	0.185222	-0.732308	0.732308
KAG13550531	AT2G14960	tripeptidyl-peptidase 2 [Cocos nucifera]	257.3	260.7	261.9	259.967	694.3	634.1	558.8	629.067	259.5	275.9	265.6	267	1.94822	6.76806	0.749411	2.53485	0.972561	-0.04014	0.44975	-0.347029	0.347029	1.02705	0.0385131	0.228873	-0.640405	0.640405
KAG13341961	AT2G02010	glutamate decarboxylase [Cocos nucifera]	293.8	340.4	261.2	298.467	843.8	836.7	815.6	832.033	296.2	324	320.4	313.533	32.5012	12.3443	10.8894	3.93716	0.895242	-0.15965	0.304264	-0.51675	0.51675	1.05048	0.071049	0.575509	-0.239948	0.239948
KAG13481031	AT5G44240	Tubulin alpha chain [Cocos nucifera]	252.9	266.5	261.2	260.2	688	692	622.2	667.4	267.9	264.7	250.6	261.067	5.59702	7.51547	2.15105	2.87875	0.723034	-0.467865	0.00183842	-2.73555	2.73555	1.00333	0.0047973	0.918663	-0.036844	0.036844
KAG13320171	unnamed	aspartate--tRNA ligase 2, cytoplasmic [Cocos nucifera]	253.1	234.2	261.2	249.5	437.7	371.5	403.4	404.2	264.4	268.7	260.5	264.533	11.3128	3.34896	4.5342	1.26599	0.862258	-0.213809	0.00930991	-2.03105	2.03105	1.06025	0.0844097	0.282887	-0.548386	0.548386
KAG13655231	AT1G47570	COP9 signalosome complex subunit 2 [Cocos nucifera]	248.9	259.3	258.7	255.633	909.6	831	967.1	902.567	300.7	301	299.5	300.4	4.76748	0.648074	1.86497	0.215737	0.87117	-0.198974	0.0200496	-1.69789	1.69789	1.17512	0.232809	0.00614749	-2.2113	2.2113
KAG13663771	AT3G43190	sucrose synthase 1 [Cocos nucifera]	271.5	291.6	258.6	273.9	845.5	865.8	829.8	847.033	137.5	152.7	143.4	144.533	13.5787	6.25691	4.95752	4.32904	0.475721	-1.07181	0.01182	-1.92738	1.92738	0.527687	-0.922247	0.00310304	-2.50821	2.50821
KAG13594791	AT4G12570	ubiquitin domain-containing protein DSK2a [Cocos nucifera]	235.5	223.4	258.6	239.167	704	731.1	669.5	701.533	252.4	241.4	247.5	247.1	14.6024	4.49963	6.10552	1.82098	1.00836	0.0120142	0.886555	-0.0522942	0.0522942	1.03317	0.0470787	0.492405	-0.307678	0.307678
KAG13279921	AT3G17970	small glutamine-rich tetratricopeptide repeat-containing protein [Cocos nucifera]	292.4	238.9	257.6	262.967	601.7	615.7	571.8	596.4	248.9	238.8	260.7	249.467	22.1685	8.94961	8.43015	3.5875	0.83965	-0.25214	0.0747071	-1.12664	1.12664	0.948663	-0.0760329	0.463828	-0.333643	0.333643
KAG13611441	AT5G16450	4-hydroxy-4-methyl-2-oxoglutarate aldolase [Cocos nucifera]	255.1	249.9	256.6	253.867	851.9	883.7	827.7	854.433	647.7	657.9	650.9	652.167	2.87093	4.25937	1.13088	0.65311	0.930935	-0.103248	0.113142	-0.946374	0.946374	2.56893	1.36117	0.000149758	-3.82461	3.82461
KAG13352701	AT3G54840	Ras-related protein RIC2 [Cocos nucifera]	261.4	258.9	255.4	258.567	2422.9	2730.6	2397.4	2516.97	238.5	259.1	239.8	245.8	2.4608	9.41948	0.95171	3.83217	0.836535	-0.257503	0.0296209	-1.5284	1.5284	0.950625	-0.0730514	0.201985	-0.694682	0.694682
KAG13587751	AT3G17810	Dihydropyrimidine dehydrogenase (NADP(+)), chloroplastic [Cocos nucifera]	253.3	222.4	254.6	243.433	1076.2	1086	1126.4	1096.2	236.6	231.6	232.2	233.467	14.8823	2.2291	6.11349	0.954783	0.810763	-0.302648	0.0618507	-1.20866	1.20866	0.959058	-0.0603101	0.413146	-0.383896	0.383896
KAG13623451	AT2G26450	fasciclin-like arabinogalactan protein 8 [Cocos nucifera]	252.2	255	252.7	253.3	344.2	270.7	286.9	300.6	246.8	266.7	260.6	258.033	1.21929	8.3244	0.481362	3.22609	0.792078	-0.336286	0.00346254	-2.4606	2.4606	1.01869	0.0267104	0.457596	-0.339517	0.339517
KAG13663321	AT2G48080	putative Actin [Cocos nucifera]	280.4	224	252.7	252.367	907.1	855.9	836.5	866.5	206.6	186.5	213.3	202.133	23.0264	11.3878	9.12419	5.63381	0.853124	-0.229173	0.179924	-0.744912	0.744912	0.800951	-0.320214	0.0509645	-1.29273	1.29273
KAG13482451	AT1G09940	26S proteasome non-ATPase regulatory subunit 9 [Cocos nucifera]	262.1	256.3	252	256.8	723.7	693.5	669.2	695.467	419.2	410	430.3	419.833	4.13844	8.29953	1.61154	1.97686	1.00402	0.00579359	0.95238	-0.0211899	0.0211899	1.63487	0.709172	0.002221	-2.65345	2.65345
KAG13592191	AT4G10750	2-keto-3-deoxy-L-rhamnonate aldolase-like [Cocos nucifera]	272.3	260.8	251.8	261.633	735.6	702.7	633	690.433	224.5	202.9	196.6	208	8.38981	11.9474	3.2067	5.74393	1.01096	0.0157214	0.171313	-0.76621	0.76621	0.795006	-0.330963	0.00315357	-2.5012	2.5012
KAG13624491	AT5G09420	FAM10 family protein [Cocos nucifera]	271.8	313.6	249	278.133	786.7	747.9	721.9	752.167	312	315	320.6	315.867	26.7504	3.56402	9.61782	1.12833	1.23082	0.299625	0.0406841	-1.39057	1.39057	1.13567	0.183539	0.204191	-0.689964	0.689964
KAG13465951	AT4G26690	Elongation factor 2 [Cocos nucifera]	252.3	223.7	249	241.667	398.2	303.2	317	339.467	240.5	235.1	248.8	241.467	12.7756	5.63462	5.28645	2.3335	0.993379	-0.0095834	0.944345	-0.0248692	0.0248692	0.999172	-0.00119445	0.978888	-0.00926681	0.00926681
KAG13609631	AT3G26310	signal peptidase complex catalytic subunit SEC11C [Cocos nucifera]	257	262.1	245.1	254.733	918.5	835.9	889.8	881.4	179.5	197.2	188	188.233	7.12289	7.22788	2.79621	3.83985	0.655457	-0.609428	0.00349637	-2.45638	2.45638	0.738943	-0.436466	0.00789246	-2.10279	2.10279
KAG13591961	AT3G48580	plant UBX domain-containing protein 8	258	267.9	244.9	256.933	1428.7	1479.1	1411.6	1439.8	256.6	260	256.9	257.833	9.41996	1.53695	3.6663	0.596103	1.02958	0.0420555	0.673023	-0.17197	0.17197	1.0035	0.00504472	0.89201	-0.0496305	0.0496305
KAG13711951	AT2G16430	spermatogenesis-associated protein 20 [Cocos nucifera]	233.4	247	243.5	241.3	941.2	908.5	861.6	903.767	269.5	246.9	266.2	260.867	5.76599	9.96739	2.38955	3.82088	1.15734	0.210815	0.0709121	-1.14928	1.14928	1.08109	0.112485	0.20527	-0.687675	0.687675
KAG13544351	AT4G30530	60S ribosomal protein L15 [Cocos nucifera]	247.7	252	242	247.233	1110.1	1064.8	1263.8	1146.23	316.8	311.5	306.6	311.633	4.0958	4.1652	1.65665	1.33657	0.897398	-0.15618	0.174888	-0.757241	0.757241	1.26048	0.333976	0.00184905	-2.73305	2.73305
KAG13350481	AT4G19210	ABC transporter E family member 2 [Cocos nucifera]	233.4	218.3	241.3	231	2386.5	2576.3	2382.4	2448.4	274	255	268.9	265.967	9.54184	8.02925	4.13067	3.01889	0.946898	-0.0787198	0.378082	-0.422414	0.422414	1.15137	0.203353	0.0119164	-1.92385	1.92385
KAG13639431	AT1G74100	oryzain alpha chain [Cocos nucifera]	248.9	234.4	240.2	241.167	1159.5	1177.4	1226	1187.63	344.7	357.3	345	349	5.95893	5.87026	2.47088	1.68202	1.40069	0.486139	0.00449592	-2.34718	2.34718	1.44713	0.533197	0.00541671	-2.26626	2.26626
KAG13282941	AT4G32120	proteasome subunit beta type-4 [Cocos nucifera]	218.8	216.4	239.7	224.967	1718.7	1802.5	1870.2	1797.13	208.1	216	195.3	206.467	10.464	8.5293	4.65136	4.13108	0.885316	-0.175735	0.226937	-0.644094	0.644094	0.917766	-0.123802	0.298425	-0.525165	0.525165
KAG13305851	AT3G14270	T-complex protein 1 subunit delta [Cocos nucifera]	267.1	256.7	239.4	254.4	869.7	894.6	880.7	881.667	301.2	309.2	285	298.467	11.4248	10.0669	4.49089	3.37287	0.883255	-0.179099	0.00447052	-2.34964	2.34964	1.17322	0.230471	0.0145096	-1.83834	1.83834
KAG13710451	AT3G52880	hypothetical protein COCNU_16G001390 [Cocos nucifera]	263.5	248.6	239.4	250.5	1062	1056.8	964.2	1027.67	270.8	245.6	252.3	256.233	9.93009	10.6572	3.96411	4.15917	1.0008	0.00115139	0.987518	-0.00545511	0.00545511	1.02289	0.0326476	0.343349	-0.464264	0.464264
KAG13614231	AT2G33150	putative 3-ketoacyl-CoA thiolase 2, peroxisomal [Cocos nucifera]	240.2	230.6	237.1	235.967	1144.1	1192.8	1169.8	1168.9	391	430.3	426.3	415.867	4.00028	17.6591	1.69527	4.24633	1.06032	0.0844987	0.238445	-0.622611	0.622611	1.7624	0.817538	0.00675608	-2.1703	2.1703
KAG13667081	AT1G77660	hypothetical protein COCNU_13G004980 [Cocos nucifera]	242.9	199.3	236.8	226.333	1371	1401.8	1313.8	1362.2	985.8	902.3	986.8	958.3	19.277	39.6001	8.51708	4.13233	0.436966	-1.19441	0.0301335	-1.52095	1.52095	4.23402	2.08203	0.000399122	-3.39889	3.39889
KAG13643071	AT5G47760	putative Phosphoglycolate phosphatase 2 [Cocos nucifera]	241.4	256.6	236.4	244.8	1622.7	1532.1	1682.2	1612.33	198.8	222.6	195.2	205.533	8.58992	12.1571	3.50895	5.91491	0.55896	-0.839184	0.00364432	-2.43838	2.43838	0.839597	-0.252231	0.00457181	-2.33991	2.33991
KAG13338931	AT3G05170	Fasciclin-like arabinogalactan protein 17 [Cocos nucifera]	198.6	224.3	236	219.633	1325.1	1232.2	1340.5	1299.27	171.5	162.8	177	170.433	15.621	5.84599	7.11231	3.43007	1.45819	0.544177	0.00674274	-2.17116	2.17116	0.77599	-0.36589	0.0471067	-1.32692	1.32692
KAG13481481	AT2G22920	phospholipase A-2-activating protein-like [Cocos nucifera]	211	203.5	234.5	216.333	1746.2	1648	1866.4	1753.53	232.4	236.8	238	235.733	13.2056	2.4074	6.1043	1.02124	0.757165	-0.401321	0.0185936	-1.73064	1.73064	1.08968	0.1239	0.154414	-0.811312	0.811312
KAG13679171	AT1G53310	Phosphoenolpyruvate carboxylase, housekeeping isozyme [Cocos nucifera]	230.7	225.9	234.3	230.3	869.3	762.6	814.7	815.533	233.6	237.6	228.6	233.267	3.44093	3.68179	1.49411	1.57836	0.917499	-0.124222	0.121556	-0.915225	0.915225	1.01288	0.0184658	0.614632	-0.211385	0.211385
KAG13698901	AT2G24190	protein TPLATE [Cocos nucifera]	214.2	198.2	233	215.133	1147.8	1183.8	1118.3	1149.97	216.5	207.9	203.3	209.233	14.2224	5.47073	6.61095	2.61466	1.12767	0.173348	0.0667776	-1.17537	1.17537	0.972575	-0.0401184	0.673807	-0.171464	0.171464
KAG13632811	AT2G17420	thioredoxin reductase NTRB [Cocos nucifera]	228.4	230.3	231.5	230.067	1172.7	1156.2	1094.2	1141.03	287.4	284.7	290.3	287.467	1.27628	2.28668	0.554743	0.795458	0.958563	-0.0610552	0.0507397	-1.29465	1.29465	1.24949	0.321343	0.000683213	-3.16544	3.16544
KAG13301151	AT1G22020	nucleosome assembly protein 1-like 2 [Cocos nucifera]	230.6	236.3	231.2	232.7	1817.7	1825.1	1771.3	1804.7	413.7	419.9	441.7	425.1	2.55734	12.0078	1.09899	2.82469	1.14267	0.192413	0.0372105	-1.42933	1.42933	1.82682	0.869331	0.00220576	-2.65644	2.65644
KAG13665431	AT5G14740	14-3-3 protein 6 [Cocos nucifera]	239.9	250.9	231.1	240.633	1295.4	1225	1203.8	1241.4	300.4	320.8	315.3	312.167	8.09993	8.61794	3.36609	2.76069	0.911207	-0.13415	0.176948	-0.752154	0.752154	1.29727	0.37548	0.00915061	-2.03855	2.03855
KAG13687541	AT1G53490	hypothetical protein COCNU_14G012220 [Cocos nucifera]	241.6	215.5	228.2	228.433	1696.6	1674	1763.5	1711.37	255.3	247.4	244.5	249.067	10.6566	4.56387	4.66506	1.83239	0.960893	-0.0575522	0.395393	-0.402971	0.402971	1.09033	0.124759	0.0681947	-1.16625	1.16625
KAG13346321	unnamed	AP-4 complex subunit mu [Cocos nucifera]	228.7	208.9	228.1	221.9	1163.8	1131.6	1084.6	1126.67	198.7	167.4	168.6	178.233	9.19565	14.4804	4.14405	8.12441	0.899354	-0.153039	0.0860647	-1.06518	1.06518	0.803215	-0.316142	0.0365433	-1.43719	1.43719
KAG13347931	AT1G68560	alpha-xylosidase 1 [Cocos nucifera]	220.9	193	227.3	213.733	2773.2	2827.7	2781.3	2794.07	183.1	190.8	203.2	192.367	14.8917	8.28023	6.96741	4.3044	1.07611	0.105822	0.240572	-0.618756	0.618756	0.900031	-0.151953	0.175454	-0.755837	0.755837
KAG13588741	AT2G26440	pectinesterase [Cocos nucifera]	232.8	179.6	226	212.8	2068.2	2086.2	1966.5	2040.3	234.6	229.2	221.5	228.433	23.6395	5.37546	11.1088	2.35318	0.72948	-0.45506	0.0857638	-1.0667	1.0667	1.07346	0.102275	0.456666	-0.340401	0.340401
KAG13614921	AT1G02670	rho GDP-dissociation inhibitor 1 [Cocos nucifera]	179.6	197.7	222.7	200	1817.2	1700.8	1834	1784	150	153.4	140.5	147.967	17.6705	5.45914	8.83525	3.68944	1.20867	0.273416	0.103452	-0.985262	0.985262	0.739833	-0.434728	0.0799558	-1.09715	1.09715
KAG13470011	AT5G45180	Protein unc-13 [Cocos nucifera]	206.6	215.5	222.4	214.833	1705.5	1764.7	1611.1	1693.77	180.2	202.1	192.7	191.667	6.46753	8.97045	3.01049	4.68023	0.98076	-0.0280275	0.748674	-0.125708	0.125708	0.892164	-0.164618	0.0431598	-1.36492	1.36492
KAG13543391	AT2G20340	poly(U)-specific endoribonuclease-B [Cocos nucifera]	207.7	209.5	221.1	212.767	2235.1	2231.7	2146.8	2204.53	298.7	301.8	306.9	302.467	5.9382	3.38066	2.79094	1.1177	1.15745	0.210949	0.0210354	-1.67705	1.67705	1.42159	0.507504	0.000489733	-3.31004	3.31004
KAG13621761	AT1G09910	putative Peroxisome biogenesis protein 19-2 [Cocos nucifera]	225	195.8	221	213.933	1949.2	1924.1	1795.6	1889.63	197.6	175.2	178.7	183.833	12.9258	9.83881	6.04196	5.35203	0.973045	-0.0394222	0.329895	-0.481624	0.481624	0.859302	-0.218763	0.0424577	-1.37204	1.37204
KAG13302301	AT3G54840	Ras-related protein RIC2 [Cocos nucifera]	224.4	256.3	220.6	233.767	3625.1	3584.1	4346	3851.73	238.8	267.5	259.9	255.4	16.0088	12.1411	6.8482	4.75376	0.631684	-0.662725	0.00970418	-2.01304	2.01304	1.09254	0.127689	0.135195	-0.869041	0.869041
KAG13479741	AT4G25900	60S ribosomal protein L32-1 [Cocos nucifera]	225.6	222.6	220.4	222.867	1846.3	1980.4	1804.1	1876.93	268.8	279.2	265	271	2.13125	6.00222	0.956289	2.21484	0.85507	-0.225885	0.0142707	-1.84556	1.84556	1.21597	0.282112	0.0077155	-2.11264	2.11264
KAG13590701	AT2G44950	GrpE protein, mitochondrial [Cocos nucifera]	206	245.4	220.1	223.833	1701.2	1545.7	1623.6	1623.5	391.3	456.3	413.5	420.367	16.3002	26.9767	7.28228	6.41742	1.0003	0.000429629	0.99537	-0.00201539	0.00201539	1.87803	0.909223	0.0014742	-2.83144	2.83144
KAG13421641	AT4G33680	UDP-arabinopyranose mutase 1 [Cocos nucifera]	214.6	190	220.1	208.233	5394	5757.3	5528.1	5559.8	259.2	224.2	221.8	235.067	13.087	17.0929	6.28476	7.27153	0.954378	-0.0673672	0.231745	-0.634991	0.634991	1.12886	0.174869	0.173438	-0.760857	0.760857
KAG13427731	AT1G20230	universal stress protein A-like protein [Cocos nucifera]	236.1	173	219.8	209.633	1899.4	1835.7	1928.1	1887.73	149.4	132.7	129.9	137.333	26.7448	8.60865	12.7579	6.26844	0.860232	-0.217202	0.251007	-0.600315	0.600315	0.655112	-0.610186	0.0457885	-1.33924	1.33924
KAG13382201	AT1G70650	zinc finger protein VAR3, chloroplastic [Cocos nucifera]	232.7	217	219	222.9	1603.6	1413.9	1783.5	1600.33	319.7	288.3	314.3	307.433	6.97758	13.7077	3.13036	4.45877	1.01839	0.0262957	0.251654	-0.599197	0.599197	1.37924	0.463877	0.0068588	-2.16375	2.16375
KAG13613121	AT5G58860	hypothetical protein COCNU_09G007750 [Cocos nucifera]	230	226.7	218.7	225.133	3033.1	2952.8	3162.1	3049.33	189.6	162	163.3	171.633	4.74435	12.7154	2.10735	7.40849	1.00962	0.013818	0.7995	-0.0971815	0.0971815	0.762363	-0.39145	0.0170605	-1.76801	1.76801
KAG13710101	AT1G80560	3-isopropylmalate dehydrogenase 2, chloroplastic	205	210.2	218.6	211.267	2259	2008.9	2154.5	2140.8	206.3	191.4	188	195.233	5.60317	7.94747	2.65218	4.07075	1.10192	0.140026	0.0535568	-1.27119	1.27119	0.924109	-0.113866	0.22725	-0.643496	0.643496
KAG13279751	AT5G16150	Polypyrimidine tract-binding protein [Cocos nucifera]	212.4	182.2	218.6	204.4	2646	2614.7	2621.4	2627.37	182.5	162	183.1	175.867	15.9005	9.80827	7.77912	5.57711	0.900196	-0.151689	0.249259	-0.603349	0.603349	0.860404	-0.216913	0.0236666	-1.62586	1.62586
KAG13355421	AT3G15354	serine-threonine kinase receptor-associated protein [Cocos nucifera]	227.7	218.7	218.1	221.5	7447.9	7807.3	7866.4	7707.2	259.5	293.1	265.1	272.567	4.3909	14.6981	1.98235	5.3925	0.886682	-0.173512	0.0554672	-1.25596	1.25596	1.23055	0.299302	0.0547315	-1.26176	1.26176
KAG13637891	AT5G47810	ATP-dependent 6-phosphofructokinase 2 [Cocos nucifera]	222.9	222.6	217.5	221	3124.5	2812.1	2927.2	2954.6	194.2	193.7	179.6	189.167	2.4779	6.76773	1.12122	3.57766	0.963801	-0.0531929	0.240833	-0.618284	0.618284	0.855958	-0.224388	0.00896117	-2.04764	2.04764
KAG13586361	AT5G28840	hypothetical protein COCNU_08G000820 [Cocos nucifera]	254	207.8	216.1	225.967	1556.9	1298.3	1257.2	1370.8	148.3	135.5	135.9	139.9	20.1101	5.94194	8.89958	4.24728	0.762059	-0.392025	0.0424733	-1.37188	1.37188	0.619118	-0.691714	0.0134358	-1.87174	1.87174
KAG13650351	AT5G02410	DNA damage-binding protein 1 [Cocos nucifera]	210.8	194.7	213.1	206.2	8798.7	8781.7	8928.5	8836.3	269	273.8	274.2	272.333	8.18576	2.36267	3.96982	0.867566	0.911575	-0.133567	0.0160136	-1.79551	1.79551	1.32072	0.401329	0.00963005	-2.01637	2.01637
KAG13698611	AT3G04530	serine/threonine-protein kinase SAPK7 [Cocos nucifera]	222.5	214.3	212.8	216.533	6843.5	6800.6	6867	6837.03	204.2	210.1	212.4	208.9	4.26328	3.4535	1.96888	1.65318	0.846213	-0.240907	0.00245287	-2.61033	2.61033	0.964748	-0.0517766	0.295991	-0.528722	0.528722
KAG13712451	AT3G56130	biotin carboxyl carrier protein of acetyl-CoA carboxylase [Cocos nucifera]	212.5	200.2	212.6	208.433	12134.8	11999.1	12457	12197	250	260	251.4	253.8	5.82199	4.42116	2.79321	1.74199	0.907404	-0.140182	0.121653	-0.914878	0.914878	1.21766	0.284106	0.0244464	-1.61178	1.61178
KAG13621951	AT4G22570	Adenine phosphoribosyltransferase 3 [Cocos nucifera]	205.1	190.2	212.6	202.633	28075.3	29057.7	29231.5	28788.2	175.6	190.6	185.2	183.8	9.30961	6.20322	4.59431	3.37499	0.908373	-0.138643	0.00864096	-2.06344	2.06344	0.907057	-0.140735	0.189835	-0.721624	0.721624
KAG13619471	AT1G36180	subtilisin-like protease SBT1.6 [Cocos nucifera]	209.4	181.5	212.5	201.133	17591.1	17214.9	17771.2	17525.7	448	442.8	491.2	460.667	13.9404	21.6944	6.93094	4.70936	1.0522	0.0734147	0.46301	-0.33441	0.33441	2.29035	1.19557	0.00199499	-2.70006	2.70006
KAG13644261	AT5G64640	protein CYPRO4 [Cocos nucifera]	211.9	237.5	212.1	220.5					198.6	217.5	218.1	211.4	12.0211	9.05428	5.45174	4.28301	0.937113	-0.0937057	0.0647127	-1.18901	1.18901	0.95873	-0.0608033	0.363335	-0.439692	0.439692
KAG13345021	AT5G62180	co-chaperone protein p23-1 [Cocos nucifera]	210.4	207	211.3	209.567					126.8	143.4	123.1	131.1	1.85173	8.82761	0.883598	6.73349	1.10593	0.145264	0.0910236	-1.04085	1.04085	0.625577	-0.676742	0.00913393	-2.03934	2.03934
KAG13619721	AT3G43270	26S proteasome non-ATPase regulatory subunit 3 [Cocos nucifera]	212.1	219.4	210.9	214.133					253.7	244.8	255.6	251.367	3.75618	4.70768	1.75413	1.87283	0.882005	-0.181141	0.0848374	-1.07141	1.07141	1.17388	0.231284	0.0248698	-1.60433	1.60433
KAG13349201	AT4G19880	putative glutathionyl-hydroquinone reductase YqjG-like [Cocos nucifera]	197.6	183.3	210.5	197.133					260	265	278.9	267.967	11.1093	7.99597	5.6354	2.98394	1.13172	0.178519	0.0675205	-1.17056	1.17056	1.35932	0.442882	0.00641937	-2.19251	2.19251
KAG13618591	AT3G23490	cyanate hydratase [Cocos nucifera]	189.9	178.6	210.5	193					104.7	103.8	97.2	101.9	13.2063	3.34365	6.84265	3.28131	0.933506	-0.0992687	0.220128	-0.657324	0.657324	0.527979	-0.921447	0.0155611	-1.80796	1.80796
KAG13636701	AT1G57770	guanosine nucleotide diphosphate dissociation inhibitor 2 [Cocos nucifera]	208.4	172.6	210.3	197.1					204.5	202.3	208.9	205.233	17.3415	2.74388	8.79831	1.33696	0.818366	-0.289181	0.113505	-0.944986	0.944986	1.04127	0.0583373	0.530229	-0.275537	0.275537
KAG13607521	AT2G34060	40S ribosomal protein S13 [Dioscorea cayenensis subsp. rotundata]	214.6	225.8	210.1	216.833					290	285.6	271.2	282.267	6.60118	8.02884	3.04436	2.84442	0.881783	-0.181504	0.0852877	-1.06911	1.06911	1.30177	0.380472	0.00578253	-2.23788	2.23788
KAG13312671	AT3G03080	hypothetical protein COCNU_02G012350 [Cocos nucifera]	215.6	226.4	209.9	217.3					180.5	194.6	185.5	186.867	6.84251	5.83686	3.14888	3.12354	0.89569	-0.158929	0.187782	-0.726347	0.726347	0.859948	-0.217679	0.0106333	-1.97333	1.97333
KAG13716681	AT1G17580	actin-depolymerizing factor 7 [Cocos nucifera]	198.3	196.3	209.3	201.3					288	259.4	292.6	280	5.71548	14.687	2.83928	5.24534	1.0096	0.0137899	0.526242	-0.278814	0.278814	1.39096	0.47608	0.0102153	-1.99075	1.99075
KAG13313251	AT4G24830	putative Argininosuccinate synthase, chloroplastic [Cocos nucifera]	207.7	242.7	208.9	219.767					149.2	157.1	145.2	150.5	16.2237	4.94436	7.38225	3.28529	0.761869	-0.392386	0.08907	-1.05027	1.05027	0.684817	-0.546209	0.014068	-1.85177	1.85177
KAG13664431	AT3G26230	NAP1-related protein 2 [Cocos nucifera]	204.4	171.8	208.9	195.033					368.5	382.3	361.3	370.7	16.5308	8.71321	8.47591	2.35047	0.8161	-0.293182	0.112836	-0.947552	0.947552	1.9007	0.926531	0.0100462	-1.998	1.998
KAG13652481	AT5G49070	60S ribosomal protein L22-2 [Cocos nucifera]	222.3	229.1	208.5	219.967					277.9	293.1	269.5	280.167	8.57023	9.76706	3.89615	3.48616	0.876648	-0.18993	0.0569338	-1.24463	1.24463	1.27368	0.349	0.00166249	-2.77924	2.77924
KAG13317141	AT2G36060	Ubiquitin-conjugating enzyme E2 variant 1C [Cocos nucifera]	195.5	207.7	208.3	203.833					218.9	224.6	229.9	224.467	5.89765	4.49172	2.89337	2.00106	0.823222	-0.280647	0.0371807	-1.42968	1.42968	1.10123	0.139111	0.00870378	-2.06029	2.06029
KAG13650341	AT1G69740	delta-aminolevulinic acid dehydratase, chloroplastic [Cocos nucifera]	224.2	207.6	207.9	213.233					272.1	279.5	263.3	271.633	7.75557	6.62185	3.63713	2.43779	0.941222	-0.0873924	0.506386	-0.295519	0.295519	1.27388	0.349228	0.0144158	-1.84116	1.84116
KAG13300611	AT3G09540	FRIGIDA-like protein 4b [Cocos nucifera]	193.5	222.8	207.6	207.967					240.9	236.9	242.7	240.167	11.9645	2.42395	5.75308	1.00928	0.945344	-0.081089	0.325247	-0.487787	0.487787	1.15483	0.207684	0.0803228	-1.09516	1.09516
KAG13390311	AT4G00750	40S ribosomal protein S7 [Cocos nucifera]	164.4	182.7	206.9	184.667					267.6	264.2	273.1	268.3	17.4062	3.66697	9.42574	1.36674	0.807581	-0.308321	0.133442	-0.874709	0.874709	1.45289	0.538924	0.0160768	-1.7938	1.7938
KAG13301931	AT2G32950	serine/threonine protein phosphatase 2A 55 kDa regulatory subunit B beta isoform [Cocos nucifera]	227.3	220.8	205.6	217.9					311.6	316.2	295	307.6	9.09322	9.10531	4.17312	2.96011	0.843047	-0.246315	0.0427063	-1.36951	1.36951	1.41166	0.497389	0.00127643	-2.894	2.894
KAG13651111	AT1G68490	40S ribosomal protein S11 [Cocos nucifera]	202.3	206.4	205.3	204.667					269.6	274.3	294.6	279.5	1.73269	10.8483	0.846592	3.88134	0.913844	-0.129981	0.120686	-0.918343	0.918343	1.36564	0.449572	0.00921929	-2.0353	2.0353
KAG13664291	AT2G32620	Tubulin alpha chain [Cocos nucifera]	167.5	168.8	204.4	180.233					121.7	141.9	136.2	133.267	17.0967	8.50346	9.48584	6.38079	0.653412	-0.613935	0.0453424	-1.3435	1.3435	0.739412	-0.43555	0.0589392	-1.2296	1.2296
KAG13315481	AT2G23400	40S ribosomal protein S8 [Cocos nucifera]	217.2	199.4	203.6	206.733					262.2	249.1	259.6	256.967	7.59708	5.66294	3.67482	2.20376	0.819574	-0.287053	0.0935961	-1.02874	1.02874	1.24299	0.31381	0.004	-2.39794	2.39794
KAG13625291	AT1G73950	Cyclin-dependent kinases regulatory subunit	196.3	165.1	203	188.133					400.5	378	395.1	391.2	16.5151	9.59062	8.77841	2.45159	0.906981	-0.140856	0.549838	-0.259765	0.259765	2.07938	1.05615	0.000880937	-3.05506	3.05506
KAG13312111	AT1G77120	alcohol dehydrogenase 3 [Cocos nucifera]	185.7	185.3	202.7	191.233					138.8	129.2	134.9	134.3	8.1098	3.94208	4.24079	2.93528	1.10354	0.142137	0.0990191	-1.00428	1.00428	0.702283	-0.509875	0.0110961	-1.95483	1.95483
KAG13343991	AT1G19720	putative Alanine aminotransferase 2 [Cocos nucifera]	192.9	205.8	202.3	200.333					167.6	162.3	165.4	165.1	5.44692	2.17409	2.71893	1.31683	0.911481	-0.133716	0.192799	-0.714895	0.714895	0.824126	-0.279062	0.0220443	-1.6567	1.6567
KAG13613021	AT5G58690	putative FT-interacting protein 1	204.1	185.3	202	197.133					102.2	97.2	85.1	94.8333	8.41124	7.17883	4.26678	7.56994	0.56696	-0.818682	0.000512511	-3.2903	3.2903	0.481062	-1.05571	0.00654372	-2.18418	2.18418
KAG13655361	AT4G17080	hypothetical protein COCNU_12G005360 [Cocos nucifera]	222	202	200.8	208.267					164.5	152.9	151.8	156.4	9.72328	5.74514	4.66867	3.67337	0.892926	-0.163388	0.114086	-0.942768	0.942768	0.75096	-0.413191	0.00293646	-2.53218	2.53218
KAG13262231	AT2G01390	40S ribosomal protein S21 [Cocos nucifera]	207.1	182.3	200.8	196.733					273.7	255.4	272	267.033	10.525	8.25523	5.34988	3.09146	0.924263	-0.113625	0.180564	-0.743369	0.743369	1.35734	0.440778	0.000752542	-3.12347	3.12347
KAG13344601	AT3G47520	malate dehydrogenase, chloroplastic [Cocos nucifera]	186.5	180.4	200.3	189.067					188	193.5	184.7	188.733	8.3244	3.62981	4.40289	1.92325	0.994535	-0.0079066	0.915958	-0.0381246	0.0381246	0.998237	-0.00254578	0.971734	-0.0124524	0.0124524
AGS434751	ATCG00500	acetyl-CoA carboxylase carboxyl transferase beta [Cocos nucifera]	184	213.5	199.7	199.067					154.1	144.7	137.9	145.567	12.0516	6.64195	6.05408	4.56283	0.898861	-0.153829	0.154077	-0.812263	0.812263	0.731246	-0.451572	0.0466013	-1.3316	1.3316
KAG13266091	AT3G05530	26S proteasome regulatory subunit 6A [Cocos nucifera]	200.4	191.9	199.1	197.133					185.1	201.6	193.2	193.3	3.73839	6.73647	1.89638	3.48498	0.816368	-0.292709	0.0495009	-1.30539	1.30539	0.980555	-0.0283301	0.65151	-0.186079	0.186079
KAG13664001	AT5G60170	oligouridylate-binding protein 1B [Cocos nucifera]	230.4	232.4	198.5	220.433					287.7	303.8	292.7	294.733	15.5307	6.72822	7.04553	2.28281	0.944201	-0.0828344	0.450661	-0.34615	0.34615	1.33706	0.419068	0.0202995	-1.69252	1.69252
KAG13378001	AT1G78270	7-deoxyloganetic acid glucosyltransferase [Cocos nucifera]	188.9	194.9	198.4	194.067					241.2	248.8	225.1	238.367	3.92287	9.88073	2.0214	4.14518	1.13483	0.182481	0.0118232	-1.92727	1.92727	1.22827	0.29663	0.0373651	-1.42753	1.42753
KAG13543021	AT1G18310	hypothetical protein COCNU_07G004140 [Cocos nucifera]	201.7	158.9	198.1	186.233					199.8	180.6	194.5	191.633	19.3834	8.09623	10.4081	4.22485	1.73295	0.793231	0.004269	-2.36967	2.36967	1.029	0.0412372	0.576372	-0.239297	0.239297
KAG13419911	AT3G48870	chaperone protein ClpB3, chloroplastic [Cocos nucifera]	178.3	158.5	198.1	178.3					162.7	159.1	178.6	166.8	16.1666	8.47231	9.0671	5.07932	1.00093	0.00134794	0.9866	-0.00585894	0.00585894	0.935502	-0.0961874	0.202599	-0.693362	0.693362
KAG13473441	AT3G07400	protein EXPORTIN 1A [Cocos nucifera]	192.5	203.2	198	197.9					229.1	263.3	248.1	246.833	4.36883	13.9908	2.20759	5.66811	0.980293	-0.028715	0.426822	-0.369754	0.369754	1.24726	0.318766	0.018817	-1.72545	1.72545
KAG13304851	AT3G54470	apoptosis inhibitor 5-like protein API5	209.1	188.5	197.7	198.433					220.7	232.2	225.6	226.167	8.42589	4.71192	4.2462	2.08339	0.86595	-0.207644	0.169725	-0.770254	0.770254	1.13976	0.188732	0.0958647	-1.01834	1.01834
KAG13418631	AT2G14060	Tubulin alpha chain [Cocos nucifera]	227.9	211.6	196.7	212.067					183.6	190.6	188.9	187.7	12.7416	2.98105	6.00831	1.5882	0.701509	-0.511467	0.0433689	-1.36282	1.36282	0.885099	-0.176089	0.149827	-0.82441	0.82441
KAG13541491	AT1G68010	putative Glycerate dehydrogenase [Cocos nucifera]	183.1	210.5	195.6	196.4					318.4	347.3	332.6	332.767	11.2003	11.799	5.7028	3.54572	1.01426	0.0204227	0.753135	-0.123127	0.123127	1.69433	0.760716	1.5475e-05	-4.81037	4.81037
KAG13309291	AT3G49060	60S ribosomal protein L7a-2 [Cocos nucifera]	183.5	182.6	194.8	186.967					210.7	220	206.1	212.267	5.55118	5.78177	2.96907	2.72382	0.735603	-0.443	0.00598238	-2.22313	2.22313	1.13532	0.183097	0.0795008	-1.09963	1.09963
KAG13587731	AT3G50270	putative trafficking protein particle complex subunit 3 [Cocos nucifera]	182.5	180.6	194.8	185.967					166.7	168.5	162.3	165.833	6.29409	2.60427	3.38453	1.57041	0.834379	-0.261225	0.0651058	-1.18638	1.18638	0.891737	-0.16531	0.084943	-1.07087	1.07087
KAG13427971	AT1G48660	putative Serine/threonine-protein kinase ATM [Cocos nucifera]	175.9	149.1	194.6	173.2					81.8	94	83	86.2667	18.6732	5.49019	10.7813	6.36421	0.675135	-0.566753	0.0336124	-1.4735	1.4735	0.498075	-1.00556	0.0349747	-1.45625	1.45625
KAG13546471	AT1G28660	ubiquitin fusion degradation protein 1 [Cocos nucifera]	184.2	185.9	193.9	188					226.1	220	213.5	219.867	4.22926	5.14479	2.24961	2.33996	0.867908	-0.204386	0.0735486	-1.13343	1.13343	1.1695	0.225896	0.0395592	-1.40275	1.40275
KAG13677601	AT4G14440	enoyl-CoA delta isomerase 2, peroxisomal [Cocos nucifera]	177.4	192.9	193.2	187.833					186.1	181.9	168.3	178.767	7.3785	7.59708	3.92822	4.24972	0.785093	-0.349064	0.00187942	-2.72598	2.72598	0.95173	-0.0713754	0.450488	-0.346317	0.346317
KAG13677381	AT1G07380	putative Neutral ceramidase [Cocos nucifera]	201.7	204.4	193.1	199.733					175.2	175.1	171.1	173.8	4.81825	1.90962	2.41234	1.09875	0.891021	-0.166468	0.0216907	-1.66373	1.66373	0.87016	-0.200647	0.00665543	-2.17682	2.17682
KAG13553091	AT3G47760	nucleolin [Cocos nucifera]	183.7	179.9	192.9	185.5					346.1	340.4	370	352.167	5.45772	12.823	2.94217	3.64117	0.928302	-0.107334	0.0199636	-1.69976	1.69976	1.89847	0.924839	0.000989051	-3.00478	3.00478
KAG13343571	AT1G20990	putative nucleoredoxin 1 [Cocos nucifera]	208.8	196.5	189.3	198.2					153.8	150.4	153.2	152.467	8.05109	1.48174	4.0621	0.971846	0.82442	-0.278549	0.040425	-1.39335	1.39335	0.769257	-0.378463	0.013951	-1.8554	1.8554
KAG13418901	AT3G50660	putative Cytochrome P450 90B1 [Cocos nucifera]	164.6	179.1	189	177.567					77.2	81.3	82.2	80.2333	10.0201	2.17613	5.643	2.71226	0.555284	-0.848701	0.00786537	-2.10428	2.10428	0.451849	-1.14609	0.00329988	-2.4815	2.4815
KAG13304531	AT4G38270	hypothetical protein DKX38_003401 [Salix brachista]	187.1	207.3	188.7	194.367					262.3	290.7	268.3	273.767	9.16855	12.2217	4.71714	4.46426	0.930544	-0.103854	0.211828	-0.674017	0.674017	1.40851	0.494166	0.000889202	-3.051	3.051
KAG13589881	AT2G17420	thioredoxin reductase NTRB [Cocos nucifera]	217.6	214.8	188.6	207					235.2	247.7	227.4	236.767	13.0609	8.36115	6.30961	3.53139	0.816103	-0.293177	0.04029	-1.3948	1.3948	1.1438	0.193835	0.0422087	-1.3746	1.3746
KAG13686691	AT3G02230	UDP-arabinopyranose mutase 1 [Cocos nucifera]	183.4	187.7	187.7	186.267					456.5	472.6	481.7	470.267	2.02704	10.4193	1.08825	2.21562	0.911417	-0.133816	0.0187202	-1.72769	1.72769	2.5247	1.33611	0.000453512	-3.34341	3.34341
KAG13392111	AT2G45310	Heat shock cognate 70 kDa protein [Cocos nucifera]	168.8	194.4	187.1	183.433					272.3	280.8	276.4	276.5	10.768	3.47083	5.87023	1.25527	0.934581	-0.0976082	0.32014	-0.49466	0.49466	1.50736	0.592024	0.00320736	-2.49385	2.49385
KAG13266801	AT3G24800	auxin transport protein BIG [Cocos nucifera]	183.1	191.2	187	187.1					135.8	147.4	161.5	148.233	3.30757	10.5085	1.76781	7.08917	0.814894	-0.295316	0.0496161	-1.30438	1.30438	0.792268	-0.33594	0.028938	-1.53853	1.53853
KAG13309891	AT5G22300	hypothetical protein COCNU_02G009570 [Cocos nucifera]	220.5	242.5	186.9	216.633					246.1	291.8	258.2	265.367	22.8627	19.3329	10.5536	7.28537	0.830282	-0.268327	0.0968674	-1.01382	1.01382	1.22496	0.292732	0.0661267	-1.17962	1.17962
KAG13463711	AT1G29900	carbamoyl-phosphate synthase large chain, chloroplastic [Cocos nucifera]	190.8	171.1	186.3	182.733					225.4	223.2	228.2	225.6	8.42865	2.04613	4.61254	0.906975	1.06968	0.0971828	0.192528	-0.715506	0.715506	1.23459	0.304027	0.0137277	-1.8624	1.8624
KAG13476971	AT5G28840	GDP-mannose 3,5-epimerase 1 [Cocos nucifera]	182	207.2	185.6	191.6					362.8	348.1	345.1	352	11.1283	7.73434	5.80811	2.19726	1.05898	0.0826713	0.426962	-0.369611	0.369611	1.83716	0.877478	0.00512472	-2.29033	2.29033
KAG13669481	AT4G36810	putative Heterodimeric geranylgeranyl pyrophosphate synthase large subunit 1, chloroplastic	179.4	158.3	185.3	174.333					244.8	236.3	265.9	249	11.5903	12.4437	6.64837	4.99749	0.726004	-0.461951	0.086932	-1.06082	1.06082	1.4283	0.514297	0.00392842	-2.40578	2.40578
KAG13687961	AT3G13880	hypothetical protein COCNU_14G012640 [Cocos nucifera]	182.8	230.3	184.7	199.267					348.1	378.3	359.9	362.1	21.9576	12.4269	11.0192	3.43188	1.23737	0.307277	0.151143	-0.820613	0.820613	1.81716	0.861688	0.00237414	-2.62449	2.62449
KAG13481051	AT5G49650	xylulose kinase 2 [Cocos nucifera]	207.7	192.9	184.1	194.9					246.5	268.2	246.4	253.7	9.7379	10.2531	4.99636	4.04144	0.994527	-0.0079174	0.946905	-0.0236934	0.0236934	1.30169	0.380389	0.0314482	-1.5024	1.5024
KAG13283011	AT4G22870	aspartic proteinase [Cocos nucifera]	208.5	240	183.4	210.633					158	176.5	156.7	163.733	23.156	9.04298	10.9935	5.52299	0.888273	-0.170924	0.286679	-0.542605	0.542605	0.777338	-0.363386	0.0489372	-1.31036	1.31036
KAG13383551	AT3G02780	putative Isopentenyl-diphosphate Delta-isomerase II [Cocos nucifera]	182.1	214.9	182.7	193.233					215.5	248.4	230.5	231.467	15.3226	13.4488	7.92959	5.81023	0.910126	-0.135862	0.243072	-0.614265	0.614265	1.19786	0.26046	0.0152946	-1.81546	1.81546
KAG13655401	AT5G51310	60S ribosomal protein L30 [Elaeis guineensis]	185.4	160.4	182.5	176.1					190.5	183.9	191.3	188.567	11.1645	3.31595	6.33988	1.75851	0.935453	-0.0962624	0.193799	-0.712648	0.712648	1.07079	0.0986798	0.156746	-0.804803	0.804803
KAG13642801	AT2G45670	putative calcium-binding protein CML21 [Cocos nucifera]	166.8	157.4	182.4	168.867					192.7	178.8	193.8	188.433	10.3103	6.82658	6.10558	3.62281	0.726806	-0.460357	0.0242487	-1.61531	1.61531	1.11587	0.15817	0.0447629	-1.34908	1.34908
KAG13650231	AT3G10720	serine/threonine-protein phosphatase 6 regulatory subunit 3 [Cocos nucifera]	173.6	183.4	180.4	179.133					171	171.5	167	169.833	4.09986	2.01384	2.28872	1.18577	0.892817	-0.163563	0.0922569	-1.035	1.035	0.948083	-0.0769142	0.110486	-0.956694	0.956694
KAG13427751	AT1G26190	putative Scopoletin glucosyltransferase [Cocos nucifera]	186.2	198.2	179.5	187.967					913.5	929.9	913.7	919.033	7.73578	7.68433	4.1155	0.836132	2.12467	1.08724	0.00372113	-2.42933	2.42933	4.88934	2.28964	7.61094e-06	-5.11856	5.11856
KAG13301651	AT5G19040	Eukaryotic initiation factor 4A-14 [Cocos nucifera]	172.9	152.9	179.5	168.433					190.2	187.3	187.4	188.3	11.3094	1.34412	6.71446	0.71382	0.821294	-0.284029	0.101428	-0.99384	0.99384	1.11795	0.160855	0.124587	-0.904527	0.904527
KAG13621081	AT3G13730	RNA-binding KH domain-containing protein PEPPER [Cocos nucifera]	180.4	166.8	178.8	175.333					99.4	100.3	98.4	99.3667	6.06923	0.77603	3.46154	0.780976	0.842395	-0.24743	0.0309381	-1.50951	1.50951	0.56673	-0.819266	0.00386497	-2.41285	2.41285
KAG13679701	AT1G27680	glucose-1-phosphate adenylyltransferase large subunit 1 [Cocos nucifera]	174.3	187.3	177.2	179.6					103.5	98	102.7	101.4	5.57195	2.42625	3.10242	2.39275	0.630104	-0.666338	0.0280323	-1.55234	1.55234	0.564588	-0.82473	0.00518299	-2.28542	2.28542
KAG13639661	unnamed	formamidopyrimidine-DNA glycosylase [Cocos nucifera]	161.8	166.8	176.6	168.4					202.5	193.8	195	197.1	6.14709	3.84968	3.65029	1.95316	1.55542	0.637308	0.00692008	-2.15989	2.15989	1.17043	0.227036	0.0475658	-1.32271	1.32271
KAG13662611	AT4G33790	glutamine--tRNA ligase [Cocos nucifera]	208.5	147.6	175.8	177.3					196.8	183.3	182.1	187.4	24.8849	6.66483	14.0355	3.55647	1.08065	0.111905	0.245208	-0.610465	0.610465	1.05697	0.0799284	0.540762	-0.266994	0.266994
KAG13657461	AT3G18330	Actin-depolymerizing factor 2 [Cocos nucifera]	177.1	139.5	175.6	164.067					161.7	151.4	152.3	155.133	17.382	4.65785	10.5945	3.00248	0.913247	-0.130924	0.37869	-0.421716	0.421716	0.945551	-0.0807734	0.49033	-0.309511	0.309511
KAG13592401	AT1G56040	eukaryotic translation initiation factor 4G [Cocos nucifera]	168.5	159.7	175.5	167.9					154	144.1	146.8	148.3	6.46426	4.17852	3.85007	2.81761	0.781815	-0.355102	0.011858	-1.92599	1.92599	0.883264	-0.179084	0.0501167	-1.30002	1.30002
KAG13472321	AT2G24370	universal stress protein PHOS32	169.9	170.5	175.3	171.9					129.9	127	121.3	126.067	2.41661	3.57243	1.40582	2.83376	0.892573	-0.163958	0.0855994	-1.06753	1.06753	0.733372	-0.447383	0.00831819	-2.07997	2.07997
KAG13309031	AT5G40870	uridine kinase-like protein 1, chloroplastic [Cocos nucifera]	170	153.7	174	165.9					156.1	159.5	159.7	158.433	8.7799	1.65193	5.29229	1.04267	0.826	-0.275787	0.0234922	-1.62908	1.62908	0.954993	-0.066438	0.377302	-0.423311	0.423311
KAG13607551	AT2G4530	3-phosphoshikimate 1-carboxyvinyltransferase 2 [Cocos nucifera]	184.7	165.5	173.9	174.7					195.6	207.6	190.7	197.967	7.85875	7.09945	4.49843	3.58619	0.779813	-0.3588	0.0214082	-1.66942	1.66942	1.13318	0.180378	0.135592	-0.867767	0.867767
KAG13624941	AT5G53090	chaperonin CPN60-2, mitochondrial [Cocos nucifera]	188.2	184	173	181.733					238.4	270.1	270.5	259.667	6.40902	15.0387	3.52661	5.79154	1.05117	0.0720013	0.44242	-0.354165	0.354165	1.42883	0.514838	0.0318529	-1.49685	1.49685
KAG13339131	AT5G20950	beta-glucosidase BoGH3B-like [Cocos nucifera]	171.5	142.9	172.7	162.367					330.1	337.8	331	332.967	13.7737	3.43738	8.4831	1.03235	1.21679	0.283084	0.0526149	-1.27889	1.27889	2.05071	1.03612	0.00503416	-2.29807	2.29807
KAG13586031	AT5G50370	adenylate kinase 4 [Cocos nucifera]	168.9	172.3	171.7	170.967					190.9	226.4	219.8	212.367	1.48174	15.4165	0.866684	7.25938	1.1706	0.227246	0.065211	-1.18568	1.18568	1.24215	0.312842	0.0522469	-1.28194	1.28194
KAG13622621	AT5G24400	putative 6-phosphogluconolactonase 4, chloroplastic [Cocos nucifera]	177.4	170.9	171.2	173.167					177.7	170.2	160.4	169.433	2.99592	7.08347	1.73008	4.18068	1.21732	0.283714	0.184542	-0.733905	0.733905	0.978441	-0.0314435	0.402749	-0.394965	0.394965
KAG13544131	AT5G61510	quinone oxidoreductase 1 [Cocos nucifera]	183.4	204.6	170.1	186.033					195.5	226.8	213.3	211.867	14.2071	12.8183	7.63687	6.05017	1.07346	0.102273	0.0517487	-1.2861	1.2861	1.13886	0.187595	0.106088	-0.974333	0.974333
KAG13466401	AT3G16480	putative Mitochondrial-processing peptidase subunit alpha [Cocos nucifera]	179.1	188.5	169.6	179.067					197.2	202.4	197.1	198.9	7.71593	2.47521	4.30897	1.24445	0.816642	-0.292225	0.0578105	-1.23799	1.23799	1.11076	0.151546	0.038722	-1.41204	1.41204
KAG13280581	AT1G06130	putative Seed maturation protein [Cocos nucifera]	186.4	151.6	168.7	168.9					132.3	138	124.2	131.5	14.2077	5.66216	8.41193	4.30582	1.41385	0.499634	0.0371989	-1.42947	1.42947	0.778567	-0.361107	0.0922063	-1.03524	1.03524
KAG13464401	AT1G53240	malate dehydrogenase, mitochondrial [Cocos nucifera]	155.3	158.9	167.6	160.6					357.5	351.7	373.4	360.867	5.16333	9.17327	3.21503	2.54201	1.04545	0.0641303	0.448534	-0.348204	0.348204	2.24699	1.16799	0.000374235	-3.42686	3.42686
KAG13313491	AT5G40760	glucose-6-phosphate 1-dehydrogenase, cytoplasmic isoform [Cocos nucifera]	151.6	170.5	167.3	163.133					233.3	222.4	241.2	232.3	8.25927	7.70757	5.0629	3.31794	0.90049	-0.151217	0.181958	-0.740028	0.740028	1.42399	0.509938	0.0162355	-1.78953	1.78953
KAG13641071	AT5G58290	26S proteasome regulatory subunit 4 [Cocos nucifera]	171.5	185.5	166.8	174.6					210.7	220.8	216.4	215.967	7.94271	4.13468	4.54909	1.9145	0.921153	-0.118487	0.273123	-0.563642	0.563642	1.23692	0.306755	0.0104773	-1.97975	1.97975
KAG13662871	AT4G39230	isoflavone reductase-like protein [Cocos nucifera]	170.9	187.1	166.5	174.833					254.3	251.3	247.9	251.167	8.85789	2.61449	5.06648	1.04094	1.00934	0.0134154	0.893357	-0.048975	0.048975	1.43661	0.522665	0.00631334	-2.19974	2.19974
KAG13464481	AT3G58610	ketol-acid reductoisomerase, chloroplastic [Cocos nucifera]	153.6	128.8	166.4	149.6					211.5	198.9	203	204.467	15.6085	5.24743	10.4335	2.5664	0.901515	-0.149576	0.323195	-0.490536	0.490536	1.36676	0.450755	0.0303871	-1.51731	1.51731
KAG13544151	AT1G64550	chaperone protein dnaJ A6 [Cocos nucifera]	152.4	175.5	164.8	164.233					200.2	223.2	206	209.8	9.43904	9.76661	5.74734	4.6552	1.0134	0.0191974	0.771993	-0.112387	0.112387	1.27745	0.353268	0.00228838	-2.64047	2.64047
KAG13301671	AT4G34050	pathogen-associated molecular patterns-induced protein A70 [Cocos nucifera]	134.2	139.5	164	145.9					75.3	59.7	55.4	63.4667	12.9802	8.54959	8.89667	13.471	0.710075	-0.493956	0.0516593	-1.28685	1.28685	0.435001	-1.20091	0.0292149	-1.53439	1.53439
KAG13461751	AT2G02760	ubiquitin-conjugating enzyme E2 2 isoform X1 [Elaeis guineensis]	142.1	135.3	163.4	146.933					125.3	125	129.2	126.5	11.9701	1.91311	8.14659	1.51234	0.89451	-0.160831	0.0909521	-1.04119	1.04119	0.860935	-0.216024	0.103355	-0.985667	0.985667
KAG13428571	AT4G36800	NEDD8-conjugating enzyme Ubc12 [Cocos nucifera]	171.2	174.1	162.9	169.4					337	333.7	312.6	327.767	4.74623	10.8087	2.80179	3.29769	0.951791	-0.0712838	0.182747	-0.738149	0.738149	1.93487	0.952235	0.000875289	-3.05785	3.05785
KAG13311571	AT1G34430	dihydrolipoyllysine-residue acetyltransferase component 5 of pyruvate dehydrogenase complex, chloroplastic [Cocos nucifera]	171.7	148.4	162.9	161					157.6	149.8	155	154.133	9.60659	3.24277	5.96683	2.10387	1.03126	0.0444122	0.572796	-0.242	0.242	0.95735	-0.0628818	0.266871	-0.573698	0.573698
KAG13377481	AT2G34810	26S proteasome non-ATPase regulatory subunit 7 [Cocos nucifera]	159.1	137.6	162.9	153.2					165.2	154.6	164.8	161.533	11.1394	4.90533	7.27116	3.03673	0.913185	-0.13102	0.337756	-0.471396	0.471396	1.0544	0.0764156	0.205231	-0.687757	0.687757
KAG13462581	AT2G33340	coatomer subunit beta'-1 [Cocos nucifera]	174.3	160	162.8	165.7					194.9	182.8	195	190.9	6.18762	5.72771	3.73423	3.00037	0.798029	-0.325488	0.0308673	-1.5105	1.5105	1.15208	0.204244	0.0193488	-1.71335	1.71335
KAG13308191	AT4G10060	Transmembrane emp24 domain-containing protein p24delta9 [Cocos nucifera]	173.7	156.2	162.4	164.1					195.3	199.4	227.1	207.267	7.24477	14.1238	4.41485	6.81432	0.796669	-0.327948	0.0396043	-1.40226	1.40226	1.26305	0.336913	0.0739758	-1.13091	1.13091
KAG13716671	AT2G37500	arginine biosynthesis bifunctional protein ArgJ, chloroplastic [Cocos nucifera]	152.3	141.8	162.1	152.067					144	133.4	126.5	134.633	8.28908	7.19738	5.45095	5.34591	0.914511	-0.128927	0.0784699	-1.1053	1.1053	0.885357	-0.175668	0.194949	-0.710079	0.710079
KAG13311961	AT5G15180	Cullin-associated NEDD8-dissociated protein 1 [Cocos nucifera]	186.8	206.1	161.5	184.8					223.1	240.1	219.6	227.6	18.2627	8.95358	9.88242	3.93391	1.00307	0.00441708	0.948954	-0.0227546	0.0227546	1.2316	0.300536	0.0307129	-1.51268	1.51268
KAG13595691	AT2G38040	Acetyl-coenzyme A carboxylase carboxyl transferase subunit alpha, chloroplastic [Cocos nucifera]	167.5	147.3	160.9	158.567					132.8	141.5	146.3	140.2	8.41005	5.58749	5.30379	3.98537	0.987177	-0.0186196	0.555053	-0.255666	0.255666	0.884171	-0.177603	0.164832	-0.782958	0.782958
KAG13609601	AT3G56630	cytochrome P450 94A1 [Cocos nucifera]	169.6	169.4	160.8	166.6					123.4	127.7	123.8	124.967	4.10203	1.93964	2.4622	1.55213	0.715886	-0.482198	0.00110707	-2.95583	2.95583	0.7501	-0.414845	0.00404519	-2.39306	2.39306
KAG13696391	AT5G03650	1,4-alpha-glucan-branching enzyme 2-2, chloroplastic/amyloplastic [Cocos nucifera]	170.8	134.7	160.5	155.333					127.6	125.1	124.8	125.833	15.1838	1.25521	9.775	0.997519	0.904077	-0.145482	0.371442	-0.430109	0.430109	0.810086	-0.303853	0.101357	-0.994146	0.994146
KAG13663831	AT2G05830	translation initiation factor eIF-2B subunit alpha [Cocos nucifera]	151.1	167.7	160.1	159.633					150.3	137.5	136.6	141.467	6.78495	6.25691	4.25033	4.42288	0.895176	-0.159756	0.20039	-0.698125	0.698125	0.886198	-0.1743	0.177895	-0.749837	0.749837
KAG13594521	AT3G57010	ribonuclease P protein subunit p25-like protein [Cocos nucifera]	141.1	147.8	159.6	149.5					202.5	213.2	218.7	211.467	7.64766	6.72623	5.11549	3.18075	0.805128	-0.31271	0.0120944	-1.91741	1.91741	1.41449	0.500285	0.000881098	-3.05498	3.05498
KAG13480501	AT2G20810	Tubulin beta-3 chain [Cocos nucifera]	245.3	119.2	159.6	174.7					161.1	158.5	159.8	159.8	52.5757	1.06145	30.0949	0.664234	0.753864	-0.407624	0.124964	-0.903216	0.903216	0.914711	-0.128612	0.722261	-0.141306	0.141306
KAG13702701	AT5G37490	desiccation-related protein PCC13-62 [Cocos nucifera]	163.9	154.4	158.9	159.067					187.7	184.8	169.8	180.767	3.88015	7.84446	2.43932	4.33955	1.25985	0.333251	0.0553362	-1.25699	1.25699	1.13642	0.184497	0.0631134	-1.19988	1.19988
KAG13311391	AT5G03290	putative Isocitrate dehydrogenase [NAD] catalytic subunit 5, mitochondrial [Cocos nucifera]	149.3	137.9	158.8	148.667					166.3	153.1	155.7	158.367	8.54413	5.70925	5.74718	3.60508	0.941031	-0.0876852	0.274175	-0.561971	0.561971	1.06525	0.0911875	0.269975	-0.568677	0.568677
KAG13592821	AT1G63940	hypothetical protein COCNU_08G007280 [Cocos nucifera]	172.3	160.7	157	163.333					182.4	179.2	186.2	182.6	6.51784	2.86124	3.99051	1.56694	0.830612	-0.267753	0.141104	-0.85046	0.85046	1.11796	0.160868	0.0733538	-1.13458	1.13458
KAG13686411	AT2G27500	putative 14-3-3 protein 9 [Cocos nucifera]	173.6	169.3	156.7	166.533					225.7	237.6	247.9	237.067	7.17139	9.07095	4.30628	3.82633	0.948159	-0.0767998	0.238528	-0.62246	0.62246	1.42354	0.509482	0.0248974	-1.60385	1.60385
KAG13607131	AT1G56040	eukaryotic translation initiation factor 4G [Cocos nucifera]	164.2	165.2	156.7	162.033					156.1	149.1	153.4	152.867	3.79327	2.88251	2.34104	1.88564	0.965439	-0.0507427	0.0741799	-1.12971	1.12971	0.943427	-0.0840168	0.133457	-0.874657	0.874657
KAG13623791	AT3G61490	putative polygalacturonase [Cocos nucifera]	141.9	136.6	156.7	145.067					215.6	200.1	218.6	211.433	8.50582	8.10692	5.86338	3.83427	1.15878	0.212604	0.139514	-0.855381	0.855381	1.45749	0.543487	0.0030865	-2.51053	2.51053
KAG13670111	AT1G25450	oleosin 18 kDa [Cocos nucifera]	165.9	160.6	156.3	160.933					106.6	116	112.1	111.567	3.92626	3.85602	2.43968	3.45625	0.891052	-0.166418	0.00212207	-2.67324	2.67324	0.693248	-0.528557	0.00997609	-2.00104	2.00104
KAG13314231	AT5G67530	photosynthetic NDH subunit of lumenal location 5, chloroplastic [Cocos nucifera]	156.7	134.5	156.3	149.167					168.6	152.1	172.2	164.3	10.3722	8.751	6.95342	5.32623	0.997989	-0.00290443	0.928686	-0.0321312	0.0321312	1.10145	0.139407	0.0122356	-1.91238	1.91238
KAG13350131	unnamed	KH domain-containing protein HEN4 [Cocos nucifera]	158.1	170.7	156	161.6					152.2	149.6	126.6	142.8	6.49153	11.5042	4.01704	8.05616	0.960809	-0.0576791	0.729613	-0.136907	0.136907	0.883663	-0.178431	0.111909	-0.951135	0.951135
KAG13709951	AT2G03550	Cysteine proteinase inhibitor 6 [Cocos nucifera]	168.1	163.9	155.9	162.633					126.1	149.1	141.9	139.033	5.06052	9.60602	3.11161	6.90915	1.04571	0.0644774	0.163773	-0.785758	0.785758	0.854888	-0.226192	0.124331	-0.905421	0.905421
KAG13340271	AT1G60750	putative aldo-keto reductase 1 [Cocos nucifera]	143.9	140.2	155.7	146.6					123.4	122	135.8	127.067	6.60959	6.20179	4.50859	4.88074	0.826967	-0.274099	0.00697834	-2.15625	2.15625	0.866758	-0.206299	0.00124115	-2.90618	2.90618
KAG13312331	AT2G31510	putative far upstream element-binding protein 1 [Cocos nucifera]	149.4	153.1	154.6	152.367					138	159.8	153.1	150.3	2.1853	9.11738	1.43424	6.06612	0.885364	-0.175657	0.0433495	-1.36302	1.36302	0.986436	-0.0197023	0.731019	-0.136071	0.136071
KAG13388891	AT4G39640	ricin B-like lectin R40G3 [Cocos nucifera]	135.2	108.3	154	132.5					86.7	68.6	73.1	76.1333	18.7544	7.6943	14.1542	10.1063	0.722516	-0.468899	0.102687	-0.988485	0.988485	0.574591	-0.799392	0.0460089	-1.33716	1.33716
KAG13543321	ATCG00470	ATP synthase subunit delta', mitochondrial [Cocos nucifera]	145	130.1	153.9	143					166.8	165.2	174.2	168.733	9.81869	3.92032	6.86622	2.32338	0.782751	-0.353375	0.0975371	-1.01083	1.01083	1.17995	0.23873	0.0318194	-1.49731	1.49731
KAG13709721	AT4G12300	putative plant SNARE 13 [Cocos nucifera]	166.8	148.9	153	156.233					167	161.7	143.1	157.267	7.65695	10.2484	4.90097	6.51655	0.805206	-0.31257	0.0219383	-1.6588	1.6588	1.00661	0.00951062	0.889403	-0.0509012	0.0509012
KAG13610581	AT5G03650	putative 1,4-alpha-glucan-branching enzyme, chloroplastic/amyloplastic [Cocos nucifera]	139.6	124.9	152.4	138.967					105.2	99.1	104.7	103	11.2358	2.76526	8.08522	2.68472	0.812425	-0.299693	0.0892496	-1.04939	1.04939	0.741185	-0.432095	0.0299676	-1.52335	1.52335
KAG13643571	AT1G59900	pyruvate dehydrogenase E1 component subunit alpha-1, mitochondrial [Cocos nucifera]	163.4	140.3	152.3	152					202.4	200.8	196.8	200	9.43292	2.35514	6.20587	1.17757	0.876316	-0.190477	0.0789034	-1.1029	1.1029	1.31579	0.395929	0.017574	-1.75513	1.75513
KAG13266841	AT4G25280	fasciclin-like arabinogalactan protein 2 [Cocos nucifera]	150.3	139.6	152	147.3					219.1	221.8	217	219.3	5.48878	1.96469	3.72626	0.895891	0.753338	-0.408631	0.0103081	-1.98682	1.98682	1.4888	0.574148	0.00520851	-2.28329	2.28329
KAG13712551	AT3G15350	sm-like protein LSM4 [Cocos nucifera]	137.1	140.8	151.4	143.1					193.1	193.9	196.5	194.5	6.06025	1.45144	4.23498	0.74624	0.882134	-0.180931	0.139896	-0.854195	0.854195	1.35919	0.442746	0.00399691	-2.39828	2.39828
KAG13380821	AT5G01670	putative protein RETICULATA-RELATED 6, chloroplastic [Cocos nucifera]	164.4	140.8	150.6	151.933					138.4	151.2	135.5	141.7	9.68068	6.82105	6.37166	4.81372	0.928916	-0.10638	0.386225	-0.41316	0.41316	0.932646	-0.100599	0.442877	-0.353717	0.353717
KAG13652161	AT3G12290	bifunctional protein FolD 2 [Cocos nucifera]	157.4	164.6	150	157.333					162	175.4	175.4	170.933	5.96061	6.31682	3.78852	3.69549	1.07818	0.108595	0.0175288	-1.75625	1.75625	1.08644	0.119609	0.15816	-0.800904	0.800904
KAG13586711	AT3G05910	putative Late embryogenesis abundant protein D-34 [Cocos nucifera]	143.5	158.8	149.1	150.467					141.5	137.7	134.2	137.8	6.32051	2.98105	4.20061	2.16332	1.80926	0.8554	0.00876123	-2.05744	2.05744	0.915817	-0.126868	0.153181	-0.814795	0.814795
KAG13282441	AT1G65590	putative Beta-hexosaminidase 3 [Cocos nucifera]	155.7	147.8	148.4	150.633					210.4	213.4	206.6	210.133	3.59104	2.78248	2.38396	1.32415	1.1071	0.14679	0.240384	-0.619094	0.619094	1.395	0.480264	0.0029033	-2.53711	2.53711
KAG13419381	AT2G28540	putative Glycine-rich RNA-binding protein 4, mitochondrial [Cocos nucifera]	126.6	144.9	147.5	139.667					183	202.5	191.5	192.333	9.3003	7.98262	6.65893	4.15041	0.964439	-0.0522379	0.489436	-0.310305	0.310305	1.37709	0.461621	0.00674417	-2.17107	2.17107
KAG13610781	AT5G51480	heterogeneous nuclear ribonucleoprotein H2 [Cocos nucifera]	136.4	125.9	147.2	136.5					122.6	129.7	139.7	130.667	8.69598	7.01443	6.37068	5.36819	0.896947	-0.156905	0.12453	-0.904725	0.904725	0.957265	-0.0630098	0.374757	-0.426251	0.426251
KAG13639681	AT5G20280	Sucrose-phosphate synthase	137.8	118.4	147.2	134.467					77.2	73.3	80.4	76.9667	11.9915	2.90325	8.91781	3.77209	0.693356	-0.528331	0.0662177	-1.17903	1.17903	0.572385	-0.804943	0.0123623	-1.9079	1.9079
KAG13315281	AT4G13930	serine hydroxymethyltransferase 4 [Cocos nucifera]	159.5	144.2	147	150.233					140.1	169.8	172.3	160.733	6.65148	14.6256	4.42743	9.09931	1.02374	0.0338506	0.653144	-0.184991	0.184991	1.06989	0.0974642	0.555209	-0.255544	0.255544
KAG13652761	AT4G38600	importin subunit alpha-1b [Cocos nucifera]	149.3	173.9	145.9	156.367					251.4	272.4	262.5	262.1	12.4754	8.57788	7.9783	3.27275	0.960136	-0.0586887	0.646534	-0.189408	0.189408	1.67619	0.745184	0.00272606	-2.56447	2.56447
KAG13280561	AT2G33750	putative magnesium transporter NIPA6 [Cocos nucifera]	141.9	138.2	145.9	142					139.1	156.3	160.5	151.967	3.14431	9.25827	2.2143	6.0923	0.966667	-0.0489096	0.347979	-0.458447	0.458447	1.07019	0.097864	0.262981	-0.580076	0.580076
KAG13590321	AT1G77130	vacuolar protein sorting-associated protein 26B [Cocos nucifera]	134.5	138.6	144.9	139.333					112.2	119.9	122.2	118.1	4.27733	4.27629	3.06985	3.62091	0.860766	-0.216308	0.00467876	-2.32987	2.32987	0.847608	-0.238531	0.00356905	-2.44745	2.44745
KAG13680891	AT1G66680	EEF1A lysine methyltransferase 2 [Cocos nucifera]	126.3	128.1	144.4	132.933					164.6	144.2	155.5	154.767	8.14139	8.34439	6.12442	5.3916	0.943581	-0.0837821	0.373381	-0.427848	0.427848	1.16424	0.219392	0.120622	-0.918575	0.918575
KAG13593041	AT5G23450	hypothetical protein COCNU_08G007500 [Cocos nucifera]	128	112.2	143.3	127.833					168.8	152.2	162.3	161.1	12.6971	6.82984	9.93252	4.2395	1.08683	0.120129	0.24449	-0.611739	0.611739	1.26023	0.333692	0.0430757	-1.36577	1.36577
KAG13418721	AT4G33670	L-galactose dehydrogenase [Cocos nucifera]	129.8	121	142.9	131.233					119.3	131.7	122	124.333	8.9979	5.32437	6.85641	4.28233	0.858776	-0.219647	0.135904	-0.866768	0.866768	0.947422	-0.0779211	0.535347	-0.271364	0.271364
KAG13676511	AT1G01220	40S ribosomal protein S30, partial [Cocos nucifera]	130.8	133.8	142.5	135.7					159.6	163.6	158.2	160.467	4.96185	2.28813	3.65649	1.42592	0.848931	-0.23628	0.188992	-0.723556	0.723556	1.18251	0.241853	0.0320325	-1.49441	1.49441
KAG13463561	AT3G05530	putative ATP-dependent zinc metalloprotease FTSH 5, mitochondrial [Cocos nucifera]	129.4	111.9	142.3	127.867					120.1	102.4	115.5	112.667	12.458	7.49859	9.74298	6.65556	0.839416	-0.252542	0.245305	-0.610293	0.610293	0.881126	-0.182579	0.11997	-0.920928	0.920928
KAG13314831	AT1G55860	E3 ubiquitin-protein ligase UPL2 [Cocos nucifera]	153.3	138.2	141.8	144.433					168.9	171.1	157.1	165.7	6.43963	6.14709	4.45855	3.70977	1.2481	0.319729	0.0643422	-1.1915	1.1915	1.14724	0.19817	0.0673531	-1.17164	1.17164
KAG13540771	AT4G12290	Amine oxidase [Cocos nucifera]	150.4	138.2	141.8	143.467					184.4	192.9	187.5	188.267	5.11816	3.5122	3.56749	1.86555	0.832946	-0.263705	0.0555101	-1.25563	1.25563	1.31227	0.392062	0.0174257	-1.75881	1.75881
KAG13639021	AT4G32180	putative Pantothenate kinase 2 [Cocos nucifera]	157.5	167.5	141.6	155.533					174.7	188.9	182.3	181.967	10.6647	5.80192	6.85685	3.18845	1.12752	0.173151	0.325083	-0.488006	0.488006	1.16995	0.22645	0.0674376	-1.1711	1.1711
KAG13712691	AT1G20630	malignant T-cell-amplified sequence 1 [Cocos nucifera]	128.6	135.9	141.3	135.267					141.6	132.9	144.9	139.8	5.20406	5.06162	3.84726	3.62062	0.945293	-0.0811661	0.236369	-0.626409	0.626409	1.03351	0.047558	0.431792	-0.364725	0.364725
KAG13308261	AT5G20990	molybdopterin biosynthesis protein CNX1 [Cocos nucifera]	146.2	139.6	141	142.267					145.7	142.7	137.2	141.867	2.83941	3.51979	1.99583	2.48105	0.812324	-0.299872	0.0272024	-1.56539	1.56539	0.997188	-0.00406203	0.859454	-0.0657772	0.0657772
KAG13264111	AT2G35040	putative Bifunctional purine biosynthesis protein PurH [Cocos nucifera]	126.9	133.4	140.5	133.6					160.1	168.2	154.4	160.9	5.55398	5.66216	4.15717	3.51905	1.20858	0.273316	0.0170513	-1.76824	1.76824	1.20434	0.268244	0.0555254	-1.25551	1.25551
KAG13591481	AT1G01090	Pyruvate dehydrogenase E1 component subunit alpha	141.3	118.2	139.9	133.133					97.4	102.2	91.9	97.1667	10.5749	4.20819	7.9431	4.3309	0.922634	-0.11617	0.459328	-0.337877	0.337877	0.729845	-0.454338	0.0700221	-1.15476	1.15476
KAG13354231	AT1G01190	DEAD-box ATP-dependent RNA helicase 20 [Cocos nucifera]	145.8	149.5	139.3	144.867					164.4	172.5	166.7	167.867	4.21611	3.40816	2.91034	2.03028	0.791993	-0.336441	0.0422321	-1.37436	1.37436	1.15877	0.21259	0.0119803	-1.92153	1.92153
KAG13608261	AT4G12420	monocopper oxidase-like protein SKU5 [Cocos nucifera]	146.9	135.3	139	140.4					130.6	113	123.2	122.267	4.83804	7.21542	3.4459	5.90138	0.6783	-0.560004	0.0242277	-1.61569	1.61569	0.870845	-0.199512	0.0130048	-1.88589	1.88589
KAG13594811	AT3G20950	hypothetical protein COCNU_08G009270 [Cocos nucifera]	124.6	129.2	139	130.933					42.9	45	42.1	43.3333	6.00518	1.22293	4.58644	2.82214	0.561864	-0.831708	0.0149469	-1.82545	1.82545	0.330957	-1.59528	0.00287316	-2.54164	2.54164
KAG13666081	AT4G17080	putative Presequence protease 1, chloroplastic/mitochondrial [Cocos nucifera]	149.2	145.4	138.6	144.4					229	217.1	235.5	227.2	4.38482	7.61884	3.03658	3.35336	0.717452	-0.479047	0.00690432	-2.16088	2.16088	1.57341	0.653892	0.0079513	-2.09956	2.09956
KAG13643341	AT5G10730	hypothetical protein COCNU_11G011610 [Cocos nucifera]	133.5	129.3	138.6	133.8					142.9	146.1	133.8	140.933	3.80263	5.21046	2.84203	3.69711	0.631789	-0.662486	0.00381285	-2.41875	2.41875	1.05331	0.0749348	0.377265	-0.423354	0.423354
KAG13425821	AT5G19040	40S ribosomal protein SA [Cocos nucifera]	143.1	97.9	138.5	126.5					163.7	151.9	177.8	164.467	20.3103	10.5875	16.0555	6.43749	0.764954	-0.386555	0.217242	-0.663056	0.663056	1.30013	0.378658	0.059113	-1.22832	1.22832
KAG13464011	AT3G06440	putative 60S ribosomal protein L28-2 [Cocos nucifera]	120.2	171.9	136.6	142.9					196.3	238.7	223.9	219.633	21.5714	17.5707	15.0955	8.00001	0.891299	-0.166018	0.349338	-0.456754	0.456754	1.53697	0.620091	0.00591201	-2.22826	2.22826
KAG13346471	AT1G47480	Tuliposide A-converting enzyme b3, amyloplastic [Cocos nucifera]	134.1	120.8	136.3	130.4					208.1	203.2	214.1	208.467	6.84738	4.45745	5.25106	2.13821	1.06876	0.0959417	0.228853	-0.640444	0.640444	1.59867	0.676873	0.000966334	-3.01487	3.01487
KAG13638671	AT5G48020	hypothetical protein COCNU_11G006940 [Cocos nucifera]	141.1	102.7	136.3	126.7					132.4	110.8	123.8	122.333	17.0833	8.87894	13.4833	7.25799	0.690871	-0.533512	0.138112	-0.859767	0.859767	0.965535	-0.050599	0.561539	-0.25062	0.25062
KAG13469831	AT2G17700	Serine/threonine-protein kinase EDR1 [Cocos nucifera]	124	113.3	136	124.433					114.3	107.2	101	107.5	9.2723	5.43384	7.45162	5.05474	1.02304	0.0328594	0.63384	-0.19802	0.19802	0.863916	-0.211036	0.203611	-0.691199	0.691199
KAG13541021	AT5G47430	glycine-rich protein 2 [Cocos nucifera]	114.8	114.4	133.7	120.967					114.8	120.1	127.8	120.9	9.00531	5.33729	7.44445	4.41463	0.946266	-0.079682	0.316496	-0.499632	0.499632	0.999449	-0.000795312	0.985925	-0.00615631	0.00615631
KAG13642601	AT3G25810	Microtubule-associated protein, MAP65/Ase1/PRC1 [Cocos nucifera]	116.6	115	133	121.533					114.1	117.4	123.7	118.4	8.13443	3.98246	6.69316	3.36357	0.662918	-0.593097	0.0418729	-1.37807	1.37807	0.974218	-0.037683	0.453174	-0.343735	0.343735
KAG13637591	AT5G53010	sister chromatid cohesion protein PDS5 [Cocos nucifera]	137.8	112.8	133	127.867					126.5	123.1	123.6	124.4	10.8325	1.49889	8.47169	1.20489	1.16058	0.214851	0.0593567	-1.22653	1.22653	0.972888	-0.0396537	0.665458	-0.176879	0.176879
KAG13587181	AT1G24360	hypothetical protein COCNU_08G001640 [Cocos nucifera]	120.3	139.6	132.8	130.9					93.8	92	91.8	92.5333	7.99291	0.899383	6.10612	0.971955	1.02343	0.033409	0.825177	-0.0834528	0.0834528	0.706901	-0.50042	0.0253819	-1.59548	1.59548
KAG13279811	AT1G71695	peroxidase 12	128.6	115.1	132.7	125.467					158.3	158.8	160.3	159.133	7.51901	0.849837	5.99284	0.534041	1.16552	0.220968	0.0501382	-1.29983	1.29983	1.26833	0.342932	0.0217944	-1.66165	1.66165
KAG13587491	AT1G18270	putative oxidoreductase YgbJ [Cocos nucifera]	134	148.2	132.5	138.233					147.9	136.5	142.9	142.433	7.07405	4.66571	5.11747	3.27572	0.960453	-0.0582126	0.492841	-0.307293	0.307293	1.03038	0.0431813	0.652509	-0.185414	0.185414
KAG13342071	AT1G59960	non-functional NADPH-dependent codeinone reductase 2	132.8	136.2	132.5	133.833					101.7	89.5	88.3	93.1667	1.67796	6.05383	1.25377	6.49785	1.11557	0.157777	0.0612748	-1.21272	1.21272	0.696139	-0.522552	0.0138567	-1.85834	1.85834
KAG13275031	AT5G45930	DNA replication licensing factor MCM3 [Cocos nucifera]	118.8	108.9	131.4	119.7					231	211.9	220.7	221.2	9.20761	7.80555	7.69224	3.52873	0.493734	-1.01819	0.0156482	-1.80554	1.80554	1.84795	0.885928	0.00426898	-2.36968	2.36968
KAG13710341	AT3G17970	putative Amidase 1 [Cocos nucifera]	146	156.9	131.2	144.7					239.5	251.6	246.5	245.867	10.5322	4.96006	7.27863	2.01738	1.5402	0.623116	0.0136301	-1.8655	1.8655	1.69915	0.764811	0.0048554	-2.31378	2.31378
KAG13652421	AT1G68940	serine/arginine-rich splicing factor SR30 [Cocos nucifera]	152	135.1	131.2	139.433					102.4	94.5	116.7	104.533	9.02749	9.18779	6.47441	8.78934	0.737987	-0.438333	0.0780347	-1.10771	1.10771	0.749701	-0.415612	0.0801733	-1.09597	1.09597
KAG13350811	AT1G79870	hydroxyphenylpyruvate reductase [Cocos nucifera]	133.1	134.4	131.1	132.867					128	144.2	137.8	136.667	1.35728	6.662	1.02154	4.87463	0.892624	-0.163875	0.172888	-0.762236	0.762236	1.0286	0.0406822	0.490594	-0.309278	0.309278
KAG13676741	AT5G26000	importin subunit beta-1 [Cocos nucifera]	134.4	124.9	131.1	130.133					194.6	193	187.9	191.833	3.93813	2.85696	3.02623	1.48929	0.954406	-0.0673254	0.461007	-0.336293	0.336293	1.47413	0.559863	0.00292998	-2.53314	2.53314
KAG13590311	AT2G42910	putative Ribose-phosphate pyrophosphokinase 4 [Cocos nucifera]	134.2	131.4	130.7	132.1					159.7	145.1	161.2	155.333	1.51217	7.26193	1.14472	4.67506	1.02372	0.0338203	0.423952	-0.372683	0.372683	1.17588	0.233737	0.0430094	-1.36644	1.36644
KAG13384961	AT3G54470	uridine 5'-monophosphate synthase	128.3	140	130.4	132.9					213.2	204.8	209.9	209.3	5.09313	3.45543	3.8323	1.65095	1.25433	0.326913	0.0156963	-1.8042	1.8042	1.57487	0.655231	0.00612289	-2.21304	2.21304
KAG13261291	AT2G47140	short-chain dehydrogenase reductase 3b-like [Cocos nucifera]	117.1	110.2	130.2	119.167					112.4	109.9	105.9	109.4	8.29471	2.67706	6.9606	2.44704	0.885035	-0.176194	0.0394338	-1.40413	1.40413	0.918042	-0.123368	0.316571	-0.499529	0.499529
KAG13540931	AT4G34880	putative amidase [Cocos nucifera]	101.4	136	129.2	122.2					218	229.1	215.4	220.833	14.9675	5.94101	12.2484	2.69027	1.67921	0.747786	0.0190605	-1.71986	1.71986	1.80715	0.853714	0.00859104	-2.06595	2.06595
KAG13385021	AT5G14800	Pyrroline-5-carboxylate reductase [Cocos nucifera]	154.3	127.3	129.1	136.9					130.8	128.5	114.5	124.6	12.3256	7.20324	9.00335	5.78109	0.987582	-0.0180273	0.838713	-0.0763864	0.0763864	0.910153	-0.135818	0.230674	-0.637002	0.637002
KAG13346241	AT3G28390	protein CutA 1, chloroplastic [Cocos nucifera]	132	161	128.9	140.633					124	143.6	141.4	136.333	14.4569	8.76711	10.2799	6.43064	1.03792	0.0537004	0.667772	-0.175372	0.175372	0.969424	-0.0448002	0.674333	-0.171126	0.171126
KAG13588301	AT2G06050	12-oxophytodienoate reductase 7 [Cocos nucifera]	112.4	113.1	128.8	118.1					149.2	144.8	151.3	148.433	7.57144	2.70842	6.41104	1.82467	0.681908	-0.552351	0.023172	-1.63504	1.63504	1.25684	0.329806	0.0185015	-1.73279	1.73279
KAG13653981	AT5G16410	vesicle-associated protein 4-2 [Cocos nucifera]	121.7	126.5	128.7	125.633					111.8	87.9	96.2	98.6333	2.92271	9.90769	2.32638	10.045	0.975325	-0.036045	0.596198	-0.22461	0.22461	0.785089	-0.349072	0.0905568	-1.04308	1.04308
KAG13542531	AT4G17770	alpha,alpha-trehalose-phosphate synthase [UDP-forming] 5 [Cocos nucifera]	134.1	120.9	128.5	127.833					109	101.1	100.6	103.567	5.40946	3.84737	4.23165	3.71487	0.912907	-0.13146	0.182418	-0.738932	0.738932	0.810169	-0.303704	0.00944404	-2.02484	2.02484
KAG13278601	AT2G33340	protein TPR3 [Cocos nucifera]	130	119.9	128.5	126.133					121.3	119.5	123.6	121.467	4.44997	1.67796	3.52799	1.38142	0.74815	-0.4186	0.00646823	-2.18921	2.18921	0.963002	-0.0543891	0.191143	-0.718641	0.718641
KAG13310861	unnamed	hypothetical protein COCNU_02G010540 [Cocos nucifera]	148.6	142.2	127.9	139.567					147.4	129.4	141.1	139.3	8.65345	7.45788	6.20023	5.35383	0.814903	-0.295299	0.0771318	-1.11277	1.11277	0.998089	-0.00275916	0.974933	-0.0110251	0.0110251
KAG13699391	AT5G03290	isocitrate dehydrogenase [NAD] catalytic subunit 5, mitochondrial [Cocos nucifera]	126.1	110.2	127.2	121.167					172.5	180.4	187.9	180.267	7.7676	6.28773	6.41067	3.48802	1.06272	0.0877663	0.449949	-0.346837	0.346837	1.48776	0.57314	0.0134225	-1.87217	1.87217
KAG13651251	AT3G22200	gamma-aminobutyrate transaminase 1, mitochondrial [Cocos nucifera]	143.3	113.1	126.6	127.667					112.3	88.8	117.5	106.2	12.3521	12.4855	9.67531	11.7566	0.533681	-0.905949	0.0216173	-1.6652	1.6652	0.831854	-0.265598	0.0802721	-1.09544	1.09544
KAG13303671	AT4G29010	peroxisomal fatty acid beta-oxidation multifunctional protein	125.6	167.1	123.8	138.833					179.7	208.7	209.7	199.367	20.0011	13.9124	14.4065	6.97831	0.838415	-0.254263	0.245842	-0.609344	0.609344	1.43601	0.52207	0.0443236	-1.35337	1.35337
KAG13313531	AT5G42100	putative protein transport protein Sec61 subunit alpha [Cocos nucifera]	102.1	88.9	123.8	104.933					28.4	32.3	31.3	30.6667	14.388	1.65395	13.7116	5.39332	0.347205	-1.52614	0.0262158	-1.58144	1.58144	0.292249	-1.77473	0.0189352	-1.72273	1.72273
KAG13276031	AT5G48960	5'-nucleotidase domain-containing protein 4 [Cocos nucifera]	125.7	111.2	122.7	119.867					145.3	137.9	145.5	142.9	6.24944	3.53648	5.21366	2.47479	0.876808	-0.189668	0.0873232	-1.05887	1.05887	1.19216	0.253575	0.00785035	-2.10511	2.10511
KAG13679891	AT4G20160	eukaryotic translation initiation factor 3 subunit D [Cocos nucifera]	112.7	109	122.3	114.667					143.5	132.9	140	138.8	5.60496	4.40984	4.88804	3.17712	0.94593	-0.0801943	0.185197	-0.732365	0.732365	1.21047	0.275562	0.0237071	-1.62512	1.62512
KAG13354301	AT1G01580	translation machinery-associated protein 22 [Cocos nucifera]	116.9	106.9	122	115.267					145.5	144.5	134	141.333	6.27181	5.2015	5.44113	3.6803	1.12204	0.166119	0.0354884	-1.44991	1.44991	1.22614	0.294126	0.0737068	-1.13249	1.13249
KAG13386431	AT5G46210	Cullin-1 [Cocos nucifera]	120.5	108.5	121.2	116.733					96.9	103.6	102.1	100.867	5.82886	2.87093	4.99331	2.84626	0.808395	-0.306867	0.078541	-1.1049	1.1049	0.864078	-0.210767	0.106383	-0.973126	0.973126
KAG13262081	AT3G15354	protein transport protein SEC13 [Cocos nucifera]	131.4	111.2	119.9	120.833					139.4	138.1	144.1	140.533	8.27298	2.57725	6.84661	1.83391	0.880276	-0.183972	0.263392	-0.579397	0.579397	1.16303	0.217894	0.0792281	-1.10112	1.10112
KAG13473241	AT4G00550	putative Microtubule-associated protein TORTIFOLIA1 [Cocos nucifera]	121.6	110.9	119.9	117.467					71.7	77.9	73.7	74.4333	4.69491	2.58371	3.99681	3.47117	0.727582	-0.458818	0.00762988	-2.11748	2.11748	0.633655	-0.658231	0.0139104	-1.85666	1.85666
KAG13620771	AT5G16970	eukaryotic translation initiation factor 3 subunit B [Cocos nucifera]	112.1	116.5	119.7	116.1					145.5	159	168.4	157.633	3.11555	9.3987	2.68351	5.96238	1.00373	0.00537471	0.958535	-0.0183919	0.0183919	1.35774	0.441205	0.0112512	-1.9488	1.9488
KAG13709171	AT4G33030	UDP-sulfoquinovose synthase, chloroplastic [Cocos nucifera]	129	128.7	119.1	125.6					124.3	123.9	116.4	121.533	4.59783	3.63349	3.66069	2.9897	0.828822	-0.270866	0.10638	-0.973141	0.973141	0.967622	-0.0474844	0.0271392	-1.5664	1.5664
KAG13421921	AT5G63840	Alpha-glucosidase [Cocos nucifera]	121.3	115.6	119.1	118.667					108.9	124.8	132.4	122.033	2.3471	9.79127	1.9779	8.02344	0.818539	-0.288876	0.0137738	-1.86095	1.86095	1.02837	0.0403605	0.713856	-0.14639	0.14639
KAG13625711	AT3G14890	Poly [ADP-ribose] polymerase [Cocos nucifera]	120.3	111.8	117.8	116.633					74.6	78.5	72.9	75.3333	3.56682	2.34426	3.05815	3.11185	0.711632	-0.490797	0.02526	-1.59757	1.59757	0.645899	-0.63062	0.00928082	-2.03241	2.03241
KAG13614591	AT1G04120	putative ABC transporter C family member 5	113.1	101.4	117.8	110.767					79.8	79.1	80	79.6333	6.89557	0.385861	6.22531	0.484547	0.634066	-0.657296	0.0384248	-1.41539	1.41539	0.718929	-0.476079	0.0211741	-1.6742	1.6742
KAG13269951	AT2G25770	MLP-like protein [Cocos nucifera]	114.4	127	117.4	119.6					170.6	194.3	183.9	182.933	5.37401	9.6996	4.49332	5.30226	0.851171	-0.23248	0.0256188	-1.59144	1.59144	1.52954	0.613101	0.00316963	-2.49899	2.49899
KAG13636501	AT5G16715	leucine--tRNA ligase, cytoplasmic [Cocos nucifera]	128.3	118.2	116.8	121.1					125.9	109.7	136.4	124	5.12315	10.9827	4.23051	8.85703	0.884944	-0.176343	0.0639137	-1.19441	1.19441	1.02395	0.0341413	0.766354	-0.11557	0.11557
KAG13665871	AT4G24620	putative Glucose-6-phosphate isomerase 1, chloroplastic [Cocos nucifera]	118.8	152.7	116	129.167					148.2	158.4	148.4	151.667	16.6798	4.76189	12.9134	3.1397	0.919484	-0.121104	0.386727	-0.412596	0.412596	1.17419	0.23167	0.116709	-0.932895	0.932895
KAG13383281	AT4G34215	10 kDa chaperonin [Cocos nucifera]	105.8	127.2	115.7	116.233					106.7	117.9	101.7	108.767	8.74465	6.77315	7.52336	6.22723	1.25036	0.322342	0.0766123	-1.1157	1.1157	0.935761	-0.0957874	0.231641	-0.635184	0.635184
KAG13354631	AT5G43900	protein IQ-DOMAIN 31 [Cocos nucifera]	104.4	108.9	115.7	109.667					75.3	77.7	70.1	74.3667	4.64495	3.1721	4.23552	4.26549	1.14164	0.191109	0.0209609	-1.67859	1.67859	0.678116	-0.560397	0.0209052	-1.67975	1.67975
KAG13609641	AT3G22690	26S proteasome non-ATPase regulatory subunit 4 [Cocos nucifera]	116.8	135.5	115.3	122.533					152.2	172.6	165.7	163.5	9.18924	8.47231	7.49938	5.18184	0.809576	-0.304762	0.0636957	-1.19589	1.19589	1.33433	0.416116	0.013136	-1.88154	1.88154
KAG13267771	AT3G54840	ras-related protein RGP1 [Cocos nucifera]	104.7	117.6	115.3	112.533					135	129.2	133.9	132.7	5.61803	2.51529	4.99232	1.89547	0.936019	-0.0953903	0.581202	-0.235673	0.235673	1.17921	0.237816	0.066001	-1.18045	1.18045
KAG13474101	AT3G21800	anthocyanidin 3-O-glucosyltransferase 2	98.2	101.5	115.3	105					92.9	87.1	81	87	7.40675	4.85867	7.05405	5.58468	0.836825	-0.257001	0.189724	-0.721878	0.721878	0.828571	-0.271302	0.170293	-0.768804	0.768804
KAG13676241	AT1G80410	N-terminal acetyltransferase A complex auxiliary subunit NAA15 [Cocos nucifera]	117.6	126.8	114.4	119.6					144.4	133.6	157.3	145.1	5.25611	9.68814	4.39474	6.67687	0.867614	-0.204874	0.0959168	-1.01811	1.01811	1.21321	0.27883	0.134621	-0.870886	0.870886
KAG13614051	AT5G03340	Cell division cycle protein 48 [Cocos nucifera]	114.5	97.3	114.4	108.733					110.6	108.7	114	111.1	8.08469	2.19241	7.43534	1.97337	1.02575	0.0366807	0.81884	-0.0868009	0.0868009	1.02177	0.0310645	0.659968	-0.180477	0.180477
KAG13317621	AT3G62700	exocyst complex component SEC8 [Cocos nucifera]	117.3	83.2	113.7	104.733					84.3	78.5	89.4	84.0667	15.2971	4.45296	14.6058	5.29694	0.950987	-0.072503	0.691047	-0.160492	0.160492	0.802673	-0.317115	0.13223	-0.878672	0.878672
KAG13653291	AT3G47630	ubiquitin thioesterase OTU1 [Cocos nucifera]	125	124.2	112.2	120.467					107.7	117.8	119.2	114.9	5.85453	5.12315	4.85988	4.45879	0.783619	-0.351775	0.0574632	-1.24061	1.24061	0.953791	-0.0682552	0.511301	-0.291323	0.291323
KAG13301101	AT1G33590	protein phosphatase 1 regulatory inhibitor subunit PPP1R7 [Cocos nucifera]	142.5	144.8	111.8	133.033					113.2	140.4	139.3	130.967	15.0436	12.571	11.3081	9.59859	0.877224	-0.188983	0.334579	-0.475501	0.475501	0.984465	-0.0225881	0.911449	-0.0402675	0.0402675
KAG13590171	AT2G33590	tetraketide alpha-pyrone reductase 1-like [Cocos nucifera]	128.8	138.3	111.8	126.3					146	152.2	146.9	148.367	10.9621	2.73537	8.67938	1.84365	0.91185	-0.133131	0.11031	-0.957384	0.957384	1.17472	0.232312	0.0787036	-1.10401	1.10401
KAG13717461	AT2G37770	putative NADPH-dependent aldo-keto reductase, chloroplastic [Cocos nucifera]	118.5	105.6	111.2	111.767					133.2	147.4	152.1	144.233	5.28162	8.03423	4.72558	5.5703	1.4238	0.509746	0.000626874	-3.20282	3.20282	1.29049	0.367915	0.0674373	-1.1711	1.1711
KAG13319881	AT2G45910	myosin-3-like [Cocos nucifera]	91.3	95.1	111.2	99.2					38.5	37.3	34.2	36.6667	8.62593	1.81169	8.69549	4.94097	0.62164	-0.685849	0.0446925	-1.34977	1.34977	0.369624	-1.43587	0.0136289	-1.86554	1.86554
KAG13427571	AT5G14780	putative Formate dehydrogenase, mitochondrial [Cocos nucifera]	109.8	123.6	110.9	114.767					150.3	149.6	144.7	148.2	6.26223	2.49132	5.45649	1.68105	0.86959	-0.201592	0.131492	-0.8811	0.8811	1.29132	0.368842	0.0153441	-1.81406	1.81406
KAG13697361	AT5G06290	2-Cys peroxiredoxin BAS1, chloroplastic [Cocos nucifera]	110.1	126.8	110.1	115.667					125.9	135	136.2	132.367	7.87246	4.59879	6.80616	3.47428	0.925937	-0.111015	0.161727	-0.791217	0.791217	1.14438	0.194567	0.0844285	-1.07351	1.07351
KAG13676501	AT3G54920	putative CXXC motif containing zinc binding protein [Cocos nucifera]	91.1	102.4	108.9	100.8					162.4	152	164.8	159.733	7.35436	5.55538	7.296	3.47791	1.0496	0.069844	0.414901	-0.382055	0.382055	1.58466	0.66417	0.0117503	-1.92995	1.92995
KAG13478911	AT4G35295	TIP41-like protein [Cocos nucifera]	115.4	110.7	108.2	111.433					104.3	114.7	114.6	111.2	2.98478	4.87921	2.67853	4.38778	1.11158	0.152607	0.0665866	-1.17661	1.17661	0.997906	-0.00302407	0.969891	-0.0132771	0.0132771
KAG13623641	AT4G20200	putative metal-dependent hydrolase YabD [Cocos nucifera]	98.2	90.8	107.6	98.8667					100	90.9	84.2	91.7	6.87475	6.47508	6.95356	7.06116	0.963587	-0.0535127	0.542134	-0.265893	0.265893	0.927512	-0.108562	0.471096	-0.326891	0.326891
KAG13652931	AT3G57260	putative Eukaryotic translation initiation factor 3 subunit A [Cocos nucifera]	94.9	115.1	105.9	105.3					114.2	111.3	114.8	113.433	8.25752	1.52825	7.8419	1.34727	0.861982	-0.214271	0.281917	-0.549879	0.549879	1.07724	0.107339	0.347514	-0.459027	0.459027
KAG13675681	AT3G13640	Structural maintenance of chromosomes protein 3 [Cocos nucifera]	99.2	97.4	105.6	100.733					67.3	65	71.6	67.9667	3.51884	2.73537	3.49322	4.02457	0.750165	-0.414719	0.0092401	-2.03432	2.03432	0.674719	-0.567642	0.000373385	-3.42784	3.42784
KAG13467891	AT2G39620	ATP-dependent Clp protease proteolytic subunit-related protein 4, chloroplastic [Cocos nucifera]	107.8	115.3	105.2	109.433					103.5	106.7	111.4	107.2	4.282	3.24448	3.91289	3.02657	1.12489	0.169779	0.113886	-0.943531	0.943531	0.979592	-0.0297473	0.661888	-0.179216	0.179216
KAG13464001	AT3G54840	ras-related protein RIC1 [Elaeis guineensis]	120.3	139.4	104.7	121.467					157.9	170.7	163.1	163.9	14.1902	5.25611	11.6824	3.2069	0.979967	-0.0291948	0.831412	-0.0801835	0.0801835	1.34934	0.432255	0.0352746	-1.45254	1.45254
KAG13640981	AT3G13228	small nuclear ribonucleoprotein E [Cocos nucifera]	75.9	77.4	104.3	85.8667					91.4	91.5	84.3	89.0667	13.0487	3.37079	15.1965	3.78457	0.705357	-0.503574	0.136773	-0.863998	0.863998	1.03727	0.0527874	0.808656	-0.092236	0.092236
KAG13552091	AT5G35715	aquaporin TIP3-1 [Cocos nucifera]	101.6	129.2	104.2	111.667					90	96.7	90.1	92.2667	12.4433	3.13511	11.1432	3.39787	1.15881	0.212639	0.359355	-0.444476	0.444476	0.826269	-0.275317	0.0986067	-1.00609	1.00609
KAG13354861	AT5G06540	Nuclear pore complex protein NUP50A [Cocos nucifera]	109.1	113.1	104.2	108.8					123.3	137.4	133.8	131.5	3.6396	5.98164	3.34522	4.54877	0.884498	-0.17707	0.129293	-0.888425	0.888425	1.20864	0.273384	0.0373892	-1.42725	1.42725
KAG13624241	AT5G53010	40S ribosomal protein S17 [Cocos nucifera]	102.1	99.3	104.2	101.867					78.7	72.1	83	77.9333	2.00721	4.48281	1.97043	5.7521	0.845877	-0.24148	0.0398526	-1.39954	1.39954	0.765052	-0.38637	0.0053188	-2.27419	2.27419
KAG13634281	AT1G28040	cysteine proteinase inhibitor 4 [Cocos nucifera]	102.4	101.1	103.7	102.4					110.6	120	125.3	118.633	1.06145	6.07856	1.03657	5.12382	1.26302	0.336878	0.00664363	-2.17759	2.17759	1.15853	0.212294	0.0580517	-1.23618	1.23618
KAG13271171	AT3G09270	40S ribosomal protein S16 [Phoenix dactylifera]	109.5	124.4	103.2	112.367					184.1	184.5	172.4	180.333	8.88907	5.61209	7.91077	3.11206	0.911302	-0.133998	0.204717	-0.688846	0.688846	1.60487	0.682452	0.00385277	-2.41423	2.41423
KAG13387611	AT3G16910	acetate/butyrate--CoA ligase AAE7, peroxisomal [Cocos nucifera]	103	106.4	103.2	104.2					120.1	120.2	124.7	121.667	1.55778	2.14528	1.49499	1.76324	0.759117	-0.397606	0.0115582	-1.93711	1.93711	1.16763	0.223579	0.0159169	-1.79814	1.79814
KAG13552161	AT5G22300	hypothetical protein COCNU_07G013280 [Cocos nucifera]	86.2	85.6	102.6	91.4667					81.2	74	88.3	81.1667	7.87627	5.838	8.61108	7.19261	0.90051	-0.151185	0.346821	-0.459895	0.459895	0.887391	-0.172359	0.0649877	-1.18717	1.18717
KAG13271581	AT3G19450	putative cinnamyl alcohol dehydrogenase 1 [Cocos nucifera]	112.4	96.4	101.7	103.5					134.6	126.4	131	130.667	6.65482	3.35592	6.42978	2.56831	0.662802	-0.59335	0.0342064	-1.46589	1.46589	1.26248	0.33626	0.00830665	-2.08057	2.08057
KAG13427341	AT5G65780	protein CROWDED NUCLEI 1	105	102.1	101.6	102.9					129.9	133	139.8	134.233	1.49889	4.13468	1.45665	3.08022	1.04179	0.0590619	0.174855	-0.757322	0.757322	1.3045	0.3835	0.0147303	-1.83179	1.83179
KAG13262151	AT4G29700	Prefoldin_2 domain-containing protein [Cocos nucifera]	96.3	90.7	101.6	96.2					108.3	108	107	107.767	4.45047	0.555778	4.62627	0.515723	1.00243	0.00349502	0.972392	-0.0121587	0.0121587	1.12024	0.163802	0.0782972	-1.10625	1.10625
KAG13596801	AT2G33150	3-ketoacyl-CoA thiolase 2, peroxisomal [Cocos nucifera]	92.3	107.3	100.7	100.1					196.1	219.3	220.5	211.967	6.1384	11.2301	6.13227	5.29806	0.927739	-0.108209	0.379298	-0.42102	0.42102	2.11755	1.0824	0.00170074	-2.76936	2.76936
KAG13595561	AT5G65010	stem-specific protein TSJT1-like [Cocos nucifera]	100.6	90.8	100.7	97.3667					92.7	93.1	93.6	93.1333	4.64351	0.368179	4.7691	0.395324	1.2773	0.3531	0.0432427	-1.36409	1.36409	0.956522	-0.0641303	0.325317	-0.487693	0.487693
KAG13595671	AT2G25580	DEAD-box ATP-dependent RNA helicase 6 [Cocos nucifera]	89.1	74.1	100.7	87.9667					82.5	68.2	79.6	76.7667	10.8889	6.17216	12.3785	8.04016	0.779083	-0.360151	0.199619	-0.699798	0.699798	0.872679	-0.196477	0.152212	-0.81755	0.81755
KAG13392611	AT5G42340	hsp70-binding protein 1 [Cocos nucifera]	93.6	127	100.4	107					98.2	80.1	89.7	89.3333	14.412	7.39384	13.4692	8.27669	0.982866	-0.0249333	0.895735	-0.0478204	0.0478204	0.834891	-0.26034	0.36679	-0.435582	0.435582
KAG13313421	AT2G18450	Stromal 70 kDa heat shock-related protein, chloroplastic [Cocos nucifera]	115.2	133	98.1	115.433					147.4	176.3	171.9	165.2	14.2488	12.714	12.3438	7.69615	0.903552	-0.146321	0.353463	-0.451656	0.451656	1.43113	0.517154	0.0571479	-1.243	1.243
KAG13667901	AT4G13770	40S ribosomal protein S19-1 [Cocos nucifera]	108.2	97.8	97.8	101.267					138.6	138.6	134	137.067	4.90261	2.16846	4.84128	1.58205	0.838051	-0.254889	0.0594677	-1.22572	1.22572	1.35352	0.436718	0.00698989	-2.15553	2.15553
KAG13662431	AT5G40370	glutaredoxin [Cocos nucifera]	102.8	97.3	97.5	99.2					97.7	92.4	95.1	95.0667	2.54689	2.16384	2.56743	2.27613	1.34812	0.430947	0.00441576	-2.35499	2.35499	0.958333	-0.0614005	0.0414345	-1.38264	1.38264
KAG13353581	AT3G21360	Clavaminate synthase-like protein [Cocos nucifera]	94.5	93.7	97.5	95.2333					80.7	80.7	67	76.1333	1.63571	6.45824	1.71758	8.4828	1.0525	0.0738238	0.269014	-0.570225	0.570225	0.79944	-0.322938	0.0788055	-1.10344	1.10344
KAG13422231	AT3G57430	heat shock 70 kDa protein 8	90.8	99.9	96.8	95.8333					87.3	101.6	99.8	96.2333	3.77742	6.35942	3.94165	6.60833	1.36765	0.451701	0.0126354	-1.89841	1.89841	1.00417	0.00600915	0.858989	-0.0660122	0.0660122
KAG13465731	AT1G03365	early nodulin-like protein 1 [Cocos nucifera]	84.7	89.7	96.8	90.4					129.9	144.3	149.8	141.333	4.96454	8.3906	5.49175	5.93675	1.10583	0.145124	0.0536707	-1.27026	1.27026	1.56342	0.644707	0.00323422	-2.49023	2.49023
KAG13301921	AT4G29490	xaa-Pro dipeptidase [Cocos nucifera]	71.2	72.8	96.4	80.1333					97.1	91.5	84.4	91	11.5208	5.19679	14.377	5.71076	1.07945	0.110298	0.615294	-0.210918	0.210918	1.13561	0.183464	0.448447	-0.348289	0.348289
KAG13608311	AT2G01390	BAG family molecular chaperone regulator 7 [Cocos nucifera]	94.8	89.9	95.1	93.2667					48.7	50.5	47.1	48.7667	2.38374	1.38884	2.55583	2.84794	0.705861	-0.502543	0.00796634	-2.09874	2.09874	0.522873	-0.935466	0.00341799	-2.46623	2.46623
KAG13281301	AT4G01210	hypothetical protein COCNU_01G020640 [Cocos nucifera]	119	83.6	94.7	99.1					42	34.2	35.5	37.2333	14.7831	3.41207	14.9174	9.16402	0.838883	-0.253458	0.180327	-0.74394	0.74394	0.375715	-1.41229	0.0166258	-1.77922	1.77922
KAG13471211	AT3G18000	phosphoethanolamine N-methyltransferase 1 [Cocos nucifera]	82.8	89.5	93.6	88.6333					44.3	55.4	51.7	50.4667	4.45147	4.61471	5.02234	9.14408	0.486649	-1.03905	0.000503584	-3.29793	3.29793	0.569387	-0.812519	0.00348129	-2.45826	2.45826
KAG13266191	AT4G31990	Aspartate aminotransferase, chloroplastic [Cocos nucifera]	91.2	105.6	93.2	96.6667					104.6	102.5	92.3	99.8	6.36937	5.37215	6.589	5.38292	0.93	-0.104697	0.438324	-0.358205	0.358205	1.03241	0.0460213	0.606257	-0.217344	0.217344
KAG13611571	AT5G20280	coatomer subunit delta-2 [Cocos nucifera]	104.6	122.5	93.1	106.733					170.6	174.7	167.3	170.867	12.0969	3.02692	11.3338	1.77151	0.898189	-0.15491	0.212271	-0.67311	0.67311	1.60087	0.67886	0.00986983	-2.00569	2.00569
KAG13319541	AT5G03795	GATA transcription factor 20 [Cocos nucifera]	89.9	89.5	93.1	90.8333					88	96.9	91.2	92.0333	1.61107	3.68088	1.77366	3.99951	1.17798	0.236317	0.00733273	-2.13473	2.13473	1.01321	0.0189347	0.735993	-0.133127	0.133127
KAG13609071	AT2G31900	WEB family protein, chloroplastic [Cocos nucifera]	83.5	75.1	93.1	83.9					131.1	120.7	137.9	129.9	7.35391	7.07295	8.76509	5.44492	1.05602	0.0786359	0.610139	-0.214572	0.214572	1.54827	0.630659	0.000327501	-3.48479	3.48479
KAG13270921	AT5G64640	Threonine--tRNA ligase, mitochondrial 1 [Cocos nucifera]	101.7	68.8	92.8	87.7667					119.3	130.7	106.1	118.7	13.8949	10.0519	15.8317	8.46829	0.902393	-0.148173	0.426329	-0.370255	0.370255	1.35245	0.435575	0.184671	-0.733602	0.733602
KAG13686831	AT1G03365	PITH domain-containing protein [Cocos nucifera]	94.9	85.2	92.6	90.9					79.9	100.1	88	89.3333	4.13844	8.30033	4.55274	9.29142	0.882655	-0.180079	0.344282	-0.463086	0.463086	0.982765	-0.0250817	0.874589	-0.058196	0.058196
KAG13680971	unnamed	putative Phosphoenolpyruvate/phosphate translocator 1, chloroplastic [Cocos nucifera]	81	73.6	92.6	82.4					41.8	45.9	39.6	42.4333	7.81963	2.61066	9.48985	6.15238	0.657362	-0.605239	0.078013	-1.10783	1.10783	0.514968	-0.957446	0.0318924	-1.49631	1.49631
KAG13313961	AT4G19700	elongation factor TuA, chloroplastic [Cocos nucifera]	98.4	89.6	92.2	93.4					109.6	109.1	103.8	107.5	3.69143	2.62425	3.95228	2.44116	1.0232	0.0330849	0.758747	-0.119903	0.119903	1.15096	0.202842	0.0348275	-1.45808	1.45808
KAG13654731	AT3G20060	eukaryotic translation initiation factor 3 subunit E [Cocos nucifera]	100.4	92.1	91.9	94.8					136.5	139.2	142.8	139.5	3.96064	2.5807	4.17789	1.84996	1.07771	0.107966	0.458455	-0.338703	0.338703	1.47152	0.557306	0.00971272	-2.01266	2.01266
KAG13686601	AT5G39980	eukaryotic translation initiation factor 3 subunit M	86.9	66.2	91.2	81.4333					93.1	98.3	95.2	95.5333	10.9137	2.13594	13.402	2.2358	0.958248	-0.0615289	0.708202	-0.149843	0.149843	1.17315	0.230385	0.258528	-0.587493	0.587493
KAG13383581	AT2G29990	Cysteine proteinase inhibitor [Cocos nucifera]	98	105.5	90.5	98					193.2	211.2	198.3	200.9	6.12372	7.57496	6.2487	3.77051	1.5898	0.668842	0.0147568	-1.83101	1.83101	2.05	1.03562	0.00143151	-2.84421	2.84421
KAG13539161	AT1G36340	ubiquitin-fold modifier-conjugating enzyme 1 [Phoenix dactylifera]	72	77.8	88.9	79.5667					101.2	100.4	99.4	100.333	7.01158	0.736357	8.8122	0.733911	0.879765	-0.184809	0.211999	-0.673666	0.673666	1.261	0.334565	0.0630202	-1.20052	1.20052
KAG13710371	AT5G09420	putative Amidase 1 [Cocos nucifera]	76.9	65	88.5	76.8					90.8	79.7	92.3	87.6	9.5941	5.61961	12.4923	6.41508	0.942708	-0.0851166	0.680122	-0.167413	0.167413	1.14063	0.189825	0.0912704	-1.03967	1.03967
KAG13315551	AT1G11840	hypothetical protein COCNU_02G015230 [Cocos nucifera]	95.2	73.6	88	85.6					139.4	123.8	146.9	136.7	8.97998	9.62185	10.4906	7.03866	0.977414	-0.0329578	0.85567	-0.0676935	0.0676935	1.59696	0.675331	0.00690167	-2.16105	2.16105
AQT256741	AT3G15350	oleosin isoform 500c [Cocos nucifera]	66.2	78.1	87.7	77.3333					65.1	52.8	61.4	59.7667	8.79406	5.15256	11.3716	8.62113	0.963793	-0.0532046	0.704799	-0.151934	0.151934	0.772845	-0.371749	0.166633	-0.77824	0.77824
KAG13711791	AT4G28220	hypothetical protein COCNU_16G002730	96.6	113.3	87	98.9667					129.4	174	150.8	151.4	10.8666	18.2128	10.98	12.0296	0.993601	-0.00926214	0.93047	-0.0312976	0.0312976	1.52981	0.613351	0.0335735	-1.474	1.474
KAG13425001	AT1G66720	60S ribosomal protein L34 [Cocos nucifera]	112.2	156.3	86.6	118.367					184.4	244.7	227.7	218.933	28.7871	25.3859	24.3203	11.5952	0.852154	-0.230813	0.401315	-0.396514	0.396514	1.84962	0.887229	0.0402122	-1.39564	1.39564
KAG13710971	AT4G11110	protein transport protein SEC31 [Cocos nucifera]	101.3	83	86.6	90.3					105.8	119.3	108.5	111.2	7.91581	5.83267	8.76612	5.2452	0.899594	-0.152654	0.473981	-0.324239	0.324239	1.23145	0.300359	0.15089	-0.821338	0.821338
KAG13318591	AT3G21360	putative Mitochondrial fission 1 protein A [Cocos nucifera]	77.8	82.3	86.3	82.1333					143.4	134.1	143.1	140.2	3.47211	4.31509	4.22741	3.07781	1.1806	0.239521	0.00844133	-2.07359	2.07359	1.70698	0.771447	0.00479108	-2.31957	2.31957
KAG13274451	AT1G05120	fasciclin-like arabinogalactan protein 2 [Cocos nucifera]	82	79.8	86.3	82.7					88.1	87.9	91.1	89.0333	2.69938	1.46363	3.26407	1.64392	0.853688	-0.228219	0.191986	-0.716732	0.716732	1.07658	0.106458	0.0222021	-1.65361	1.65361
KAG13426891	AT4G25970	putative Calmodulin [Cocos nucifera]	93.9	69.7	86.3	83.3					73.9	77.7	83.5	78.3667	10.1048	3.94743	12.1306	5.03713	1.31773	0.398052	0.0319247	-1.49587	1.49587	0.940776	-0.0880764	0.606628	-0.217078	0.217078
KAG13351271	AT1G64110	putative lon protease, mitochondrial [Cocos nucifera]	93.6	78.4	86.2	86.0667					69.5	65.8	68.9	68.0667	6.20609	1.62138	7.21079	2.38205	0.965531	-0.0506061	0.494799	-0.305571	0.305571	0.79086	-0.338506	0.0327146	-1.48526	1.48526
KAG13379191	AT3G53580	diaminopimelate epimerase, chloroplastic [Cocos nucifera]	94.9	72.9	86.2	84.6667					90.6	74.5	82.7	82.6	9.04667	6.57318	10.685	7.95784	0.777953	-0.362246	0.121054	-0.917022	0.917022	0.975591	-0.0356523	0.37969	-0.420571	0.420571
KAG13666501	AT1G77670	Methionine aminotransferase [Cocos nucifera]	89.4	79.8	85.9	85.0333					76.4	81.3	76.4	78.0333	3.96681	2.30988	4.665	2.96012	0.911015	-0.134453	0.0175921	-1.75468	1.75468	0.917679	-0.123938	0.250239	-0.601645	0.601645
KAG13382181	AT4G25970	transcription factor Pur-alpha 1 [Cocos nucifera]	83	69.1	85.9	79.3333					101.4	97.3	97.9	98.8667	7.33227	1.80801	9.24236	1.82873	0.866387	-0.206917	0.29493	-0.530282	0.530282	1.24622	0.317557	0.0535328	-1.27138	1.27138
KAG13596741	AT3G27740	putative Carbamoyl-phosphate synthase small chain, chloroplastic [Cocos nucifera]	84.4	72.8	84.1	80.4333					88.5	77.3	82.5	82.7667	5.39897	4.57627	6.71236	5.52912	0.961873	-0.0560814	0.659889	-0.180529	0.180529	1.02901	0.0412563	0.357933	-0.446198	0.446198
KAG13314371	AT1G78400	Nuclear transport factor 2A [Cocos nucifera]	84.9	97.9	84	88.9333					92	117.1	118.8	109.3	6.35103	12.2526	7.14134	11.2101	1.02924	0.041573	0.0857003	-1.06702	1.06702	1.22901	0.297497	0.126275	-0.898683	0.898683
KAG13712191	AT5G38420	acyl carrier protein 1, chloroplastic [Cocos nucifera]	84.9	73.5	83.6	80.6667					214.9	213.5	235.4	221.267	5.09531	10.0101	6.3165	4.524	0.670248	-0.577233	0.0329127	-1.48264	1.48264	2.74298	1.45574	0.00200189	-2.69856	2.69856
KAG13389251	AT3G10670	ABC transporter I family member 6, chloroplastic [Cocos nucifera]	97	86.9	83.3	89.0667					97.9	90.6	93.9	94.1333	5.79904	2.98478	6.5109	3.1708	0.926272	-0.110491	0.628273	-0.201851	0.201851	1.05689	0.0798201	0.220851	-0.655901	0.655901
KAG13687201	AT1G17260	PRA1 family protein F3 [Cocos nucifera]	69	61.5	83.3	71.2667					44.3	45.5	49.3	46.3667	9.04298	2.13125	12.6889	4.59651	0.754443	-0.406515	0.145636	-0.83673	0.83673	0.650608	-0.620139	0.0409092	-1.38818	1.38818
KAG13463541	AT3G30842	heterogeneous nuclear ribonucleoprotein Q [Cocos nucifera]	72.7	73.4	81.7	75.9333					108.3	100.9	117.8	109	4.08765	6.91713	5.38321	6.34599	0.944688	-0.0820897	0.297327	-0.526765	0.526765	1.43547	0.521523	0.00702939	-2.15308	2.15308
KAG13342261	AT2G19860	activator of 90 kDa heat shock protein ATPase	71.9	67.1	81.5	73.5					83.1	87	95.1	88.4	5.98665	4.998	8.1451	5.65385	1.01361	0.0194962	0.832069	-0.0798406	0.0798406	1.20272	0.266302	0.0290017	-1.53758	1.53758
KAG13553971	AT2G05710	aconitate hydratase, cytoplasmic [Cocos nucifera]	88.2	77	81.3	82.1667					151.8	130.1	145.7	142.533	4.61327	9.13759	5.61452	6.41084	0.995132	-0.00704041	0.926873	-0.0329799	0.0329799	1.73469	0.794674	0.00361748	-2.44159	2.44159
KAG13608291	AT1G12230	transaldolase-like [Cocos nucifera]	89.4	97	81.1	89.1667					70.1	73.1	66.1	69.7667	6.49324	2.86744	7.28214	4.11005	0.92486	-0.112693	0.169585	-0.770614	0.770614	0.78243	-0.353967	0.0170966	-1.76709	1.76709
KAG13596171	AT2G28190	putative Superoxide dismutase [Cu-Zn], chloroplastic	80.8	74	80.8	78.5333					66	79.3	70.9	72.0667	3.20555	5.49201	4.08177	7.62074	1.01486	0.0212746	0.683682	-0.165146	0.165146	0.917657	-0.123973	0.397103	-0.401097	0.401097
KAG13710721	AT5G13530	E3 ubiquitin-protein ligase KEG	73.7	78.5	80.7	77.6333					72.3	68.3	63.4	68	2.92271	3.6396	3.76476	5.35235	0.77544	-0.366913	0.105693	-0.975955	0.975955	0.875912	-0.191141	0.171191	-0.766518	0.766518
KAG13317431	AT5G27410	branched-chain-amino-acid aminotransferase-like protein 2 [Cocos nucifera]	74.4	62.8	80.5	72.5667					89	83.4	87	86.4667	7.34136	2.31709	10.1167	2.67975	0.948094	-0.0768984	0.209365	-0.679096	0.679096	1.19155	0.252837	0.0765903	-1.11583	1.11583
KAG13388291	AT4G18440	Adenylosuccinate lyase [Cocos nucifera]	84.5	72.9	79.2	78.8667					99.8	88.5	87.7	92	4.74154	5.52509	6.0121	6.00554	0.838546	-0.254038	0.170685	-0.767804	0.767804	1.16653	0.222218	0.0297744	-1.52616	1.52616
KAG13682981	AT3G23840	Polyadenylate-binding protein RBP45 [Cocos nucifera]	80.3	94	78.5	84.2667					62.4	65.3	61.4	63.0333	6.92162	1.65395	8.21395	2.62393	0.990506	-0.0137619	0.834573	-0.0785356	0.0785356	0.748022	-0.418847	0.0296588	-1.52785	1.52785
KAG13279581	AT3G02875	Sm-like protein LSM3B [Cocos nucifera]	85.7	81	78.4	81.7					91.3	103.4	101	98.5667	3.02104	5.23089	3.69772	5.30696	0.891473	-0.165737	0.0317602	-1.49812	1.49812	1.20645	0.270764	0.0957998	-1.01864	1.01864
KAG13547981	unnamed	membrane protein PM19L [Cocos nucifera]	74.7	71.2	77.5	74.4667					54.4	61.3	60.1	58.6	2.57725	3.00998	3.46095	5.13649	1.25425	0.326828	0.013541	-1.86835	1.86835	0.786929	-0.345694	0.0360856	-1.44267	1.44267
KAG13341741	AT1G68020	alpha,alpha-trehalose-phosphate synthase [UDP-forming] 6 [Cocos nucifera]	81.5	61.9	77.4	73.6					52.2	46.6	43.4	47.4	8.44077	3.63685	11.4684	7.67268	0.789855	-0.34034	0.0698806	-1.15564	1.15564	0.644022	-0.634819	0.0430092	-1.36644	1.36644
KAG13543101	AT4G15230	tobamovirus multiplication protein 2A [Cocos nucifera]	76	67.8	76.8	73.5333					65.4	77.9	58.2	67.1667	4.06721	8.13893	5.53111	12.1175	0.914325	-0.129222	0.157952	-0.801476	0.801476	0.913418	-0.130653	0.534145	-0.272341	0.272341
KAG13341061	AT5G19690	hypothetical protein COCNU_03G002250	75.3	73.3	76.5	75.0333					86.8	85.6	77.8	83.4	1.31993	3.98999	1.75913	4.78416	0.889382	-0.169124	0.297342	-0.526744	0.526744	1.11151	0.152516	0.141944	-0.847882	0.847882
KAG13469821	AT4G29840	putative Threonine synthase, chloroplastic [Cocos nucifera]	69	79.8	76.1	74.9667					91.7	97.4	95.2	94.7667	4.48132	2.3471	5.97775	2.47672	0.965318	-0.0509239	0.555019	-0.255692	0.255692	1.26412	0.33813	0.00579055	-2.23728	2.23728
KAG13427811	AT5G62800	peroxisomal membrane protein PEX14 [Cocos nucifera]	84.7	66.5	75.3	75.5					59.2	65.9	61.1	62.0667	7.43146	2.81938	9.843	4.5425	0.729801	-0.454424	0.0450663	-1.34615	1.34615	0.822075	-0.282658	0.202995	-0.692514	0.692514
KAG13463771	AT1G50270	26S proteasome non-ATPase regulatory subunit 12 [Cocos nucifera]	87.9	102.2	74.1	88.0667					114.3	129.3	115.4	119.667	11.4724	6.82658	13.0269	5.70466	0.903482	-0.146432	0.377513	-0.423068	0.423068	1.35882	0.442353	0.0227936	-1.64219	1.64219
KAG13265531	AT5G58480	GrpE protein [Cocos nucifera]	70.7	90.7	73.9	78.4333					123.8	114.7	127.1	121.867	8.77167	5.24362	11.1836	4.30275	1.18785	0.248347	0.109688	-0.959839	0.959839	1.55376	0.635765	0.0465796	-1.3318	1.3318
AJG442961	AT2G15530	NBS-LRR resistance protein RGC113 [Cocos nucifera]	68.2	62.8	73.9	68.3					56.3	70.8	69.9	65.6667	4.53211	6.63342	6.63559	10.1017	1.08736	0.120829	0.378394	-0.422056	0.422056	0.961445	-0.0567244	0.693612	-0.158883	0.158883
KAG13637271	AT1G17890	GDP-L-fucose synthase 1 [Cocos nucifera]	76	56.5	73.9	68.8					132	127.3	137.1	132.133	8.73957	4.00194	12.7029	3.02872	0.917151	-0.124769	0.556493	-0.25454	0.25454	1.92054	0.941514	0.00452096	-2.34477	2.34477
KAG13594151	AT4G26770	hypothetical protein COCNU_08G008610 [Cocos nucifera]	62.5	50.1	73.9	62.1667					62.8	69.9	66.2	66.3	9.71917	2.89943	15.6341	4.37319	1.35013	0.433103	0.0955097	-1.01995	1.01995	1.06649	0.0928676	0.663046	-0.178456	0.178456
KAG13317461	AT4G15210	sorting nexin 1 [Cocos nucifera]	80.1	68.7	73.6	74.1333					72.7	75	67.8	71.8333	4.66928	3.00259	6.2985	4.17994	0.948291	-0.0765977	0.176531	-0.753178	0.753178	0.968975	-0.0454689	0.64801	-0.188419	0.188419
KAG13715361	AT1G06250	importin subunit beta-1 [Cocos nucifera]	76.7	81.2	73.3	77.0667					104.4	105.8	111	107.067	3.23557	2.83941	4.1984	2.652	0.880623	-0.183404	0.206916	-0.684206	0.684206	1.38927	0.47433	0.0169199	-1.7716	1.7716
KAG13650421	AT1G31070	60S acidic ribosomal protein P0 [Cocos nucifera]	68.8	66.1	73.3	69.4					78.5	74.7	90.6	81.2667	2.96985	6.77954	4.27932	8.34234	0.963016	-0.0543678	0.448209	-0.348519	0.348519	1.17099	0.227728	0.0492356	-1.30772	1.30772
KAG13381721	AT5G58290	26S proteasome regulatory subunit 6B [Cocos nucifera]	59.7	64.8	73	65.8333					75.1	66.1	64.8	68.6667	5.47865	4.57991	8.32199	6.66977	1.00962	0.0138128	0.799287	-0.0972972	0.0972972	1.04304	0.0607917	0.719499	-0.14297	0.14297
KAG13343541	AT2G05830	hypothetical protein COCNU_03G004730 [Cocos nucifera]	71.7	57.9	72.8	67.4667					44.8	39.4	45.9	43.3667	6.77954	2.84058	10.0487	6.55014	0.852767	-0.229777	0.219451	-0.658662	0.658662	0.642787	-0.637588	0.0132311	-1.8784	1.8784
KAG13653481	AT4G27070	tryptophan synthase beta chain 1 [Cocos nucifera]	72.2	51.1	72.2	65.1667					65.7	65.2	60.5	63.8	9.94664	2.34236	15.2634	3.67142	1.07008	0.0977142	0.287009	-0.542104	0.542104	0.979028	-0.0305778	0.87824	-0.056387	0.056387
KAG13632001	AT5G36220	polypyrimidine tract-binding protein [Cocos nucifera]	66.9	56.4	71.3	64.8667					67.1	63.3	64.5	64.9667	6.25051	1.58605	9.63594	2.44133	0.922405	-0.116528	0.553417	-0.256948	0.256948	1.00154	0.00222238	0.982125	-0.00783332	0.00783332
KAG13478531	AT1G69370	chorismate mutase 3, chloroplastic [Cocos nucifera]	69.9	56.8	71	65.9					76.5	56.2	68.2	66.9667	6.45032	8.3332	9.78805	12.4438	0.835104	-0.259973	0.0937519	-1.02802	1.02802	1.01619	0.0231647	0.743202	-0.128893	0.128893
KAG13426521	AT5G64940	Stress-response A/B barrel domain-containing protein UP3 [Cocos nucifera]	64.1	57.1	70.9	64.0333					92.6	86	81.9	86.8333	5.63402	4.40782	8.79858	5.07619	0.993233	-0.00979635	0.942328	-0.0257979	0.0257979	1.35606	0.439426	0.0609302	-1.21517	1.21517
KAG13345701	AT5G43690	hypothetical protein COCNU_03G006890 [Cocos nucifera]	70	64.4	70.7	68.3667					45.4	48.4	42.7	45.5	2.81938	2.32809	4.12391	5.11668	0.791321	-0.337664	0.0599784	-1.22201	1.22201	0.665529	-0.587427	0.0235288	-1.6284	1.6284
KAG13261661	AT3G06580	putative Galactokinase [Cocos nucifera]	76.1	63.9	70.3	70.1					63.3	56.3	59.5	59.7	4.98264	2.86124	7.1079	4.79269	0.738944	-0.436462	0.0436745	-1.35977	1.35977	0.851641	-0.231684	0.0205518	-1.68715	1.68715
KAG13651431	AT1G03475	oxygen-dependent coproporphyrinogen-III oxidase, chloroplastic [Cocos nucifera]	66.3	67.5	70	67.9333					58.6	66.6	65.4	63.5333	1.54128	3.52263	2.26882	5.54453	0.765947	-0.384684	0.0327448	-1.48486	1.48486	0.935231	-0.0966059	0.154575	-0.81086	0.81086
KAG13675641	AT1G17060	trafficking protein particle complex subunit 2 [Cocos nucifera]	81.5	82.1	68.4	77.3333					97.7	85	85	89.2333	6.32157	5.98684	8.17444	6.70919	0.871121	-0.199055	0.0301354	-1.52092	1.52092	1.15388	0.206492	0.118244	-0.92722	0.92722
KAG13263201	AT3G06350	Bifunctional 3-dehydroquinate dehydratase/shikimate dehydrogenase, chloroplastic [Cocos nucifera]	58.2	52.1	68.3	59.5333					108.4	115.2	103.3	108.967	6.68049	4.87465	11.2214	4.47352	0.761478	-0.393125	0.0308616	-1.51058	1.51058	1.83035	0.872117	0.0259418	-1.586	1.586
KAG13388361	AT5G23020	putative Pre-mRNA-splicing factor SYF2 [Cocos nucifera]	58.1	54.2	67.6	59.9667					89.4	75.5	75.3	80.0667	5.62751	6.60017	9.3844	8.24334	1.08616	0.119235	0.194835	-0.710333	0.710333	1.33519	0.417041	0.0988963	-1.00482	1.00482
KAG13470571	AT4G25080	hypothetical protein COCNU_06G008860 [Cocos nucifera]	60.8	74.2	67.1	67.3667					45.6	49.9	47.3	47.6	5.47378	1.76824	8.12535	3.71479	0.725383	-0.463184	0.0349081	-1.45707	1.45707	0.706581	-0.501073	0.0172079	-1.76427	1.76427
KAG13464051	AT5G38450	putative Ubiquitin carboxyl-terminal hydrolase 6	61.8	61.7	66.6	63.3667					71.7	67.2	62.5	67.1333	2.28668	3.75618	3.60864	5.5951	1.01526	0.0218423	0.920025	-0.0362006	0.0362006	1.05944	0.0833052	0.458337	-0.338815	0.338815
KAG13713421	AT5G10920	argininosuccinate lyase, chloroplastic [Cocos nucifera]	56.4	61.9	66.3	61.5333					65.3	61.8	67.8	64.9667	4.04997	2.4608	6.58174	3.78779	0.893283	-0.162811	0.0531363	-1.27461	1.27461	1.0558	0.0783315	0.341163	-0.467038	0.467038
KAG13615431	unnamed	mRNA-decapping enzyme subunit 2 [Cocos nucifera]	76.4	78	65.8	73.4					66.5	74.7	65.1	68.7667	5.41356	4.23425	7.37543	6.15742	0.824705	-0.27805	0.153277	-0.814524	0.814524	0.936876	-0.0940706	0.2327	-0.633204	0.633204
KAG13656441	AT3G11050	Ferritin [Cocos nucifera]	74.6	66.8	65.8	69.0667					147.1	164	158.5	156.533	3.9339	7.03815	5.6958	4.49626	1.26544	0.339644	0.038905	-1.40999	1.40999	2.26641	1.18041	0.00745624	-2.12748	2.12748
KAG13611521	AT4G21200	putative gibberellin 2-beta-dioxygenase 8-like [Cocos nucifera]	72.4	74.1	65.4	70.6333					88.3	103.6	92.4	94.7667	3.76504	6.46649	5.33041	6.8236	0.923077	-0.115477	0.539355	-0.268125	0.268125	1.34167	0.424031	0.0287067	-1.54202	1.54202
KAG13379401	AT4G10490	60S ribosomal protein L35 [Cocos nucifera]	70.9	90.2	64.4	75.1667					94.5	123	121.2	112.9	10.9564	13.0315	14.5761	11.5425	0.80133	-0.319531	0.254618	-0.594111	0.594111	1.502	0.586881	0.0624152	-1.20471	1.20471
KAG13480341	AT5G06340	actin-depolymerizing factor [Cocos nucifera]	51.4	52.6	64.4	56.1333					95.9	86.2	99.4	93.8333	5.86591	5.58351	10.45	5.95045	1.1639	0.218962	0.265167	-0.576481	0.576481	1.67162	0.741243	0.0081477	-2.08896	2.08896
KAG13478751	AT1G36180	putative Subtilisin-like protease SBT1.7 [Cocos nucifera]	60.7	50.7	64.1	58.5					217.7	208.8	227	217.833	5.68741	7.43072	9.72207	3.41119	1.07123	0.0992616	0.60232	-0.220173	0.220173	3.72365	1.89672	0.000129218	-3.88868	3.88868
KAG13541631	AT5G20280	Aquaporin PIP2	68.8	57.1	63.5	63.1333					42.3	36.9	37.7	38.9667	4.78354	2.37954	7.57688	6.10661	0.699578	-0.515444	0.0484378	-1.31482	1.31482	0.617212	-0.696161	0.00673654	-2.17156	2.17156
KAG13276601	AT4G37520	60S ribosomal protein L30 [Cocos nucifera]	73.9	63.6	63.4	66.9667					103.5	103.7	109	105.4	4.90329	2.54689	7.32198	2.41641	1.11598	0.158309	0.496805	-0.303814	0.303814	1.57392	0.65436	0.0145871	-1.83603	1.83603
KAG13306721	unnamed	leucine-rich repeat extensin-like protein 5 [Cocos nucifera]	64.9	57.3	62.8	61.6667					65.2	61.6	62	62.9333	3.20451	1.61107	5.1965	2.55997	0.998378	-0.0023414	0.984396	-0.00683019	0.00683019	1.02054	0.0293335	0.499567	-0.301407	0.301407
KAG13378221	AT3G53900	uracil phosphoribosyltransferase [Cocos nucifera]	67.6	61.8	62.7	64.0333					80.9	88.3	89	86.0667	2.54864	3.66454	3.98017	4.2578	1.01197	0.0171707	0.782427	-0.106556	0.106556	1.34409	0.426631	0.037111	-1.4305	1.4305
KAG13640481	AT1G55860	nuclear-pore anchor [Cocos nucifera]	55.3	67.4	62.2	61.6333					88.1	93.1	88.2	89.8	4.95603	2.33381	8.04115	2.5989	0.943753	-0.0835182	0.374808	-0.426191	0.426191	1.457	0.543005	0.0067062	-2.17352	2.17352
KAG13679351	AT3G15090	reticulon-4-interacting protein 1, mitochondrial [Cocos nucifera]	56.5	57.5	62.2	58.7333					63.2	56	55.8	58.3333	2.48507	3.44222	4.2311	5.90095	1.12032	0.163908	0.0324173	-1.48922	1.48922	0.99319	-0.009859	0.926187	-0.0333013	0.0333013
KAG13716631	AT5G53540	hypothetical protein PHAVU_003G132300g [Phaseolus vulgaris]	61.2	69.3	61.9	64.1333					81.7	81.5	74	79.0667	3.66454	3.5836	5.71395	4.53238	0.820686	-0.285098	0.0782877	-1.10631	1.10631	1.23285	0.301995	0.033031	-1.48108	1.48108
KAG13340381	AT1G60710	Perakine reductase [Cocos nucifera]	51.1	51.3	61.9	54.7667					359.6	332.7	348.2	346.833	5.04469	11.0243	9.21124	3.17856	1.16007	0.214216	0.119613	-0.922221	0.922221	6.33293	2.66287	0.000813918	-3.08942	3.08942
KAG13317081	AT3G02875	AA-amino acid hydrolase ILR1-like 3 [Cocos nucifera]	75	69.9	61.8	68.9					52	69.8	62.8	61.5333	5.43507	7.32181	7.88835	11.8989	1.04403	0.0621565	0.613444	-0.212225	0.212225	0.893082	-0.163136	0.445771	-0.350889	0.350889
KAG13274621	AT1G73880	putative UDP-glycosyltransferase 89B1 [Cocos nucifera]	62.6	54.3	60.8	59.2333					61.8	49.1	55.8	55.5667	3.56495	5.18738	6.01849	9.33541	0.694992	-0.524933	0.0382267	-1.41763	1.41763	0.938098	-0.0921896	0.124998	-0.903098	0.903098
KAG13634801	AT1G45180	60S ribosomal protein L17 [Cocos nucifera]	60.5	83.2	60.5	68.0667					105.5	132.5	124.5	120.833	10.7009	11.3235	15.7212	9.37119	0.93095	-0.103224	0.527577	-0.277715	0.277715	1.77522	0.827998	0.0116759	-1.93271	1.93271
KAG13676421	AT2G07020	casein kinase 1-like protein 2 [Cocos nucifera]	54.8	56.7	60.4	57.3					43.2	48.8	46.2	46.0667	2.32522	2.28813	4.05798	4.96701	1.20593	0.270151	0.212785	-0.672059	0.672059	0.803956	-0.314812	0.0254701	-1.59397	1.59397
KAG13542341	AT3G02360	6-phosphogluconate dehydrogenase, decarboxylating 1 [Cocos nucifera]	60.5	61.7	60.2	60.8					94.6	89.9	94.4	92.9667	0.648074	2.17	1.06591	2.33417	1.03015	0.0428593	0.683358	-0.165351	0.165351	1.52906	0.612642	0.00378097	-2.4224	2.4224
KAG13545121	AT4G38970	fructose-bisphosphate aldolase 1, chloroplastic [Cocos nucifera]	63.6	69.4	59.6	64.2					134.5	122.7	125.6	127.6	4.02327	5.02062	6.26677	3.93466	0.765317	-0.385871	0.0825167	-1.08346	1.08346	1.98754	0.990983	0.00677294	-2.16922	2.16922
KAG13380401	AT2G03890	BAG family molecular chaperone regulator 4 [Cocos nucifera]	48.2	48.8	59.1	52.0333					51.9	50.7	52.5	51.7	5.00289	0.748331	9.61478	1.44745	1.02178	0.0310859	0.805348	-0.0940162	0.0940162	0.993594	-0.00927185	0.925993	-0.0333923	0.0333923
KAG13382111	AT5G18280	putative Pentatricopeptide repeat-containing protein, mitochondrial [Cocos nucifera]	55	54.1	56.9	55.3333					80.4	76.6	74.1	77.0333	1.16714	2.59015	2.10929	3.36238	0.99759	-0.00348057	0.970363	-0.0130657	0.0130657	1.39217	0.477334	0.012019	-1.92013	1.92013
KAG13462921	AT3G54840	ras-related protein Rab7 [Cocos nucifera]	74.9	55.8	56.8	62.5					57.5	55.5	52	55	8.77762	2.27303	14.0442	4.13278	0.820267	-0.285835	0.184325	-0.734415	0.734415	0.88	-0.184425	0.280408	-0.55221	0.55221
KAG13664341	AT4G19985	40S ribosomal protein S9 [Cocos nucifera]	56.3	64.9	56.6	59.2667					81.8	100.3	94.4	92.1667	3.98525	7.71593	6.72427	8.37171	1.00506	0.00728431	0.946613	-0.0238277	0.0238277	1.55512	0.637024	0.0128396	-1.89145	1.89145
KAG13676551	AT1G05180	60S ribosomal protein L28-2 [Cocos nucifera]	56	71.9	56.5	61.4667					96	95.3	86.4	92.5667	7.3803	4.36985	12.007	4.72076	0.924078	-0.113913	0.55447	-0.256122	0.256122	1.50597	0.590689	0.0232754	-1.6331	1.6331
KAG13417721	AT2G23620	polyneuridine-aldehyde esterase-like [Cocos nucifera]	71.7	76.4	56.3	68.1333					108	98.6	99.6	102.067	8.58461	4.21532	12.5997	4.12996	1.2001	0.263152	0.241785	-0.616571	0.616571	1.49804	0.583079	0.0318478	-1.49692	1.49692
KAG13464041	AT1G05120	DEAD-box ATP-dependent RNA helicase 15 [Cocos nucifera]	45.2	43.7	55.9	48.2667					61.5	62.7	56.1	60.1	5.43221	2.87054	11.2546	4.77627	0.926796	-0.109677	0.530099	-0.275643	0.275643	1.24517	0.316338	0.181295	-0.741614	0.741614
KAG13424681	AT5G60870	PH, RCC1 and FYVE domains-containing protein 1 [Cocos nucifera]	58	55.4	55.8	56.4					59.3	48.9	56.6	54.9333	1.1431	4.40631	2.02676	8.02119	1.15544	0.208439	0.0569114	-1.2448	1.2448	0.973995	-0.0380133	0.619529	-0.207939	0.207939
KAG13352541	AT3G14920	peptide-N4-(N-acetyl-beta-glucosaminyl)asparagine amidase A [Cocos nucifera]	68	50.1	55.8	57.9667					83.3	83.9	86.9	84.7	7.46652	1.5748	12.8807	1.85927	1.19091	0.25207	0.244028	-0.61256	0.61256	1.46118	0.547138	0.0435572	-1.36094	1.36094
KAG13625991	AT1G08110	Lactoylglutathione lyase [Cocos nucifera]	47.7	50.9	55.6	51.4					61.5	57.2	58.7	59.1333	3.24448	1.78201	6.31222	3.01354	1.0454	0.064049	0.364004	-0.438894	0.438894	1.15045	0.202203	0.134918	-0.869929	0.869929
KAG13607301	AT3G51160	GDP-mannose 4,6 dehydratase 1 [Cocos nucifera]	53.3	45	55.6	51.3					143.1	137.4	140.7	140.4	4.55265	2.33666	8.87457	1.66429	0.684211	-0.547488	0.0939488	-1.02711	1.02711	2.73684	1.45251	0.000574318	-3.24085	3.24085
KAG13479731	AT3G58100	exosome complex component RRP42 [Cocos nucifera]	59.4	50.8	55.5	55.2333					51.5	48.9	51.7	50.7	3.516	1.27541	6.36571	2.5156	0.708509	-0.497141	0.000398409	-3.39967	3.39967	0.917924	-0.123553	0.124637	-0.904354	0.904354
KAG13476591	AT4G28710	hypothetical protein COCNU_06G014880 [Cocos nucifera]	49.7	50.3	55.5	51.8333					101.3	98.8	104.2	101.433	2.60427	2.20656	5.02432	2.17538	0.990354	-0.0139842	0.844633	-0.0733322	0.0733322	1.95691	0.96858	0.000407583	-3.38978	3.38978
KAG13466731	AT5G41340	protein ELC-like [Cocos nucifera]	47.7	43.8	54.9	48.8					30.8	34.9	38.7	34.8	4.59783	3.22594	9.42177	9.26993	0.567623	-0.816995	0.0579763	-1.23675	1.23675	0.713115	-0.487794	0.0318005	-1.49757	1.49757
KAG13280481	AT4G09510	Beta-fructofuranosidase [Cocos nucifera]	62.2	51.7	54.7	56.2					82	72.1	67.5	73.8667	4.41588	6.04998	7.85744	8.1904	0.985765	-0.0206842	0.929843	-0.0315906	0.0315906	1.31435	0.394353	0.0185387	-1.73192	1.73192
KAG13262281	AT4G02340	epoxide hydrolase A [Cocos nucifera]	55.8	46.5	53.6	51.9667					142.2	125.4	152.5	140.033	3.96849	11.1691	7.6366	7.97603	2.21424	1.14681	0.00408374	-2.38894	2.38894	2.69468	1.43011	0.00435877	-2.36064	2.36064
KAG13712581	AT5G57035	universal stress protein PHOS34 [Cocos nucifera]	52.7	49.6	52.7	51.6667					58.9	59.8	56.2	58.3	1.46135	1.52971	2.82843	2.62385	1.67871	0.747353	0.000531786	-3.27426	3.27426	1.12839	0.174262	0.0763548	-1.11716	1.11716
KAG13553841	AT4G32870	putative Cleavage and polyadenylation specificity factor subunit 1 [Cocos nucifera]	61.7	56.5	52.4	56.8667					72	71.8	67.9	70.5667	3.80555	1.88739	6.69206	2.67461	1.04982	0.0701477	0.141677	-0.848701	0.848701	1.24091	0.311404	0.015068	-1.82195	1.82195
KAG13589061	AT1G60490	hypothetical protein COCNU_08G003520 [Cocos nucifera]	60.5	53.4	52.3	55.4					51.5	60.3	55.4	55.7333	3.6341	3.60031	6.55974	6.45988	0.836943	-0.256798	0.0233521	-1.63167	1.63167	1.00602	0.00865447	0.950892	-0.0218689	0.0218689
KAG13713681	AT2G19880	Phytochrome B [Cocos nucifera]	42.5	43.8	52.3	46.2					31.5	41.3	41	37.9333	4.34588	4.5507	9.40667	11.9966	1.08514	0.117877	0.320424	-0.494276	0.494276	0.821068	-0.284427	0.103249	-0.986116	0.986116
KAG13428551	AT1G10700	hypothetical protein COCNU_05G010840 [Cocos nucifera]	50.9	58.5	52	53.8					71.6	62.4	71	68.3333	3.35361	4.20264	6.23347	6.15021	1.03284	0.0466135	0.450149	-0.346643	0.346643	1.27014	0.344983	0.112622	-0.948378	0.948378
KAG13612461	AT5G65010	stem-specific protein TSJT1	49	54.5	51.4	51.6333					32.4	32.1	24.8	29.7667	2.25142	3.5141	4.3604	11.8055	1.33957	0.421774	0.0336204	-1.4734	1.4734	0.576501	-0.794605	0.0171267	-1.76633	1.76633
KAG13261541	AT4G38600	importin subunit alpha-4 [Cocos nucifera]	46.9	42.7	51.4	47					53.9	53.9	59.1	55.6333	3.55246	2.4513	7.55843	4.40618	0.739007	-0.43634	0.0671489	-1.17296	1.17296	1.18369	0.243289	0.021903	-1.6595	1.6595
KAG13697881	AT3G51070	Actin-101 [Cocos nucifera]	45.5	35.6	51.4	44.1667					43.3	30.3	35.4	36.3333	6.51886	5.3481	14.7597	14.7196	0.812075	-0.300314	0.0981279	-1.00821	1.00821	0.822642	-0.281664	0.201801	-0.695076	0.695076
KAG13282771	AT2G43420	putative Reticulon-like protein [Cocos nucifera]	50	48.3	51.3	49.8667					26.2	27.4	26.4	26.6667	1.22837	0.524934	2.46331	1.9685	0.649733	-0.622082	0.0185304	-1.73212	1.73212	0.534759	-0.903038	0.00263398	-2.57939	2.57939
KAG13676801	AT2G17640	UBP1-associated protein 2C [Cocos nucifera]	56.4	63	51	56.8					51.1	66.8	60.5	59.4667	4.90714	6.45101	8.63933	10.8481	0.9777	-0.0325369	0.83758	-0.0769736	0.0769736	1.04695	0.0661903	0.599167	-0.222452	0.222452
KAG13463371	AT4G38510	V-type proton ATPase subunit B 2 [Elaeis guineensis]	58.7	55.9	50.9	55.1667					60.6	66.2	60.9	62.5667	3.22628	2.57207	5.84824	4.11093	0.853776	-0.22807	0.176213	-0.753962	0.753962	1.13414	0.181597	0.114898	-0.939686	0.939686
KAG13624611	AT2G45600	Carboxylesterase 1 [Cocos nucifera]	52.4	51.7	50.9	51.6667					72	72.8	81.9	75.5667	0.612826	4.49024	1.18611	5.94209	1.12581	0.170959	0.278386	-0.555352	0.555352	1.46258	0.548516	0.021666	-1.66422	1.66422
KAG13482131	AT5G46180	putative Acetylornithine aminotransferase, mitochondrial [Cocos nucifera]	45.7	45.5	50.4	47.2					80.9	86.3	85.7	84.3	2.26421	2.41661	4.79706	2.86668	1.11088	0.151697	0.219195	-0.659169	0.659169	1.78602	0.836746	0.00247791	-2.60592	2.60592
KAG13677971	AT4G22930	dihydroorotase, mitochondrial	49.6	41.7	50.4	47.2333					43	50.2	51.7	48.3	3.92626	3.79737	8.31249	7.86204	0.898377	-0.154607	0.147825	-0.830253	0.830253	1.02258	0.0322178	0.82956	-0.081152	0.081152
KAG13607461	AT1G60990	putative transferase, mitochondrial [Cocos nucifera]	61.1	44.8	50.3	52.0667					42.4	54.5	46.7	47.8667	6.77069	5.00822	13.0039	10.4628	1.02497	0.0355789	0.885496	-0.0528136	0.0528136	0.919334	-0.121339	0.659611	-0.180712	0.180712
KAG13465381	AT1G06410	Alpha,alpha-trehalose-phosphate synthase [UDP-forming] 5 [Cocos nucifera]	44.9	39.2	49.8	44.6333					38.5	40.6	38.1	39.0667	4.33154	1.09646	9.70472	2.80664	0.976102	-0.0348968	0.735961	-0.133145	0.133145	0.87528	-0.192183	0.280967	-0.551345	0.551345
AYJ721711	AT1G56040	eukaryotic translation initiation factor	45	55.3	49.1	49.8					55.4	63.3	47.7	55.4667	4.23399	6.36885	8.50199	11.4823	1.09572	0.131874	0.336875	-0.472532	0.472532	1.11379	0.155475	0.256187	-0.591443	0.591443
KAG13263321	AT2G43610	NPL4-like protein [Cocos nucifera]	38.6	34.2	49.1	40.6333					36.1	37.3	35.8	36.4	6.25051	0.648074	15.3827	1.78042	1.137	0.185229	0.0190547	-1.72	1.72	0.895816	-0.158725	0.471864	-0.326183	0.326183
KAG13391421	AT1G07910	hypothetical protein COCNU_04G014480 [Cocos nucifera]	58.2	57.2	49	54.8					58.1	64.3	56.3	59.5667	4.12149	3.42669	7.52096	5.7527	1.14051	0.18968	0.22391	-0.649927	0.649927	1.08698	0.120329	0.189291	-0.72287	0.72287
KAG13636401	AT4G10020	11-beta-hydroxysteroid dehydrogenase-like 5 [Cocos nucifera]	45.5	40.7	48.8	45					43	47.9	45.7	45.5333	3.32566	2.00389	7.39035	4.40092	1.45333	0.539366	0.00383056	-2.41674	2.41674	1.01185	0.0169981	0.88773	-0.0517193	0.0517193
KAG13640621	AT4G35020	putative Protease Do-like 9 [Cocos nucifera]	41.8	38	48.8	42.8667					41.9	43.1	35.9	40.3	4.47313	3.1496	10.435	7.81539	0.747278	-0.420282	0.158299	-0.800521	0.800521	0.940124	-0.0890764	0.679525	-0.167794	0.167794
KAG13595041	AT2G22900	serine/threonine protein phosphatase 2A 57 kDa regulatory subunit B' beta isoform [Cocos nucifera]	40.9	39.7	48.7	43.1					54.7	45.5	49.6	49.9333	3.98999	3.76327	9.25751	7.53659	0.778036	-0.362092	0.0624369	-1.20456	1.20456	1.15855	0.212315	0.210762	-0.676208	0.676208
KAG13618771	AT2G33340	Pre-mRNA-processing factor 19 [Cocos nucifera]	55.3	48.4	48.6	50.7667					85.5	77	86.6	83.0333	3.20659	4.28978	6.31633	5.16634	1.05056	0.071156	0.408514	-0.388793	0.388793	1.63559	0.709809	0.00800092	-2.09686	2.09686
KAG13634581	AT3G23790	putative acyl-activating enzyme 16, chloroplastic [Cocos nucifera]	54.3	53	48	51.7667					36.2	36.1	34	35.4333	2.7158	1.01434	5.24623	2.86268	0.515132	-0.956986	0.0127109	-1.89582	1.89582	0.684482	-0.546916	0.00550604	-2.25916	2.25916
KAG13343411	AT1G54100	aldehyde dehydrogenase family 7 member A1 [Cocos nucifera]	44	34.5	47.8	42.1					74.3	76.9	73.6	74.9333	5.59345	1.4197	13.2861	1.89462	0.84323	-0.246001	0.125553	-0.901173	0.901173	1.77989	0.831787	0.022039	-1.65681	1.65681
KAG13593721	AT5G26667	UMP-CMP kinase 4 [Cocos nucifera]	50	35.6	47.4	44.3333					77.1	68.4	78.4	74.6333	6.26596	4.43947	14.1337	5.94837	0.946617	-0.079148	0.7449	-0.127902	0.127902	1.68346	0.751428	0.00306831	-2.5131	2.5131
KAG13263991	AT1G31070	UDP-N-acetylglucosamine diphosphorylase 2 [Cocos nucifera]	47.7	38.7	46.7	44.3667					71	65.3	73.1	69.8	4.02768	3.29545	9.07817	4.72128	1.25319	0.325609	0.0223256	-1.6512	1.6512	1.57325	0.653751	0.00175944	-2.75463	2.75463
KAG13307101	AT2G15690	DAZ-associated protein 1 [Cocos nucifera]	35.9	36.6	46.2	39.5667					30.7	32.1	29	30.6	4.69917	1.26754	11.8766	4.1423	0.711036	-0.492005	0.12498	-0.903159	0.903159	0.773378	-0.370754	0.161579	-0.791616	0.791616
KAG13605561	AT4G35190	MOB kinase activator-like 1A [Cocos nucifera]	39.9	40	44.9	41.6					45.8	41.9	44.2	43.9667	2.33381	1.60069	5.61012	3.6407	0.838942	-0.253356	0.267996	-0.571871	0.571871	1.05689	0.0798266	0.342846	-0.464901	0.464901
KAG13468941	AT1G23740	NADPH-dependent alkenal/one oxidoreductase, chloroplastic [Cocos nucifera]	44.5	35.4	44.7	41.5333					40.7	37.3	39.5	39.1667	4.33769	1.40791	10.4439	3.59467	1.00401	0.00577772	0.955972	-0.0195547	0.0195547	0.943018	-0.0846433	0.389539	-0.409449	0.409449
KAG13628251	AT5G67530	Peptidyl-prolyl cis-trans isomerase [Cocos nucifera]	47.2	32.9	44.7	41.6					43.8	45.7	44.2	44.5667	6.23592	0.817856	14.9902	1.83513	0.892628	-0.163869	0.484531	-0.314678	0.314678	1.07131	0.0993815	0.612292	-0.213042	0.213042
KAG13590281	AT5G23010	trafficking protein particle complex subunit 11 [Cocos nucifera]	44.9	42.2	44.4	43.8333					43	41.8	44.1	42.9667	1.17284	0.939267	2.67568	2.18604	1.03954	0.0559504	0.627792	-0.202184	0.202184	0.980228	-0.0288105	0.235955	-0.627171	0.627171
KAG13266451	AT1G70310	spermidine synthase 1 [Cocos nucifera]	37.5	48.7	44.2	43.4667					81.1	77.8	79.6	79.5	4.60169	1.34907	10.5867	1.69695	0.998466	-0.00221442	0.983693	-0.00714047	0.00714047	1.82899	0.871045	0.0133012	-1.87611	1.87611
KAG13388881	AT1G43080	Ricin B-like lectin R40G2	39.9	50.6	43.8	44.7667					36.7	41.4	44.4	40.8333	4.42141	3.16895	9.87657	7.76069	0.954579	-0.067063	0.761913	-0.118095	0.118095	0.912137	-0.132678	0.30191	-0.520123	0.520123
KAG13611311	AT3G02720	protein DJ-1 [Cocos nucifera]	33.5	41.7	43.7	39.6333					41.5	53	46.2	46.9	4.41311	4.72088	11.1348	10.0658	1.17914	0.237738	0.275196	-0.560358	0.560358	1.18335	0.242874	0.1054	-0.977161	0.977161
KAG13428391	AT2G46340	putative WD repeat-containing protein C17D11.16 [Cocos nucifera]	40.3	29.8	43.4	37.8333					41.3	39.4	45.3	42	5.8197	2.459	15.3825	5.85475	1.13216	0.179076	0.553974	-0.25651	0.25651	1.11013	0.150731	0.266367	-0.57452	0.57452
KAG13641571	AT1G78900	V-type proton ATPase catalytic subunit A [Cocos nucifera]	40.8	41.6	42.8	41.7333					48.5	48.9	50.3	49.2333	0.821922	0.771722	1.96946	1.56748	0.920927	-0.118842	0.244451	-0.611808	0.611808	1.17971	0.238435	0.000236953	-3.62534	3.62534
KAG13301491	AT4G26270	putative ATP-dependent 6-phosphofructokinase 3 [Cocos nucifera]	43.6	56.7	42.6	47.6333					44.8	57.9	61.5	54.7333	6.42409	7.17604	13.4865	13.1109	1.12596	0.171158	0.503107	-0.298339	0.298339	1.14906	0.200448	0.351943	-0.453528	0.453528
KAG13380141	AT2G39770	translation initiation factor eIF-2B subunit epsilon	46.7	42.2	42.2	43.7					46.7	39.3	47.1	44.3667	2.12132	3.58639	4.85428	8.08353	0.87643	-0.190289	0.3413	-0.466864	0.466864	1.01526	0.0218429	0.797202	-0.0984314	0.0984314
KAG13710831	AT4G13940	Villin-2 [Cocos nucifera]	44	29.8	42.2	38.6667					87	100.1	88.7	91.9333	6.3126	5.81626	16.3257	6.32661	0.998276	-0.00248955	0.991315	-0.00378839	0.00378839	2.37759	1.2495	0.0249574	-1.6028	1.6028
KAG13549541	AT5G03340	Cell division cycle protein 48 [Cocos nucifera]	40.6	45.2	41.6	42.4667					72.1	60.3	65.7	66.0333	1.9754	4.82309	4.65166	7.30403	0.876766	-0.189736	0.260806	-0.583682	0.583682	1.55495	0.636864	0.0381807	-1.41816	1.41816
KAG13627091	AT2G30870	glutathione S-transferase F10 [Cocos nucifera]	43	31.3	41.5	38.6					145.3	134.8	137.8	139.3	5.19808	4.41588	13.4665	3.17005	1.019	0.0271516	0.904957	-0.0433722	0.0433722	3.60881	1.85152	0.00048877	-3.3109	3.3109
KAG13547471	AT4G03070	2-oxoglutarate-dependent dioxygenase-related family protein	39.8	37.4	41.3	39.5					126.7	133.6	133.6	131.3	1.60624	3.25269	4.06642	2.4773	1.55612	0.637952	0.0050753	-2.29454	2.29454	3.32405	1.73294	0.000861564	-3.06471	3.06471
KAG13632281	AT2G37770	NADPH-dependent aldo-keto reductase, chloroplastic [Cocos nucifera]	35.1	35.9	40.6	37.2					37	37.5	30	34.8333	2.42625	3.42377	6.52217	9.82901	1.00717	0.010305	0.695445	-0.157737	0.157737	0.93638	-0.0948341	0.623484	-0.205175	0.205175
KAG13637151	AT2G46500	ubiquitin-NEDD8-like protein RUB2 [Phoenix dactylifera]	34.5	60.9	39.5	44.9667					52.4	61.8	57.7	57.3	11.45	3.84794	25.4633	6.71543	1.05337	0.0750162	0.830382	-0.0807221	0.0807221	1.27428	0.349679	0.163696	-0.785962	0.785962
KAG13310271	AT1G75010	Cell division protein FtsZ, chloroplastic [Cocos nucifera]	20.5	25.7	39	28.4					28.1	30.1	26.7	28.3	7.79016	1.39523	27.4302	4.93014	0.996479	-0.00508888	0.992073	-0.00345627	0.00345627	0.996479	-0.00508888	0.98854	-0.00500597	0.00500597
KAG13379331	AT1G05910	ruvB-like protein 1 [Elaeis guineensis]	42.8	50.7	38.5	44					74.6	69.9	71.9	72.1333	5.05239	1.92585	11.4827	2.66984	0.930303	-0.104227	0.530368	-0.275423	0.275423	1.63939	0.713163	0.0245427	-1.61008	1.61008
KAG13475191	AT5G39950	Thioredoxin H2-2 [Cocos nucifera]	38.2	41.6	38.3	39.3667					70.6	85.8	75.1	77.1667	1.57973	6.37513	4.01287	8.2615	0.904318	-0.145097	0.397082	-0.401119	0.401119	1.9602	0.971003	0.00819395	-2.08651	2.08651
KAG13316991	AT2G27450	N-carbamoylputrescine amidase [Cocos nucifera]	39.9	40	38	39.3					39.7	49.8	49.7	46.4	0.920145	4.73779	2.34134	10.2108	1.07125	0.0992909	0.116621	-0.933223	0.933223	1.18066	0.239595	0.194308	-0.711509	0.711509
KAG13668551	AT4G24220	3-oxo-Delta(4,5)-steroid 5-beta-reductase [Cocos nucifera]	33.5	43	37.6	38.0333					36.7	45	40.9	40.8667	3.89044	3.38854	10.229	8.2917	1.06047	0.0847083	0.438467	-0.358063	0.358063	1.0745	0.10366	0.0210465	-1.67682	1.67682
KAG13312461	AT2G02400	cinnamoyl-CoA reductase 1 [Cocos nucifera]	30	30.2	36.9	32.3667					32.8	32.8	39.2	34.9333	3.20659	3.01699	9.90708	8.63642	0.910402	-0.135425	0.0891425	-1.04991	1.04991	1.0793	0.110096	0.00318927	-2.49631	2.49631
KAG13317541	AT5G19180	putative SUMO-activating enzyme subunit 2 [Cocos nucifera]	28	29.4	36.6	31.3333					26.8	24.6	26.9	26.1	3.7677	1.06145	12.0246	4.06684	0.694681	-0.525578	0.138231	-0.859393	0.859393	0.832979	-0.263648	0.167563	-0.775823	0.775823
KAG13261311	AT5G09420	tetratricopeptide repeat protein 1 [Cocos nucifera]	38.5	30.4	36.3	35.0667					53.3	63.9	53.2	56.8	3.41988	5.02062	9.7525	8.83913	1.20247	0.266003	0.339347	-0.469356	0.469356	1.61977	0.695791	0.0667316	-1.17567	1.17567
KAG13638361	AT1G22400	Heat shock protein 90-2 [Cocos nucifera]	33.7	32.3	36.2	34.0667					67.2	57.8	63.6	62.8667	1.61314	3.87241	4.73525	6.15972	0.873777	-0.194663	0.241006	-0.617973	0.617973	1.8454	0.883934	0.00694772	-2.15816	2.15816
KAG13612251	AT3G03780	protease 2 [Cocos nucifera]	39.5	31.7	36	35.7333					44.1	41.4	40.7	42.0667	3.18991	1.46591	8.927	3.48473	0.964552	-0.0520687	0.751618	-0.124003	0.124003	1.17724	0.235407	0.0639599	-1.19409	1.19409
KAG13668221	AT5G39410	putative mitochondrial saccharopine dehydrogenase-like oxidoreductase [Cocos nucifera]	40.5	36.5	35	37.3333					33.7	23.1	32.1	29.6333	2.3214	4.66571	6.21803	15.7448	0.803571	-0.315502	0.190958	-0.719063	0.719063	0.79375	-0.333243	0.128538	-0.89097	0.89097
KAG13261911	AT5G53540	DNA replication licensing factor MCM7 [Cocos nucifera]	32.4	35.5	34.7	34.2					26	31.9	29	28.9667	1.31403	2.40878	3.84218	8.3157	0.422027	-1.24459	0.000343916	-3.46355	3.46355	0.846979	-0.239603	0.0248823	-1.60411	1.60411
KAG13675781	AT2G22450	pre-mRNA cleavage factor Im 25 kDa subunit 1 [Cocos nucifera]	37.5	30.3	34.7	34.1667					45.6	46.9	57.3	49.9333	2.96348	5.23599	8.6736	10.486	1.30634	0.385532	0.00764996	-2.11634	2.11634	1.46146	0.547414	0.064382	-1.19124	1.19124
KAG13548691	AT5G58750	hypothetical protein COCNU_07G009810 [Cocos nucifera]	32.8	29.7	34.6	32.3667					37.6	48	44.7	43.4333	2.02375	4.33923	6.25257	9.99055	0.800206	-0.321557	0.0246699	-1.60783	1.60783	1.34192	0.424294	0.106228	-0.973762	0.973762
KAG13710761	AT5G13690	putative Alpha-N-acetylglucosaminidase [Cocos nucifera]	27.4	29.2	34.6	30.4					18.3	21.2	18.4	19.3	3.05941	1.34412	10.0639	6.96437	1.10197	0.14009	0.235829	-0.627403	0.627403	0.634868	-0.65547	0.0496376	-1.30419	1.30419
KAG13663891	AT1G72330	alanine aminotransferase 2 [Cocos nucifera]	27.3	16.6	34.3	26.0667					36.6	31.4	39.5	35.8333	7.27843	3.35095	27.9224	9.3515	1.00128	0.0018437	0.992628	-0.00321361	0.00321361	1.37468	0.459096	0.0723899	-1.14032	1.14032
KAG13482021	AT2G05830	translation initiation factor eIF-2B subunit delta-like [Cocos nucifera]	32.7	24.7	33.6	30.3333					16.2	12.6	12.1	13.6333	4.00028	1.82635	13.1877	13.3962	0.823077	-0.280901	0.136391	-0.865215	0.865215	0.449451	-1.15377	0.0254338	-1.59459	1.59459
KAG13265951	AT3G24340	CHD3-type chromatin-remodeling factor PICKLE [Cocos nucifera]	33	26.3	33.1	30.8					31.7	23.9	29.8	28.4667	3.18224	3.32098	10.332	11.6662	0.837662	-0.255559	0.239626	-0.620466	0.620466	0.924242	-0.113657	0.0562918	-1.24956	1.24956
KAG13306851	AT3G46790	Eukaryotic peptide chain release factor subunit 1-3 [Cocos nucifera]	35.4	33.6	32.8	33.9333					75.1	86.5	90.6	84.0667	1.0873	6.55761	3.20423	7.80049	0.804519	-0.313802	0.110214	-0.957763	0.957763	2.47741	1.30883	0.0114249	-1.94215	1.94215
KAG13669551	AT4G17410	Splicing factor U2af large subunit B [Cocos nucifera]	23	28.3	32.8	28.0333					17.4	24.3	24.6	22.1	4.00527	3.32566	14.2875	15.0482	0.619501	-0.690822	0.0692561	-1.15954	1.15954	0.788347	-0.343097	0.0400092	-1.39784	1.39784
KAG13421141	AT2G28470	Aminopeptidase P1 [Cocos nucifera]	27.1	26.9	32.7	28.9					33.3	36.1	43.3	37.5667	2.68825	4.21215	9.30189	11.2125	0.883506	-0.178688	0.0964478	-1.01571	1.01571	1.29988	0.378384	0.0216988	-1.66356	1.66356
KAG13269601	AT1G31480	importin-9 [Cocos nucifera]	33.7	24.7	32.7	30.3667					35	35.5	34.5	35	4.02768	0.408248	13.2635	1.16642	0.87596	-0.191062	0.486581	-0.312845	0.312845	1.15258	0.204866	0.272152	-0.565189	0.565189
KAG13551141	AT3G19960	membrane steroid-binding protein 1 [Cocos nucifera]	29.7	25.7	32.6	29.3333					15	16	21	17.3333	2.82882	2.62467	9.6437	15.1423	0.703409	-0.507564	0.00993495	-2.00283	2.00283	0.590909	-0.758992	0.014427	-1.84082	1.84082
KAG13428031	AT4G34540	Isoflavone reductase [Cocos nucifera]	38.9	36	32.3	35.7333					119	134.9	128.4	127.433	2.70103	6.52704	7.55885	5.12192	0.911381	-0.133874	0.536729	-0.270245	0.270245	3.56623	1.8344	0.00405344	-2.39218	2.39218
KAG13476831	AT1G78500	PRA1 family protein F3 [Cocos nucifera]	35.5	30.5	31.8	32.6					23.3	21	21	21.7667	2.11818	1.08423	6.49747	4.98115	0.667689	-0.582751	0.102987	-0.98722	0.98722	0.667689	-0.582751	0.00513881	-2.28914	2.28914
KAG13386991	AT5G49020	putative histone-arginine methyltransferase CARM1 [Cocos nucifera]	32.4	25.7	31.6	29.9					29.8	28.2	31.9	29.9667	2.98775	1.51511	9.99248	5.05598	1.1505	0.202263	0.296331	-0.528223	0.528223	1.00223	0.00321313	0.968097	-0.0140812	0.0140812
KAG13590951	AT3G02360	6-phosphogluconate dehydrogenase, decarboxylating 1 [Cocos nucifera]	30.7	17.9	31.6	26.7333					23.6	26.6	25.2	25.1333	6.25691	1.22565	23.4049	4.8766	1.08978	0.124031	0.613606	-0.21211	0.21211	0.94015	-0.0890377	0.78559	-0.104804	0.104804
KAG13595321	AT2G29130	putative Actin-related protein 4A [Cocos nucifera]	26.8	27.7	31.3	28.6					31.1	29.2	31.8	30.7	1.94422	1.09848	6.79798	3.57812	1	0	1	0	0	1.07343	0.102224	0.206086	-0.685952	0.685952
KAG13687861	AT4G18030	putative Ethylene-responsive transcription factor RAP2-11 [Cocos nucifera]	38.4	41.7	31.1	37.0667					65.6	62.6	72.9	67.0333	4.42895	4.32538	11.9486	6.45258	1.15288	0.205239	0.168224	-0.774112	0.774112	1.80845	0.854756	0.0401164	-1.39668	1.39668
KAG13264311	AT2G23610	putative Cytoplasmic 60S subunit biogenesis factor REI1 [Cocos nucifera]	31.1	31.7	31	31.2667					30	30.5	30.5	30.3333	0.309121	0.235702	0.988659	0.77704	0.989339	-0.0154631	0.7889	-0.102978	0.102978	0.970149	-0.0437214	0.0507111	-1.2949	1.2949
KAG13658161	AT4G30110	putative Mannose-specific lectin 1 [Cocos nucifera]	25.4	40.8	29.7	31.9667					31.5	26.1	24.8	27.4667	6.48811	2.90096	20.2965	10.5617	0.846715	-0.240051	0.474715	-0.323567	0.323567	0.859228	-0.218886	0.531952	-0.274128	0.274128
KAG13607321	AT3G26100	putative protein IQ-DOMAIN 32 [Cocos nucifera]	34.7	25.1	29.7	29.8333					29.9	29.3	25.2	28.1333	3.92032	2.08859	13.1407	7.42391	0.751955	-0.411281	0.00170006	-2.76954	2.76954	0.943017	-0.0846447	0.622781	-0.205665	0.205665
KAG13263331	AT3G25610	hypothetical protein COCNU_01G002670 [Cocos nucifera]	25	22.3	29.1	25.4667					18.3	14.9	16.6	16.6	2.79563	1.38804	10.9776	8.36171	0.846859	-0.239807	0.19816	-0.702984	0.702984	0.651832	-0.617427	0.0399677	-1.39829	1.39829
KAG13699531	AT5G60870	ultraviolet-B receptor UVR8 [Cocos nucifera]	29.1	25.5	29	27.8667					31.9	26.8	26.6	28.4333	1.67398	2.45266	6.00712	8.62601	0.801435	-0.319342	0.0572138	-1.2425	1.2425	1.02033	0.0290428	0.748994	-0.125522	0.125522
KAG13281631	AT5G09760	Pectinesterase [Cocos nucifera]	23.6	35.2	28.7	29.1667					31.3	41.7	27.9	33.6333	4.74716	5.87045	16.276	17.4543	1.05943	0.0832863	0.72605	-0.139033	0.139033	1.15314	0.205571	0.234648	-0.629583	0.629583
KAG13420311	AT4G34260	putative Alpha-L-fucosidase 2 [Cocos nucifera]	41.5	27.9	28.4	32.6					23.4	23	21.8	22.7333	6.29656	0.679869	19.3146	2.99063	0.864008	-0.210883	0.128931	-0.889643	0.889643	0.697342	-0.520063	0.140326	-0.852861	0.852861
KAG13658621	AT5G01260	hypothetical protein COCNU_12G008620 [Cocos nucifera]	23.2	25.6	28.4	25.7333					13.9	18.3	17.2	16.4667	2.12498	1.86964	8.25771	11.3541	0.680052	-0.556283	0.0843747	-1.07379	1.07379	0.639896	-0.64409	0.0144446	-1.84029	1.84029
KAG13422621	AT3G48690	2-hydroxyisoflavanone dehydratase [Cocos nucifera]	26.1	24.4	28.1	26.2					45.4	44.6	35.8	41.9333	1.51217	4.3492	5.77165	10.3717	1.26718	0.341616	0.1407	-0.851706	0.851706	1.60051	0.678531	0.0596527	-1.22437	1.22437
KAG13615331	AT5G60870	PH, RCC1 and FYVE domains-containing protein 1 [Cocos nucifera]	32.8	23	28.1	27.9667					23	34.1	42.3	33.1333	4.00194	7.90879	14.3097	23.8696	1.17402	0.231453	0.413697	-0.383317	0.383317	1.18474	0.244575	0.563799	-0.248876	0.248876
KAG13595121	AT5G17310	putative UTP--glucose-1-phosphate uridylyltransferase	25.7	23.2	27.5	25.4667					29.1	36.2	31.3	32.2	1.7632	2.9676	6.92358	9.21616	1.16361	0.218611	0.276465	-0.55836	0.55836	1.2644	0.338451	0.164833	-0.782956	0.782956
KAG13469361	AT1G36280	protein transport protein Sec24-like [Cocos nucifera]	23.6	27.7	27.4	26.2333					16.2	16.3	13.8	15.4333	1.86607	1.15566	7.11336	7.48809	0.682338	-0.551442	0.0541289	-1.26657	1.26657	0.58831	-0.765351	0.0270928	-1.56715	1.56715
KAG13678361	AT5G56590	glucan endo-1,3-beta-glucosidase 13 [Cocos nucifera]	33.1	22.3	27.2	27.5333					54.1	50.5	54	52.8667	4.41538	1.67398	16.0365	3.16643	0.918886	-0.122042	0.505006	-0.296704	0.296704	1.9201	0.941179	0.00748438	-2.12584	2.12584
KAG13308981	AT2G43710	Stearoyl-[acyl-carrier-protein] 9-desaturase, chloroplastic [Cocos nucifera]	20.6	24.7	27.1	24.1333					30.8	28.7	16.8	25.4333	2.6837	6.16459	11.1203	24.2382	0.98895	-0.0160301	0.926658	-0.0330805	0.0330805	1.05387	0.0756934	0.850264	-0.070446	0.070446
KAG13271881	AT1G68020	putative protein argonaute 16 [Cocos nucifera]	29.8	49.5	26.7	35.3333					20	25.6	28.3	24.6333	10.097	3.45672	28.5763	14.0327	0.916038	-0.126521	0.73747	-0.132256	0.132256	0.69717	-0.520418	0.283908	-0.546822	0.546822
KAG13657081	unnamed	putative protein TONNEAU 1a [Cocos nucifera]	24.9	36	26.7	29.2					36.6	37.2	33.6	35.8	4.86415	1.5748	16.6581	4.39889	0.947489	-0.0778195	0.783629	-0.105889	0.105889	1.22603	0.293991	0.161664	-0.791387	0.791387
KAG13479941	AT2G31900	signal recognition particle subunit SRP68 [Cocos nucifera]	26.1	25.1	26.5	25.9					29.1	22.7	27.1	26.3	0.588784	2.67333	2.2733	10.1647	0.876448	-0.19026	0.0863356	-1.06381	1.06381	1.01544	0.0221107	0.821826	-0.0852202	0.0852202
KAG13377271	AT4G32450	pleckstrin domain-containing protein 1 [Cocos nucifera]	32.7	27.7	25.9	28.7667					29.8	28.9	28.5	29.0667	2.87673	0.54365	10.0002	1.87036	1.27578	0.351382	0.158974	-0.798674	0.798674	1.01043	0.0149676	0.872504	-0.0592326	0.0592326
KAG13591991	AT2G47245	Rhomboid-like protein [Cocos nucifera]	29.3	20.1	25.8	25.0667					14.1	21.7	17.3	17.7	3.79151	3.11555	15.1257	17.602	0.672872	-0.571595	0.0286614	-1.5427	1.5427	0.706117	-0.502021	0.270412	-0.567973	0.567973
KAG13634621	AT5G03800	glycine-rich RNA-binding protein 4, mitochondrial-like [Cocos nucifera]	29.4	21.2	25.2	25.2667					54.3	52.3	52.4	53	3.34797	0.920145	13.2505	1.73612	0.737467	-0.43935	0.321254	-0.493152	0.493152	2.09763	1.06876	0.0042303	-2.37363	2.37363
KAG13625581	AT3G09840	hypothetical protein COCNU_10G007770 [Cocos nucifera]	27.8	27.2	25.1	26.7					34.9	33.7	33.6	34.0667	1.15758	0.590668	4.33552	1.73386	0.722846	-0.468239	0.0340336	-1.46809	1.46809	1.27591	0.351521	0.00640785	-2.19329	2.19329
AIL287561	AT5G08370	alpha galactosidase isoform 2 [Cocos nucifera]	21.2	24.6	25.1	23.6333					28.8	30.9	28.3	29.3333	1.73269	1.12645	7.33156	3.84017	1.13399	0.18141	0.0674166	-1.17123	1.17123	1.24118	0.311718	0.0486336	-1.31306	1.31306
KAG13341521	AT5G37400	putative importin-5 [Cocos nucifera]	23	32.3	24.9	26.7333					33.6	32.9	32.3	32.9333	4.01193	0.531246	15.0072	1.61309	0.875312	-0.192131	0.554273	-0.256277	0.256277	1.23192	0.300909	0.170205	-0.769028	0.769028
AKS268491	AT1G26850	11S globulin isoform 2 [Cocos nucifera]	18.6	21.3	24.2	21.3667					17.3	17	18	17.4333	2.28668	0.418994	10.7021	2.4034	1.61778	0.69402	0.0775469	-1.11044	1.11044	0.815913	-0.293513	0.110188	-0.957867	0.957867
KAG13311991	AT1G77060	carboxyvinyl-carboxyphosphonate phosphorylmutase, chloroplastic [Cocos nucifera]	32.7	30.3	24.1	29.0333					26.5	21.9	23	23.8	3.62338	1.96129	12.4801	8.24072	0.737084	-0.440099	0.107218	-0.969734	0.969734	0.819747	-0.286749	0.136567	-0.864653	0.864653
KAG13421931	AT5G13700	polyamine oxidase [Cocos nucifera]	24.9	24	23.9	24.2667					184.3	166.5	188	179.6	0.449691	9.38545	1.85312	5.22575	1.08654	0.119739	0.556459	-0.254567	0.254567	7.4011	2.88774	0.00177797	-2.75007	2.75007
KAG13595871	AT4G25160	putative serine/threonine-protein kinase BSK3 [Cocos nucifera]	24.6	32.2	23.5	26.7667					25.1	28.2	22	25.1	3.8681	2.53114	14.4512	10.0842	1.16687	0.222649	0.20692	-0.684197	0.684197	0.937733	-0.0927501	0.328844	-0.48301	0.48301
KAG13385881	AT3G48000	Eukaryotic peptide chain release factor subunit 1-3 [Cocos nucifera]	32.7	29	23.5	28.4					46.9	43.7	37.9	42.8333	3.77977	3.72499	13.3091	8.69648	1.09742	0.134113	0.451796	-0.345058	0.345058	1.50822	0.592843	0.000101324	-3.99429	3.99429
KAG13311221	AT1G31950	hypothetical protein COCNU_02G010900 [Cocos nucifera]	34.8	24.9	23.5	27.7333					34.8	38	41.6	38.1333	5.02947	2.77769	18.1351	7.28415	1.35817	0.441667	0.0673372	-1.17175	1.17175	1.375	0.459432	0.19379	-0.712668	0.712668
KAG13387271	AT4G02280	sucrose synthase 4 [Cocos nucifera]	38.1	22.1	23.3	27.8333					66.5	63.6	70.9	67	7.27614	3.00111	26.1418	4.47927	1.65269	0.72482	0.146979	-0.832743	0.832743	2.40719	1.26735	0.020279	-1.69295	1.69295
KAG13316261	AT3G01510	sucrose nonfermenting 4-like protein [Cocos nucifera]	30.1	24.7	23.1	25.9667					27.9	22.6	27.1	25.8667	2.99481	2.33286	11.5333	9.01878	1.03338	0.0473655	0.724277	-0.140096	0.140096	0.996149	-0.00556668	0.965531	-0.0152338	0.0152338
KAG13683081	AT3G20390	putative Reactive Intermediate Deaminase A, chloroplastic [Cocos nucifera]	26.1	31.3	22.8	26.7333					31	34.6	31.6	32.4	3.49889	1.5748	13.0881	4.8605	0.82793	-0.272419	0.154598	-0.810795	0.810795	1.21197	0.277354	0.0739785	-1.13089	1.13089
KAG13273771	AT1G15950	small nuclear ribonucleoprotein SmD1b [Quercus suber]	26.4	22.4	22.6	23.8					20.3	16.3	19.2	18.6	1.84029	1.68721	7.73231	9.071	0.672269	-0.57289	0.0408064	-1.38927	1.38927	0.781513	-0.355659	0.0286735	-1.54252	1.54252
KAG13640591	AT3G09760	hypothetical protein COCNU_11G008860 [Cocos nucifera]	15.5	14.9	22.6	17.6667					14.6	16.1	12.3	14.3333	3.49698	1.56276	19.7942	10.903	0.907547	-0.139955	0.554527	-0.256077	0.256077	0.811321	-0.301656	0.445317	-0.351331	0.351331
KAG13260871	AT1G56670	GDSL esterase/lipase LIP-4 [Cocos nucifera]	25.9	26.6	22.5	25					14.1	12.9	15.1	14.0333	1.79072	0.899383	7.16287	6.4089	0.634667	-0.655929	0.0270833	-1.5673	1.5673	0.561333	-0.83307	0.0277457	-1.5568	1.5568
KAG13317901	AT2G22990	serine carboxypeptidase II-3 [Cocos nucifera]	18.5	17.4	22.3	19.4					11.1	13.9	17.1	14.0333	2.09921	2.4513	10.8207	17.4677	1.82818	0.870407	0.0428479	-1.36807	1.36807	0.723368	-0.467199	0.0415138	-1.38181	1.38181
KAG13280441	AT3G01650	hypothetical protein COCNU_01G019780 [Cocos nucifera]	22.4	22.7	22	22.3667					15.1	21.1	23.4	19.8667	0.286744	3.49889	1.28202	17.6119	0.584203	-0.775459	0.0204374	-1.68957	1.68957	0.888227	-0.171	0.430493	-0.366034	0.366034
KAG13539701	AT5G36200	coatomer subunit zeta-2 [Cocos nucifera]	14.3	19.3	21.8	18.4667					15.8	12.5	17.1	15.1333	3.11805	1.9362	16.8847	12.7943	0.949458	-0.0748232	0.567951	-0.245689	0.245689	0.819495	-0.287194	0.312776	-0.504767	0.504767
KAG13617951	AT4G37870	phosphoenolpyruvate carboxykinase (ATP) [Cocos nucifera]	23.7	26.4	21.3	23.8					267	253.6	282.6	267.733	2.08327	11.8506	8.75322	4.42625	0.995798	-0.00607451	0.970559	-0.0129783	0.0129783	11.2493	3.49176	0.0016262	-2.78883	2.78883
AGS434511	ATCG00120	ATP synthase CF1 alpha subunit [Cocos nucifera]	19.2	18.9	21	19.7					14.6	12.5	12.9	13.3333	0.927362	0.910433	4.70742	6.82825	0.79357	-0.33357	0.10328	-0.985982	0.985982	0.676819	-0.563158	0.0242776	-1.61479	1.61479
KAG13663761	AT2G46660	putative Proteasome subunit alpha type-6 [Cocos nucifera]	17.6	16.1	20.5	18.0667					23.7	23	21.3	22.6667	1.82635	1.00775	10.109	4.44595	1.07934	0.110144	0.505158	-0.296572	0.296572	1.25461	0.327242	0.138139	-0.859682	0.859682
KAG13384371	AT4G21580	quinone oxidoreductase PIG3 [Cocos nucifera]	19.2	17.4	20.3	18.9667					15.1	15.9	16.3	15.7667	1.19536	0.498888	6.30243	3.16419	0.968366	-0.0463763	0.845115	-0.0730841	0.0730841	0.831283	-0.266588	0.0639379	-1.19424	1.19424
KAG13382641	AT3G04530	hypothetical protein COCNU_04G005700 [Cocos nucifera]	27.4	28.3	19.4	25.0333					10.4	13.9	13.3	12.5333	4.00028	1.52825	15.9798	12.1935	0.711052	-0.491973	0.0478334	-1.32027	1.32027	0.500666	-0.99808	0.0627079	-1.20268	1.20268
KAG13669261	AT5G42930	40S ribosomal protein S3a [Cocos nucifera]	16.8	21.9	19.4	19.3667					34.2	29.7	32.4	32.1	2.0822	1.84932	10.7515	5.76113	1.39243	0.477602	0.0665297	-1.17698	1.17698	1.65749	0.728998	0.0443428	-1.35318	1.35318
KAG13345331	AT5G39950	thioredoxin domain-containing protein PLP3A [Cocos nucifera]	13.1	20.2	18.7	17.3333					15.1	13	10	12.7	3.05541	2.09284	17.6274	16.4791	0.992308	-0.0111406	0.960614	-0.0174513	0.0174513	0.732692	-0.448721	0.300252	-0.522514	0.522514
KAG13586901	AT1G76390	hypothetical protein COCNU_08G001360 [Cocos nucifera]	7.4	16.3	18.4	14.0333					23.5	23.2	20.6	22.4333	4.76818	1.30213	33.9775	5.80447	0.731591	-0.45089	0.405057	-0.392484	0.392484	1.59857	0.676786	0.175863	-0.754825	0.754825
KAG13624681	AT2G21940	V-type proton ATPase subunit a3 [Cocos nucifera]	13.8	11.7	18.3	14.6					11.3	12.5	14.6	12.8	2.75318	1.36382	18.8574	10.6548	0.778539	-0.361159	0.288819	-0.539374	0.539374	0.876712	-0.189825	0.312757	-0.504793	0.504793
KAG13302221	AT2G30970	aspartate aminotransferase, mitochondrial	18.3	19.3	18.2	18.6					18.9	21.8	18.3	19.6667	0.496655	1.52825	2.67019	7.77078	0.856631	-0.223255	0.136031	-0.866363	0.866363	1.05735	0.0804498	0.281941	-0.549842	0.549842
KAG13686441	AT2G33040	ATP synthase subunit gamma, mitochondrial [Cocos nucifera]	13.4	16.3	18.2	15.9667					14.4	10.1	17	13.8333	1.97372	2.84527	12.3615	20.5682	0.586639	-0.769456	0.0336518	-1.47299	1.47299	0.866388	-0.206914	0.422085	-0.3746	0.3746
KAG13278451	AT3G15355	BSD domain-containing protein C22A12.14c [Elaeis guineensis]	20.7	18.2	18	18.9667					20.9	20.2	17.3	19.4667	1.22837	1.55849	6.47646	8.00594	1.24429	0.315321	0.110781	-0.955534	0.955534	1.02636	0.0375397	0.593106	-0.226868	0.226868
KAG13467721	AT3G23910	guanylate-binding protein 5 [Cocos nucifera]	14.1	14.4	17.9	15.4667					4.9	10.8	7.7	7.8	1.72498	2.4097	11.1529	30.8936	1.04741	0.0668315	0.553708	-0.25672	0.25672	0.50431	-0.987616	0.0648552	-1.18806	1.18806
KAG13269461	AT3G60140	RNA-binding protein with multiple splicing 2 [Cocos nucifera]	21.9	17.4	17.7	19					27.1	28.3	23.9	26.4333	2.05426	1.85712	10.8119	7.02567	0.770175	-0.376741	0.184856	-0.733166	0.733166	1.39123	0.476359	0.0515961	-1.28738	1.28738
KAG13590201	AT4G09990	hypothetical protein COCNU_08G004660 [Cocos nucifera]	22.6	15.6	17.7	18.6333					24.3	22.9	26.2	24.4667	2.93295	1.35236	15.7404	5.52737	0.898032	-0.155161	0.516619	-0.286829	0.286829	1.31306	0.392932	0.108453	-0.964758	0.964758
KAG13596851	AT1G61850	beta-adaptin-like protein C [Cocos nucifera]	28	26.2	17	23.7333					24.6	27.9	24.9	25.8	4.81756	1.48997	20.2987	5.77506	0.838483	-0.254146	0.411046	-0.38611	0.38611	1.08708	0.120456	0.591699	-0.227899	0.227899
KAG13645221	AT4G30950	60S acidic ribosomal protein P3 [Cocos nucifera]	15.6	13.1	16.9	15.2					41.9	37.1	43.6	40.8667	1.57692	2.75237	10.3745	6.73501	0.734649	-0.444873	0.128458	-0.891238	0.891238	2.6886	1.42685	0.00107265	-2.96954	2.96954
KAG13607381	AT5G37560	ATP-dependent Clp protease proteolytic subunit [Cocos nucifera]	13.2	14.4	16.7	14.7667					19.7	17.3	19	18.6667	1.4522	1.00775	9.83432	5.39865	1.25282	0.325181	0.186739	-0.728766	0.728766	1.26411	0.33812	0.0969222	-1.01358	1.01358
KAG13593711	AT2G38740	putative Haloacid dehalogenase-like hydrolase domain-containing protein Sgpp [Cocos nucifera]	18.9	17.9	16.4	17.7333					25.2	19.9	21.7	22.2667	1.0274	2.2005	5.79362	9.88251	0.661654	-0.595851	0.0532084	-1.27402	1.27402	1.25564	0.328422	0.0732202	-1.13537	1.13537
KAG13714721	AT3G17060	putative Eukaryotic translation initiation factor 2 subunit beta [Cocos nucifera]	20.3	19.8	16.3	18.8					21.8	23	26.3	23.7	1.77951	1.90263	9.46549	8.02797	1.1578	0.211388	0.265265	-0.57632	0.57632	1.26064	0.334154	0.199798	-0.699409	0.699409
KAG13636331	AT2G27500	single-stranded DNA-bindig protein WHY2, mitochondrial-like [Cocos nucifera]	20	16.1	15.8	17.3					16.1	17.7	16.5	16.7667	1.91311	0.679869	11.0585	4.05489	0.643545	-0.635886	0.0312808	-1.50472	1.50472	0.969171	-0.0451761	0.783823	-0.105782	0.105782
KAG13713601	AT3G17970	putative protein EFR [Cocos nucifera]	18.5	15.7	15.6	16.6					15.5	13.3	12.6	13.8	1.34412	1.23558	8.09713	8.9535	0.797189	-0.327007	0.0566514	-1.24679	1.24679	0.831325	-0.266515	0.00506332	-2.29556	2.29556
KAG13637021	AT4G22130	putative PTI1-like tyrosine-protein kinase 3 [Cocos nucifera]	15.9	23.3	15.4	18.2					13.4	13.3	13.6	13.4333	3.61202	0.124722	19.8462	0.928451	0.569597	-0.811986	0.210765	-0.676202	0.676202	0.738095	-0.438121	0.21098	-0.675759	0.675759
KAG13344761	AT2G22480	ATP-dependent 6-phosphofructokinase 5, chloroplastic [Cocos nucifera]	19.5	15.5	15.4	16.8					35.6	34.4	41.2	37.0667	1.90962	2.96348	11.3668	7.995	0.819444	-0.287282	0.218791	-0.659971	0.659971	2.20635	1.14166	0.0196328	-1.70702	1.70702
KAG13379311	AT2G43200	Actin-101 [Cocos nucifera]	20.5	13.1	15.3	16.3					11.2	11.3	12.6	11.7	3.10269	0.637704	19.0349	5.45046	1.04908	0.0691244	0.856838	-0.0671012	0.0671012	0.717791	-0.478363	0.191113	-0.71871	0.71871
KAG13420191	AT1G04040	eukaryotic translation initiation factor 5A [Cocos nucifera]	16.2	16.1	14.1	15.4667					13.9	13.9	15.3	14.3667	0.967241	0.659966	6.25371	4.59373	0.840517	-0.250651	0.124245	-0.905721	0.905721	0.928879	-0.106437	0.439873	-0.356673	0.356673
KAG13378481	AT5G42340	hsp70-binding protein 1 [Cocos nucifera]	14.5	17.5	14	15.3333					21.2	16.4	19.7	19.1	1.5456	2.00499	10.08	10.4973	0.95	-0.0740006	0.3995	-0.398483	0.398483	1.24565	0.316901	0.264074	-0.578274	0.578274
KAG13275461	AT3G10920	aspartyl protease family protein [Cocos nucifera]	17	15.3	13.5	15.2667					34.5	25.8	32.2	30.8333	1.42906	3.68088	9.36068	11.938	1.15939	0.213364	0.241187	-0.617646	0.617646	2.01965	1.01411	0.0259348	-1.58612	1.58612
KAG13470111	AT5G63595	centrosomal protein of 55 kDa [Cocos nucifera]	13.6	12.6	13.1	13.1					27.6	29	27.7	28.1	0.408248	0.637704	3.1164	2.26941	0.773537	-0.370458	0.109955	-0.958783	0.958783	2.14504	1.101	0.00230313	-2.63768	2.63768
KAG13385811	AT2G34400	elongation factor 1-beta [Cocos nucifera]	14.9	21.3	13	16.4					20.3	26.5	25.7	24.1667	3.55059	2.75358	21.6499	11.3941	1.25203	0.324272	0.296634	-0.527779	0.527779	1.47358	0.559323	0.0878303	-1.05636	1.05636
KAG13610211	AT4G35780	serine/threonine-protein kinase STY46-like [Cocos nucifera]	21.2	12.6	13	15.6					13.4	10.2	12.7	12.1	3.96316	1.37356	25.4049	11.3517	1.23077	0.29956	0.379679	-0.420583	0.420583	0.775641	-0.366539	0.257668	-0.58894	0.58894
KAG13714131	AT5G64150	putative Cation/H(+) antiporter 15 [Cocos nucifera]	12.2	7.1	12.7	10.6667					16.3	19.9	16.2	17.4667	2.53026	1.72111	23.7212	9.85369	0.925	-0.112475	0.602313	-0.220178	0.220178	1.6375	0.711495	0.151985	-0.818199	0.818199
KAG13624351	AT1G77240	protein MOS2 [Cocos nucifera]	8.4	10.1	12.5	10.3333					19.5	15.8	19.8	18.3667	1.68193	1.81904	16.2767	9.904	1.0129	0.0184963	0.93893	-0.027367	0.027367	1.77742	0.829784	0.0375157	-1.42579	1.42579
KAG13539151	AT4G37870	phosphoenolpyruvate carboxykinase (ATP) [Cocos nucifera]	11.1	15.4	12.2	12.9					58.7	48.2	49.7	52.2	1.82392	4.63681	14.1389	8.88278	0.478036	-1.06481	0.0339461	-1.46921	1.46921	4.04651	2.01668	0.0121189	-1.91654	1.91654
KAG13275681	AT2G43180	Carboxyvinyl-carboxyphosphonate phosphorylmutase, chloroplastic [Cocos nucifera]	15.6	14.6	12	14.0667					10.7	14.2	14.2	13.0333	1.51731	1.64992	10.7865	12.6592	0.796209	-0.328782	0.197487	-0.704461	0.704461	0.92654	-0.110074	0.667702	-0.175417	0.175417
KAG13683511	AT3G03910	phosphatidylglycerol/phosphatidylinositol transfer protein [Cocos nucifera]	11.5	21.2	11.8	14.8333					15.6	16.8	15.2	15.8667	4.50358	0.679869	30.3612	4.28489	0.901124	-0.150203	0.489269	-0.310452	0.310452	1.06966	0.0971562	0.740937	-0.130219	0.130219
KAG13611801	AT4G24805	putative Anamorsin [Cocos nucifera]	13.1	7	11.2	10.4333					17.8	18.5	22.6	19.6333	2.54864	2.11713	24.4278	10.7833	1.08626	0.119372	0.821528	-0.0853775	0.0853775	1.88179	0.912105	0.0549386	-1.26012	1.26012
KAG13607511	AT3G05310	Calmodulin-2 [Cocos nucifera]	17.8	11.4	10.4	13.2					23.9	26.5	20.6	23.6667	3.27821	2.41431	24.8349	10.2013	0.949495	-0.0747678	0.865185	-0.0628913	0.0628913	1.79293	0.842319	0.0565848	-1.2473	1.2473
KAG13478331	AT3G29320	putative Alpha-1,4 glucan phosphorylase	12.8	10.4	10.1	11.1					13.8	13.1	13.4	13.4333	1.2083	0.286744	10.8856	2.13457	1.1982	0.260867	0.300323	-0.522412	0.522412	1.21021	0.275258	0.0771883	-1.11245	1.11245
KAG13310021	AT2G41880	ribonuclease TUDOR 1 [Cocos nucifera]	14.1	8.5	10.1	10.9					10.2	15.9	17.6	14.5667	2.35514	3.16474	21.6068	21.7259	0.905199	-0.143693	0.669295	-0.174383	0.174383	1.33639	0.418343	0.434714	-0.361796	0.361796
KAG13353341	AT4G26270	ATP-dependent 6-phosphofructokinase 3 [Cocos nucifera]	8.7	7.5	9.9	8.7					18.9	18.3	16.3	17.8333	0.979796	1.11156	11.262	6.23302	1.75479	0.811298	0.181317	-0.741561	0.741561	2.04981	1.03549	0.0220022	-1.65753	1.65753
KAG13389621	AT5G11720	expansin-A2 [Cocos nucifera]	12.1	8.9	9.2	10.0667					27.9	18.4	25.4	23.9	1.44299	4.02078	14.3343	16.8233	2.21523	1.14746	0.0230201	-1.63789	1.63789	2.37417	1.24742	0.0237294	-1.62471	1.62471
KAG13309171	AT3G01910	Sulfite oxidase [Cocos nucifera]	6.7	5.1	8.1	6.63333					41.6	37.8	37.2	38.8667	1.22565	1.94822	18.4772	5.01257	1.0402	0.0568623	0.889463	-0.0508721	0.0508721	5.8593	2.55073	0.00273924	-2.56237	2.56237
KAG13320091	AT5G07720	hypothetical protein COCNU_02G019770 [Cocos nucifera]	9.5	11.5	6.9	9.3					20.2	19.4	13.6	17.7333	1.88326	2.9409	20.2501	16.584	20.2258	4.33813	0.000720326	-3.14247	3.14247	1.90681	0.931161	0.0191809	-1.71713	1.71713
KAG13386921	AT1G43910	acidic leucine-rich nuclear phosphoprotein 32-related protein 1 [Cocos nucifera]	4.4	7.1	5.6	5.7					13.5	16.4	12.9	14.2667	1.10454	1.52825	19.3778	10.712	3.35088	1.74454	0.0133357	-1.87498	1.87498	2.50292	1.32361	0.00546592	-2.26234	2.26234
KAG13272961	AT4G21540	hypothetical protein COCNU_01G012300 [Cocos nucifera]	9.8	7.1	4.5	7.13333					75.1	95.7	88.8	86.5333	2.16384	8.56128	30.3343	9.89362	1.33178	0.413351	0.519996	-0.284	0.284	12.1308	3.60061	0.00803046	-2.09526	2.09526
