# Supplementary material for: Proteomic Profiling of Cocos nucifera L. Zygotic Embryos during Maturation of Dwarf and Tall Cultivars: The Dynamics of Carbohydrate and Fatty Acid Metabolism
Source: Int J Mol Sci. 2024 Aug 4;25(15):8507. doi: 10.3390/ijms25158507 (PMC11312736; doi:10.3390/ijms25158507)
Supplement: Supplementary file 1 [file ijms-25-08507-s001.zip › Table S2. Proteins of YGD embryo in three maturation stages.xlsx]

## Sheet: Hoja1
Accession ID of YGD embryo	Accession ID Arabidopsis thaliana	name	Immature			Average Imm	Intermediate			Average Int	Mature			Average Mat	SD Inm	SD Int	SD Mat	CV% Imm	CV% Int	CV% Mat	FC Int vs Imm	log2FC Intermediate (Int vs Imm)	T.Test Intermediate (Int vs Imm)	log10 T-test Intermediate (Int vs Imm)	P-value	FC Mature (Mat vs Imm)	log2FC Mature (Mat vs Imm)	T.Test Mature (Mat vs Imm)	log10 T-test Mature (Mat vs Imm)	P-value
KAG13306621	AT2G15620	16.9 kDa class I heat shock protein 2 [Cocos nucifera]	6.8	12.2	11.3	10.1	21.3	26.2	27.1	24.8667	25.2	27.7	30.2	27.7	2.3622	2.54864	2.04124	23.3881	10.2492	7.3691	2.46205	1.29986	0.00131715	-2.88037	2.88037	2.74257	1.45553	0.00360686	-2.44287	2.44287
KAG13541711	AT2G45560	putative Histone H4	9.6	18	18	15.2	21	37.1	25.4	27.8333	27.5	20.9	22.9	23.7667	3.9598	6.79428	2.76325	26.0513	24.4106	11.6266	1.83114	0.872742	0.0665676	-1.17674	1.17674	1.5636	0.644868	0.210068	-0.67764	0.67764
KAG13269771	AT3G48000	aldehyde dehydrogenase family 2 member B7, mitochondrial [Cocos nucifera]	10.6	12.7	7.2	10.1667	16.2	16.4	15.3	15.9667	24.7	28.9	33.3	28.9667	2.26618	0.478423	3.51125	22.2903	2.99639	12.1217	1.57049	0.651216	0.0450222	-1.34657	1.34657	2.84918	1.51055	0.0366192	-1.43629	1.43629
KAG13615041	AT2G39770	hypothetical protein COCNU_09G009670 [Cocos nucifera]	10.9	8.2	13.4	10.8333	17.5	14.6	22.5	18.2	22.6	16.4	14.3	17.7667	2.12341	3.26292	3.52357	19.6007	17.9281	19.8325	1.68	0.748461	0.0136189	-1.86586	1.86586	1.64	0.713696	0.16114	-0.792796	0.792796
KAG13473681	AT1G76160	L-ascorbate oxidase [Cocos nucifera]	11.2	16.4	13.3	13.6333	10.5	11.6	14.4	12.1667	16.6	11.7	17.1	15.1333	2.13594	1.64181	2.4363	15.667	13.4944	16.0989	0.892421	-0.164204	0.489269	-0.310452	0.310452	1.11002	0.150591	0.679445	-0.167846	0.167846
KAG13269031	AT1G65430	putative Villin-3 [Cocos nucifera]	13	12.7	10.9	12.2	16.9	19.8	18.9	18.5333	13.4	14.5	18.2	15.3667	0.927362	1.21198	2.05318	7.60133	6.53945	13.3613	1.51913	0.603241	0.0364884	-1.43785	1.43785	1.25956	0.332923	0.271533	-0.566177	0.566177
KAG13699881	AT5G09760	Pectinesterase [Cocos nucifera]	13	16.6	11.4	13.6667	13.8	18.8	15.6	16.0667	16.9	18.6	16	17.1667	2.1746	2.06774	1.07806	15.9117	12.8698	6.27999	1.17561	0.233409	0.135474	-0.868143	0.868143	1.2561	0.328949	0.0458881	-1.3383	1.3383
KAG13302241	AT3G51070	putative 60S ribosomal protein L11 [Cocos nucifera]	13.5	22.7	17.5	17.9	20.2	11.7	14.7	15.5333	13.1	15	12.2	13.4333	3.76652	3.51979	1.16714	21.042	22.6596	8.68841	0.867784	-0.204592	0.689	-0.161781	0.161781	0.750466	-0.414142	0.173123	-0.761645	0.761645
KAG13544131	AT5G61510	quinone oxidoreductase 1 [Cocos nucifera]	13.5	17.8	13.7	15	13.9	10.2	19.9	14.6667	16	20.9	19.2	18.7	1.98158	3.99694	2.03142	13.2105	27.2519	10.8632	0.977778	-0.0324215	0.941185	-0.0263252	0.0263252	1.24667	0.318076	0.056233	-1.25001	1.25001
KAG13426091	AT5G42980	putative nucleoredoxin 1-1 [Cocos nucifera]	15.2	16.3	13.8	15.1	21.8	15.9	12.1	16.6	21.5	15.5	21.9	19.6333	1.02307	3.99082	2.92727	6.77528	24.0411	14.9097	1.09934	0.136635	0.619449	-0.207994	0.207994	1.30022	0.378757	0.237134	-0.625006	0.625006
KAG13716631	AT5G53540	hypothetical protein PHAVU_003G132300g [Phaseolus vulgaris]	15.3	17.2	20.6	17.7	11.4	13.1	9.2	11.2333	9.1	14.4	12	11.8333	2.19241	1.59652	2.16692	12.3865	14.2124	18.312	0.634652	-0.655963	0.119944	-0.921022	0.921022	0.66855	-0.580893	0.0733248	-1.13475	1.13475
KAG13663891	AT1G72330	alanine aminotransferase 2 [Cocos nucifera]	16.4	18.1	15.1	16.5333	17.2	16.1	16.6	16.6333	21.6	22.1	17.4	20.3667	1.22837	0.449691	2.10766	7.42965	2.70355	10.3486	1.00605	0.00869969	0.934014	-0.0296466	0.0296466	1.23185	0.300832	0.044944	-1.34733	1.34733
KAG13377651	AT3G46970	Alpha-1,4 glucan phosphorylase [Cocos nucifera]	16.9	21.5	15.1	17.8333	16.2	12.4	20.2	16.2667	24.7	15.6	20.3	20.2	2.69485	3.18469	3.71573	15.1113	19.578	18.3947	0.91215	-0.132658	0.740458	-0.130499	0.130499	1.13271	0.179779	0.629922	-0.200713	0.200713
KAG13269631	AT1G52800	2'-deoxymugineic-acid 2'-dioxygenase [Cocos nucifera]	18.1	27.8	23.2	23.0333	14.2	21.6	17.7	17.8333	16.4	18.8	24	19.7333	3.96176	3.02251	3.1721	17.2001	16.9486	16.0748	0.77424	-0.369147	0.0167069	-1.7771	1.7771	0.856729	-0.223089	0.378317	-0.422144	0.422144
KAG13677431	AT3G17970	protein SGT1 [Cocos nucifera]	19.3	26.3	18.9	21.5	7	21.1	15.4	14.5	15.7	12.6	13.9	14.0667	3.39804	5.79137	1.27105	15.8048	39.9405	9.03587	0.674419	-0.568284	0.121746	-0.914544	0.914544	0.654264	-0.612056	0.14291	-0.844938	0.844938
KAG13615051	AT4G29740	fibrous sheath CABYR-binding protein-like [Cocos nucifera]	20.3	18.1	14.6	17.6667	16.6	18.3	14.3	16.4	16.7	16.3	22.2	18.4	2.3471	1.63911	2.69196	13.2855	9.99455	14.6302	0.928302	-0.107334	0.409841	-0.387384	0.387384	1.04151	0.0586759	0.852306	-0.0694046	0.0694046
KAG13675531	AT1G64400	putative Long chain acyl-CoA synthetase 3 [Cocos nucifera]	20.4	16.9	20.9	19.4	10.4	13.8	13.8	12.6667	11.1	13	11.7	11.9333	1.77951	1.60278	0.793025	9.17275	12.6535	6.64546	0.652921	-0.61502	0.078058	-1.10758	1.10758	0.61512	-0.70106	0.0525979	-1.27903	1.27903
KAG13711951	AT2G16430	spermatogenesis-associated protein 20 [Cocos nucifera]	20.6	22.1	19.2	20.6333	41.7	44.9	44.8	43.8	43.6	58.3	49.7	50.5333	1.18415	1.48549	6.03011	5.73904	3.39152	11.9329	2.12278	1.08595	0.00319153	-2.496	2.496	2.44911	1.29226	0.0159521	-1.79718	1.79718
KAG13302521	AT3G18970	Proton pump-interactor BIP103 [Cocos nucifera]	21.5	22.1	27.3	23.6333	15.3	15.9	13.1	14.7667	11.4	11.7	10	11.0333	2.60427	1.2037	0.74087	11.0195	8.15145	6.71484	0.624824	-0.678479	0.0797776	-1.09812	1.09812	0.466855	-1.09895	0.0331121	-1.48001	1.48001
KAG13684881	AT5G66760	hypothetical protein COCNU_14G009560 [Cocos nucifera]	21.6	15.2	15.9	17.5667	35.3	44.9	32.4	37.5333	35.5	53.7	50	46.4	2.86628	5.34187	7.85409	16.3166	14.2323	16.9269	2.13662	1.09533	0.0559715	-1.25203	1.25203	2.64137	1.40128	0.0625921	-1.20348	1.20348
KAG13549441	AT1G78900	putative RuBisCO large subunit-binding protein subunit alpha, chloroplastic [Cocos nucifera]	22.1	22.9	17.2	20.7333	24.6	18.8	16.7	20.0333	25.2	25.8	26.2	25.7333	2.5197	3.34099	0.410961	12.1529	16.6772	1.597	0.966238	-0.0495496	0.748876	-0.12559	0.12559	1.24116	0.311686	0.1297	-0.887061	0.887061
KAG13596851	AT1G61850	beta-adaptin-like protein C [Cocos nucifera]	22.1	24.2	25.8	24.0333	12.6	12.2	14.8	13.2	11.8	13.9	16.2	13.9667	1.51511	1.1431	1.79691	6.3042	8.65981	12.8657	0.549237	-0.864499	0.00446693	-2.34999	2.34999	0.581137	-0.783049	0.000536825	-3.27017	3.27017
KAG13309611	AT2G04700	60S ribosomal protein L7a-2 [Cocos nucifera]	22.7	19.6	24	22.1	12	11.1	10.2	11.1	16.7	9.3	12	12.6667	1.84572	0.734847	3.0576	8.35166	6.62024	24.1389	0.502262	-0.993487	0.0189775	-1.72176	1.72176	0.573152	-0.803009	0.0340059	-1.46845	1.46845
KAG13712661	AT3G17480	putative 60S ribosomal protein L22-2 [Cocos nucifera]	22.9	20.5	16.2	19.8667	16.5	24.7	20.8	20.6667	17	18.8	26.9	20.9	2.77168	3.34896	4.30581	13.9514	16.2047	20.602	1.04027	0.0569559	0.844848	-0.0732215	0.0732215	1.05201	0.0731531	0.85492	-0.0680746	0.0680746
KAG13339091	AT5G47740	Universal stress protein A [Cocos nucifera]	23	21.1	31	25.0333	28.5	33.2	26.8	29.5	31.7	30.3	24.2	28.7333	4.28978	2.70678	3.25611	17.1363	9.17553	11.3322	1.17843	0.236865	0.444981	-0.351658	0.351658	1.1478	0.198875	0.554109	-0.256405	0.256405
KAG13469661	AT5G17380	2-hydroxyacyl-CoA lyase [Cocos nucifera]	23.6	17.7	26.1	22.4667	18.4	16.8	12.4	15.8667	10.1	16.8	14.9	13.9333	3.52168	2.53684	2.81938	15.6751	15.9885	20.2348	0.706231	-0.501787	0.221353	-0.654915	0.654915	0.620178	-0.689246	0.158505	-0.799958	0.799958
KAG13266871	AT5G12950	putative Serine/threonine-protein phosphatase 2A 65 kDa regulatory subunit A beta isoform [Cocos nucifera]	23.7	26.9	23.5	24.7	15.9	16.6	17.6	16.7	17.7	19	22.2	19.6333	1.55778	0.697615	1.89091	6.30679	4.17734	9.63114	0.676113	-0.564663	0.0244386	-1.61192	1.61192	0.794872	-0.331206	0.122866	-0.910568	0.910568
KAG13464041	AT1G05120	DEAD-box ATP-dependent RNA helicase 15 [Cocos nucifera]	23.9	21.8	17.6	21.1	18.8	21.6	18.3	19.5667	13.4	19.3	15.2	15.9667	2.61916	1.4522	2.46892	12.4131	7.42181	15.463	0.92733	-0.108845	0.484479	-0.314725	0.314725	0.756714	-0.40218	0.195885	-0.707998	0.707998
KAG13465961	AT4G29120	putative 3-hydroxyisobutyrate dehydrogenase-like 1, mitochondrial [Cocos nucifera]	24	21.3	17.4	20.9	17.5	23.6	20	20.3667	22.4	27.2	25.1	24.9	2.70924	2.50377	1.96469	12.9629	12.2935	7.89031	0.974482	-0.0372931	0.87464	-0.0581707	0.0581707	1.19139	0.252643	0.295311	-0.52972	0.52972
KAG13593091	AT5G07920	Vesicle-associated protein 1-1 [Cocos nucifera]	24.2	22.8	24.1	23.7	17.5	16.3	20.3	18.0333	23.4	27.8	19.6	23.6	0.637704	1.67597	3.35062	2.69074	9.29376	14.1976	0.7609	-0.394221	0.0261677	-1.58223	1.58223	0.995781	-0.0061002	0.974432	-0.0112486	0.0112486
KAG13422231	AT3G57430	heat shock 70 kDa protein 8	24.4	20.4	25.8	23.5333	37.5	37.6	38.9	38	37.6	47.1	38.3	41	2.28813	0.637704	4.32281	9.72295	1.67817	10.5434	1.61473	0.691294	0.00880687	-2.05518	2.05518	1.74221	0.800918	0.0634102	-1.19784	1.19784
KAG13554281	AT5G11380	ATP-dependent Clp protease proteolytic subunit [Cocos nucifera]	24.6	20.4	23.9	22.9667	14.8	10.1	21.6	15.5	13	15	10.9	12.9667	1.83727	4.72088	1.67398	7.99972	30.4573	12.9099	0.674891	-0.567273	0.102029	-0.991274	0.991274	0.564586	-0.824734	0.0504427	-1.2972	1.2972
KAG13613991	AT3G17717	putative RuBisCO large subunit-binding protein subunit alpha, chloroplastic [Cocos nucifera]	24.6	20.6	21.6	22.2667	31.3	26.3	17	24.8667	27.3	24	26.9	26.0667	1.69967	5.92528	1.47045	7.63326	23.8282	5.64111	1.11677	0.159328	0.546343	-0.262535	0.262535	1.17066	0.227321	0.0393334	-1.40524	1.40524
KAG13309171	AT3G01910	Sulfite oxidase [Cocos nucifera]	25	18.1	18.1	20.4	16	15.6	20.8	17.4667	21.8	20.9	29.1	23.9333	3.25269	2.36267	3.67181	15.9446	13.5268	15.3418	0.856209	-0.223965	0.477466	-0.321057	0.321057	1.1732	0.230452	0.481065	-0.317796	0.317796
KAG13381461	AT3G46490	Non-specific lipid-transfer protein 5 [Cocos nucifera]	25.1	22.7	25.8	24.5333	15.7	15.4	12.5	14.5333	14.7	10.3	9.9	11.6333	1.32749	1.44299	2.1746	5.41095	9.92884	18.6928	0.592391	-0.755378	0.0295378	-1.52962	1.52962	0.474185	-1.07648	0.0151715	-1.81897	1.81897
KAG13387221	AT4G02320	pectinesterase-like [Cocos nucifera]	26.1	36.1	40.1	34.1	29.1	21.8	20.2	23.7	19.2	22.3	15.9	19.1333	5.88784	3.87384	2.61321	17.2664	16.3453	13.6579	0.695015	-0.524885	0.270363	-0.568053	0.568053	0.561095	-0.833684	0.0967586	-1.01431	1.01431
KAG13300451	AT3G66658	RGG repeats nuclear RNA binding protein A	26.2	23.7	19.1	23	16	21.3	23.8	20.3667	21.5	13.3	19.6	18.1333	2.94052	3.25201	3.5046	12.7849	15.9673	19.3268	0.885507	-0.175424	0.602845	-0.219795	0.219795	0.788406	-0.34299	0.262118	-0.581503	0.581503
KAG13342071	AT1G59960	non-functional NADPH-dependent codeinone reductase 2	26.3	26.1	34.2	28.8667	30.4	31.7	39.5	33.8667	30.3	25.6	29.4	28.4333	3.77212	4.01857	2.03688	13.0674	11.8659	7.16371	1.17321	0.230461	0.00829562	-2.08115	2.08115	0.984988	-0.0218213	0.880259	-0.0553894	0.0553894
KAG13652571	AT3G06860	glyoxysomal fatty acid beta-oxidation multifunctional protein MFP-a	26.3	29.2	21.3	25.6	33.2	31.7	35	33.3	35.2	41.6	40.2	39	3.26292	1.34907	2.74712	12.7458	4.05127	7.0439	1.30078	0.379378	0.14188	-0.848078	0.848078	1.52344	0.60733	0.0446265	-1.35041	1.35041
KAG13475191	AT5G39950	Thioredoxin H2-2 [Cocos nucifera]	26.5	22.6	27.8	25.6333	20.3	15.8	13.7	16.6	21.8	11.9	18.8	17.5	2.20958	2.75318	4.14488	8.61993	16.5854	23.685	0.647594	-0.626838	0.0707345	-1.15037	1.15037	0.682705	-0.550666	0.0449641	-1.34713	1.34713
AYJ721711	AT1G56040	eukaryotic translation initiation factor	27.1	19.7	19.1	21.9667	12.9	23.1	20.2	18.7333	15.6	17.7	15.2	16.1667	3.63807	4.29133	1.09646	16.5618	22.9075	6.78222	0.852807	-0.229708	0.617538	-0.209336	0.209336	0.735964	-0.442294	0.183719	-0.735846	0.735846
KAG13654561	AT1G74040	2-isopropylmalate synthase A	27.2	22.9	30.3	26.8	32.3	30.4	27.1	29.9333	23.1	23.1	26.9	24.3667	3.03425	2.14838	1.79134	11.3218	7.17723	7.35159	1.11692	0.15952	0.435718	-0.360795	0.360795	0.909204	-0.137324	0.209273	-0.679287	0.679287
KAG13300991	AT1G70650	TATA-binding protein-associated factor 2N [Cocos nucifera]	27.3	20.8	28.6	25.5667	16	6.5	12.3	11.6	6.9	10.3	4.3	7.16667	3.41207	3.90982	2.45674	13.3458	33.7053	34.28	0.453716	-1.14014	0.0106499	-1.97266	1.97266	0.280313	-1.83489	0.0463889	-1.33359	1.33359
KAG13467161	AT4G12710	putative esterase YitV [Cocos nucifera]	27.5	23.4	21.6	24.1667	42	34.2	53.8	43.3333	52.1	48.8	36.3	45.7333	2.46892	8.05702	6.80506	10.2162	18.5931	14.8799	1.7931	0.842459	0.101035	-0.99553	0.99553	1.89241	0.920228	0.0245254	-1.61038	1.61038
KAG13619081	AT3G06510	60S ribosomal protein L8 [Cocos nucifera]	27.5	26	33.1	28.8667	18.7	15.3	15.7	16.5667	13.8	13.9	18.6	15.4333	3.05541	1.51731	2.23954	10.5846	9.1588	14.5111	0.573903	-0.801121	0.0421463	-1.37524	1.37524	0.534642	-0.903355	0.00274711	-2.56112	2.56112
KAG13589721	AT4G35420	putative Tetraketide alpha-pyrone reductase 1	29.2	24.3	25.7	26.4	23	13.1	18.9	18.3333	15.1	15.3	20.3	16.9	2.06074	4.06147	2.40555	7.80585	22.1535	14.234	0.694444	-0.526069	0.0361243	-1.4422	1.4422	0.640152	-0.643515	0.0638917	-1.19456	1.19456
KAG13275531	AT5G27450	Eukaryotic translation initiation factor 5A-2 [Cocos nucifera]	29.7	25.1	30.2	28.3333	25.8	21.5	16.9	21.4	28.1	18	18.5	21.5333	2.29541	3.6341	4.64782	8.10143	16.9818	21.5843	0.755294	-0.40489	0.161386	-0.792135	0.792135	0.76	-0.395929	0.145223	-0.837964	0.837964
KAG13619711	AT5G16150	Aquaporin PIP2-7 [Cocos nucifera]	30.9	28.6	28	29.1667	51.9	54.7	41.8	49.4667	51.8	48.8	38.5	46.3667	1.24989	5.54036	5.69581	4.28533	11.2002	12.2843	1.696	0.762136	0.0295298	-1.52974	1.52974	1.58971	0.668767	0.0360275	-1.44337	1.44337
KAG13587731	AT3G50270	putative trafficking protein particle complex subunit 3 [Cocos nucifera]	31.6	25.3	28.2	28.3667	40	41.8	34.5	38.7667	29	32.7	31.7	31.1333	2.57466	3.10519	1.56276	9.07637	8.00996	5.01958	1.36663	0.45062	0.0789605	-1.10259	1.10259	1.09753	0.134263	0.442073	-0.354506	0.354506
KAG13679171	AT1G53310	Phosphoenolpyruvate carboxylase, housekeeping isozyme [Cocos nucifera]	31.7	27.4	25.5	28.2	26.7	22.6	23.1	24.1333	20.9	28.3	23.4	24.2	2.59358	1.82635	3.07354	9.1971	7.56775	12.7006	0.855792	-0.224668	0.0396975	-1.40124	1.40124	0.858156	-0.220688	0.37239	-0.429002	0.429002
KAG13596801	AT2G33150	3-ketoacyl-CoA thiolase 2, peroxisomal [Cocos nucifera]	32.3	30	33.5	31.9333	30.4	37.1	31.7	33.0667	39.5	36.8	51.7	42.6667	1.4522	2.90096	6.48194	4.5476	8.77306	15.192	1.03549	0.0503145	0.740586	-0.130424	0.130424	1.33612	0.418046	0.102768	-0.988141	0.988141
KAG13586971	AT5G38280	Thaumatin-like protein [Cocos nucifera]	33.7	36	28.8	32.8333	17	14.6	12.3	14.6333	26.2	21.8	23.6	23.8667	3.00259	1.91891	1.80616	9.14495	13.1133	7.56772	0.445685	-1.1659	0.00764991	-2.11634	2.11634	0.726904	-0.460164	0.0799264	-1.09731	1.09731
KAG13469731	AT5G08680	ATP synthase subunit beta [Cocos nucifera]	34.3	34.3	34.3	34.3	33.1	25.3	32.3	30.2333	33.5	36.8	28	32.7667	0	3.50365	3.62981	0	11.5887	11.0778	0.881438	-0.182069	0.242397	-0.615473	0.615473	0.955296	-0.0659797	0.610868	-0.214053	0.214053
KAG13542781	AT1G16350	putative Inosine-5'-monophosphate dehydrogenase [Cocos nucifera]	34.7	41.5	38.6	38.2667	17.9	17.8	17.7	17.8	20	14.7	11.7	15.4667	2.78608	0.0816497	3.43155	7.28069	0.458706	22.1868	0.465157	-1.10421	0.00944805	-2.02466	2.02466	0.404181	-1.30693	0.0301355	-1.52092	1.52092
KAG13664801	AT5G47500	UBP1-associated protein 2B	35.5	26.6	28.9	30.3333	36.2	41.6	26.7	34.8333	32.6	36.2	43.7	37.5	3.77212	6.15918	4.62385	12.4356	17.6819	12.3303	1.14835	0.199564	0.486432	-0.312978	0.312978	1.23626	0.305987	0.305667	-0.514751	0.514751
KAG13552161	AT5G22300	hypothetical protein COCNU_07G013280 [Cocos nucifera]	35.5	33.4	33.1	34	33.9	40.1	34.3	36.1	31.3	34	31.6	32.3	1.06771	2.83314	1.2083	3.14032	7.84803	3.74088	1.06176	0.0864641	0.479801	-0.318939	0.318939	0.95	-0.0740006	0.34567	-0.461339	0.461339
KAG13352291	AT3G56040	prefoldin subunit 6 [Cocos nucifera]	35.7	31.2	35.2	34.0333	50.8	43.8	48.6	47.7333	49.8	50.3	54	51.3667	2.01384	2.92271	1.8732	5.91726	6.12299	3.64673	1.40255	0.488049	0.00288233	-2.54026	2.54026	1.5093	0.593884	0.00861158	-2.06492	2.06492
KAG13426951	AT1G48430	hypothetical protein COCNU_05G009240 [Cocos nucifera]	35.8	36	30.2	34	35.6	27.3	26.5	29.8	23.2	27.5	36.9	29.2	2.68825	4.1142	5.72072	7.90661	13.8061	19.5915	0.876471	-0.190222	0.230706	-0.636942	0.636942	0.858824	-0.219566	0.499475	-0.301486	0.301486
KAG13352541	AT3G14920	peptide-N4-(N-acetyl-beta-glucosaminyl)asparagine amidase A [Cocos nucifera]	36.6	39.2	40.7	38.8333	44.2	53	42	46.4	39.1	52.3	51.3	47.5667	1.69378	4.75254	6.00074	4.36166	10.2425	12.6154	1.19485	0.256829	0.170931	-0.76718	0.76718	1.22489	0.292655	0.112074	-0.950497	0.950497
KAG13262771	AT3G62760	Glutathione S-transferase [Cocos nucifera]	36.8	37.7	32.9	35.8	39.1	29.2	28.8	32.3667	38.2	42.8	45.7	42.2333	2.08327	4.76399	3.08797	5.81918	14.7188	7.31169	0.904097	-0.145451	0.387783	-0.411412	0.411412	1.1797	0.238423	0.195435	-0.708997	0.708997
KAG13477061	AT5G07360	putative stem-specific protein TSJT1 [Cocos nucifera]	36.8	39.2	36.6	37.5333	31	31	32.1	31.3667	35.2	34.9	40.6	36.9	1.18134	0.518545	2.61916	3.14743	1.65317	7.098	0.835702	-0.25894	0.029523	-1.52984	1.52984	0.983126	-0.0245516	0.819782	-0.0863018	0.0863018
KAG13641021	AT4G34200	D-3-phosphoglycerate dehydrogenase 1, chloroplastic [Cocos nucifera]	37.6	36	35.5	36.3667	25.1	26.2	20	23.7667	31.4	33.3	30.2	31.6333	0.895669	2.70103	1.27628	2.46288	11.3648	4.0346	0.653529	-0.613677	0.0166448	-1.77872	1.77872	0.869844	-0.201171	0.0457972	-1.33916	1.33916
KAG13314821	AT1G29810	Alpha-soluble NSF attachment protein [Cocos nucifera]	37.9	31.8	29.7	33.1333	24.3	33.5	23.5	27.1	22.9	25	24.6	24.1667	3.47787	4.53725	0.910433	10.4966	16.7426	3.76731	0.817907	-0.28999	0.305319	-0.515246	0.515246	0.729376	-0.455265	0.0991951	-1.00351	1.00351
KAG13607561	AT2G45290	transketolase, chloroplastic	38	32.1	34.2	34.7667	23.7	31.9	28.5	28.0333	14.3	19.6	21.9	18.6	2.44177	3.36386	3.18224	7.0233	11.9995	17.1088	0.806328	-0.310561	0.242473	-0.615337	0.615337	0.534995	-0.902402	0.0502403	-1.29895	1.29895
KAG13270391	AT1G14520	ribonuclease Y-like [Cocos nucifera]	39.1	49.7	39.6	42.8	44.6	39.1	42.1	41.9333	64.3	55.6	51.6	57.1667	4.8833	2.24846	5.30178	11.4096	5.36198	9.27425	0.979751	-0.0295133	0.876966	-0.057017	0.057017	1.33567	0.417563	0.127743	-0.893663	0.893663
KAG13610131	AT3G01180	DNA-directed RNA polymerase II subunit 1	39.4	35.1	36.9	37.1333	31.7	40.1	35	35.6	40.8	42.5	27.4	36.9	1.7632	3.45543	6.75327	4.74831	9.70627	18.3015	0.958707	-0.0608376	0.716729	-0.144645	0.144645	0.993716	-0.00909401	0.966663	-0.0147248	0.0147248
KAG13315551	AT1G11840	hypothetical protein COCNU_02G015230 [Cocos nucifera]	40.5	41.6	42.5	41.5333	10.1	9.1	8.4	9.2	8.2	7.7	9.1	8.33333	0.817856	0.697615	0.579272	1.96916	7.58277	6.95126	0.221509	-2.17456	0.00109608	-2.96016	2.96016	0.200642	-2.3173	0.000202556	-3.69345	3.69345
KAG13313961	AT4G19700	elongation factor TuA, chloroplastic [Cocos nucifera]	41.1	48.8	44.6	44.8333	30.7	30	27	29.2333	28.7	34.3	29.1	30.7	3.14784	1.60485	2.55082	7.0212	5.48981	8.30885	0.652045	-0.616957	0.0271258	-1.56662	1.56662	0.684758	-0.546333	0.00415143	-2.3818	2.3818
KAG13678071	AT3G48870	chaperone protein ClpB1 [Cocos nucifera]	41.4	34.4	38.4	38.0667	48.8	50.5	35.3	44.8667	41	28.3	37.7	35.6667	2.86744	6.80016	5.38042	7.53268	15.1564	15.0853	1.17863	0.237116	0.345245	-0.461872	0.461872	0.936953	-0.0939519	0.324413	-0.488902	0.488902
KAG13591961	AT3G48580	plant UBX domain-containing protein 8	41.5	20.9	36.4	32.9333	40.9	53	31.1	41.6667	32.5	35.4	35.7	34.5333	8.75988	8.95706	1.44299	26.5988	21.4969	4.17854	1.26518	0.339345	0.535141	-0.271532	0.271532	1.04858	0.0684411	0.837751	-0.0768852	0.0768852
KAG13266851	AT3G07720	nitrile-specifier protein 5 [Cocos nucifera]	41.5	41.3	35.9	39.5667	58.3	50	39.5	49.2667	55.1	42	47.7	48.2667	2.59401	7.69256	5.36304	6.55605	15.6141	11.1113	1.24516	0.316326	0.127612	-0.894109	0.894109	1.21988	0.286742	0.163732	-0.785866	0.785866
KAG13420171	AT1G64060	MFP1 attachment factor 1 [Cocos nucifera]	42.9	38.1	35.4	38.8	36.2	34.2	39.1	36.5	41.1	53.1	39.3	44.5	3.10161	2.01163	6.12536	7.99385	5.51132	13.7648	0.940722	-0.0881602	0.536244	-0.270638	0.270638	1.14691	0.197749	0.367252	-0.435036	0.435036
KAG13643181	AT5G12950	serine/threonine-protein phosphatase 2A 65 kDa regulatory subunit A beta isoform [Cocos nucifera]	43	50.8	44.1	45.9667	22.5	27.7	24.2	24.8	26.5	34.9	29.6	30.3333	3.44706	2.16487	3.46827	7.49904	8.72932	11.4339	0.539521	-0.890248	0.00214572	-2.66843	2.66843	0.659898	-0.599684	0.00143353	-2.84359	2.84359
KAG13640131	AT1G12000	Pyrophosphate--fructose 6-phosphate 1-phosphotransferase subunit beta [Cocos nucifera]	43.6	42.6	48.1	44.7667	44.3	48.6	49.7	47.5333	45.1	34.6	48.3	42.6667	2.39212	2.33	5.85169	5.34352	4.90182	13.7149	1.0618	0.0865147	0.233156	-0.632353	0.632353	0.95309	-0.0693155	0.553259	-0.257072	0.257072
KAG13640741	AT1G23800	putative Aldehyde dehydrogenase family 2 member B7, mitochondrial [Cocos nucifera]	44.4	44.7	36.2	41.7667	31.9	34.9	31.1	32.6333	29	37.1	37.1	34.4	3.93813	1.63571	3.81838	9.42889	5.0124	11.0999	0.781325	-0.356006	0.0517271	-1.28628	1.28628	0.823623	-0.279943	0.258034	-0.588323	0.588323
KAG13624311	AT3G52560	ubiquitin-conjugating enzyme E2 variant 1D [Cocos nucifera]	44.5	42.9	31.4	39.6	28.2	25.2	27.1	26.8333	32	24	25.2	27.0667	5.83495	1.23918	3.52263	14.7347	4.61804	13.0146	0.677609	-0.561474	0.095351	-1.02067	1.02067	0.683502	-0.548983	0.0759467	-1.11949	1.11949
KAG13277491	AT5G04140	Cysteine proteinase inhibitor [Cocos nucifera]	45.5	42.3	38.5	42.1	27.6	33.5	32.6	31.2333	34.8	35.6	32.5	34.3	2.86124	2.59529	1.31403	6.79628	8.30938	3.83098	0.741884	-0.430734	0.0951354	-1.02166	1.02166	0.814727	-0.295612	0.0334704	-1.47534	1.47534
KAG13427181	AT1G33700	putative protein MOTHER of FT and TFL1 [Cocos nucifera]	45.5	37.6	45	42.7	38.1	42.4	31	37.1667	43.6	36	34.9	38.1667	3.61202	4.70059	3.8681	8.45906	12.6473	10.1348	0.870414	-0.200227	0.420797	-0.375927	0.375927	0.893833	-0.161923	0.245073	-0.610704	0.610704
KAG13624341	AT1G22430	60S ribosomal protein L9 [Cocos nucifera]	46.1	41.8	47.8	45.2333	36.3	44.6	36.8	39.2333	38.5	38.7	37.3	38.1667	2.52499	3.80029	0.618241	5.58214	9.68639	1.61985	0.867354	-0.205306	0.306995	-0.512869	0.512869	0.843773	-0.245073	0.0816054	-1.08828	1.08828
KAG13642111	AT2G44350	Citrate synthase, mitochondrial [Cocos nucifera]	46.2	34.6	32	37.6	40.6	53.7	48.2	47.5	43.6	49.3	53	48.6333	6.17306	5.37091	3.86638	16.4177	11.3072	7.95006	1.2633	0.337195	0.331838	-0.479074	0.479074	1.29344	0.371213	0.258293	-0.587887	0.587887
KAG13268081	AT2G33590	cinnamoyl-CoA reductase 1 [Cocos nucifera]	46.5	54.6	52.3	51.1333	93.5	112.7	106.7	104.3	105	123.6	119.9	116.167	3.40816	8.01998	8.03921	6.66524	7.68933	6.92041	2.03977	1.0284	0.00374571	-2.42647	2.42647	2.27184	1.18386	0.00255194	-2.59313	2.59313
KAG13277101	AT3G26170	putative Tubulin beta-1 chain [Cocos nucifera]	46.5	46	46.6	46.3667	36.9	45.3	35.5	39.2333	43.1	47.7	41.6	44.1333	0.262467	4.32769	2.59529	0.566068	11.0306	5.88058	0.846154	-0.241008	0.159056	-0.79845	0.79845	0.951833	-0.0712193	0.384128	-0.415524	0.415524
KAG13312671	AT3G03080	hypothetical protein COCNU_02G012350 [Cocos nucifera]	47	57.1	47.9	50.6667	31.7	23	28.3	27.6667	48.2	44.4	38	43.5333	4.56387	3.57988	4.20899	9.00763	12.9393	9.66842	0.546053	-0.872888	0.0560496	-1.25143	1.25143	0.859211	-0.218916	0.234845	-0.629218	0.629218
KAG13343851	AT3G43190	Sucrose synthase 1 [Cocos nucifera]	47.5	44	39.8	43.7667	27.1	18.6	17.7	21.1333	25.7	23.4	26.2	25.1	3.14784	4.23504	1.21929	7.19232	20.0396	4.85773	0.482864	-1.05031	0.00417935	-2.37889	2.37889	0.573496	-0.802145	0.0182507	-1.73872	1.73872
KAG13702021	AT5G13980	alpha-mannosidase [Cocos nucifera]	48	39.1	40	42.3667	51.9	54.3	50.2	52.1333	53.7	52.2	51.9	52.6	4.00028	1.68193	0.787401	9.44204	3.22621	1.49696	1.23053	0.299276	0.0961567	-1.01702	1.01702	1.24154	0.312133	0.0467172	-1.33052	1.33052
KAG13717461	AT2G37770	putative NADPH-dependent aldo-keto reductase, chloroplastic [Cocos nucifera]	48.3	38.3	42.7	43.1	66.4	65.4	63.6	65.1333	60.4	66.4	69	65.2667	4.09227	1.15854	3.60123	9.49482	1.77873	5.51772	1.51121	0.595708	0.0142549	-1.84604	1.84604	1.51431	0.598658	0.0483604	-1.31551	1.31551
KAG13304851	AT3G54470	apoptosis inhibitor 5-like protein API5	48.5	55.8	47.2	50.5	40	36.6	40.4	39	40	44.3	36.6	40.3	3.78506	1.70489	3.15066	7.49517	4.37153	7.81802	0.772277	-0.372809	0.0975232	-1.01089	1.01089	0.79802	-0.325504	0.00750783	-2.12449	2.12449
KAG13621081	AT3G13730	RNA-binding KH domain-containing protein PEPPER [Cocos nucifera]	48.7	52.5	58.7	53.3	20.9	16.6	22.1	19.8667	18.9	18.3	14.2	17.1333	4.12149	2.36126	2.08859	7.73262	11.8855	12.1902	0.372733	-1.42379	0.00705868	-2.15128	2.15128	0.321451	-1.63733	0.0141979	-1.84777	1.84777
KAG13605781	AT1G14810	aspartate-semialdehyde dehydrogenase-like [Cocos nucifera]	49.2	39.9	41.3	43.4667	26.4	40.4	30	32.2667	33.2	24.2	29.4	28.9333	4.09417	5.93595	3.68902	9.4191	18.3966	12.7501	0.742331	-0.429865	0.237807	-0.623775	0.623775	0.665644	-0.587177	0.00814266	-2.08923	2.08923
KAG13348601	AT2G02220	putative inactive receptor kinase [Cocos nucifera]	49.6	42.2	43.1	44.9667	25.1	17.4	19.5	20.6667	24.5	25.4	24.5	24.8	3.2968	3.24996	0.424264	7.33165	15.7256	1.71074	0.4596	-1.12155	0.000220083	-3.65741	3.65741	0.55152	-0.858516	0.0152677	-1.81623	1.81623
KAG13551771	AT2G29370	Proline--tRNA ligase, cytoplasmic [Cocos nucifera]	49.9	55.9	52.9	52.9	44.3	36.9	40.4	40.5333	26.5	34.3	34.8	31.8667	2.44949	3.02251	3.80029	4.63042	7.45685	11.9256	0.766226	-0.384159	0.0855048	-1.06801	1.06801	0.602394	-0.73122	0.00542814	-2.26535	2.26535
KAG13470461	AT1G44318	desiccation-related protein [Cocos nucifera]	50.1	58	49.7	52.6	94	111.4	98.2	101.2	112.9	108.6	108.1	109.867	3.82187	7.4135	2.15458	7.26591	7.32559	1.96109	1.92395	0.944075	0.00317007	-2.49893	2.49893	2.08872	1.06262	0.00385759	-2.41368	2.41368
KAG13427731	AT1G20230	universal stress protein A-like protein [Cocos nucifera]	51.2	46.6	52.3	50.0333	78.1	89.6	89.1	85.6	77	85.8	85	82.6	2.46892	5.30723	3.97324	4.93455	6.20003	4.81022	1.71086	0.774721	0.0169364	-1.77118	1.77118	1.6509	0.723252	0.0138208	-1.85947	1.85947
KAG13679701	AT1G27680	glucose-1-phosphate adenylyltransferase large subunit 1 [Cocos nucifera]	51.3	60.1	48.1	53.1667	54.1	70.6	48.7	57.8	45.3	54.8	59.3	53.1333	5.07368	9.31558	5.83571	9.54297	16.1169	10.9832	1.08715	0.120547	0.262628	-0.580659	0.580659	0.999373	-0.000904795	0.995806	-0.00182514	0.00182514
KAG13271511	AT3G02330	hypothetical protein COCNU_01G010850 [Cocos nucifera]	51.7	47.8	55.1	51.5333	69.8	72.5	67.9	70.0667	45.6	48.8	39.3	44.5667	2.98254	1.88739	3.94659	5.7876	2.6937	8.85547	1.35964	0.443222	0.032805	-1.48406	1.48406	0.864812	-0.209541	0.288782	-0.539429	0.539429
KAG13633441	AT3G48870	chaperone protein ClpB3, mitochondrial [Cocos nucifera]	51.7	47.7	43.1	47.5	86.9	94.6	95.7	92.4	109.8	101.6	96.2	102.533	3.51378	3.91493	5.59126	7.39744	4.23694	5.45312	1.94526	0.959965	0.0127623	-1.89407	1.89407	2.1586	1.11009	0.000792951	-3.10075	3.10075
KAG13614681	AT5G43940	Alcohol dehydrogenase class-3 [Cocos nucifera]	51.9	54.9	53.2	53.3333	61.5	72.1	89.2	74.2667	60.7	65.3	69	65	1.22837	11.4118	3.39509	2.30319	15.366	5.22322	1.3925	0.477677	0.116456	-0.933837	0.933837	1.21875	0.285402	0.0314032	-1.50303	1.50303
KAG13635361	AT2G21730	la protein 1 [Cocos nucifera]	52.8	57.8	44.4	51.6667	45.7	59.5	43.5	49.5667	51.6	52.9	55.7	53.4	5.52891	7.08112	1.71075	10.7011	14.286	3.20365	0.959355	-0.0598636	0.505529	-0.296254	0.296254	1.03355	0.0476059	0.757396	-0.120677	0.120677
KAG13304531	AT4G38270	eukaryotic translation initiation factor 1A [Elaeis guineensis]	52.8	58.1	47.2	52.7	42.1	40.6	48.9	43.8667	50.3	59.9	51.6	53.9333	4.45047	3.6114	4.25232	8.44491	8.23268	7.8844	0.832385	-0.264678	0.256652	-0.590655	0.590655	1.0234	0.0333742	0.602288	-0.220195	0.220195
KAG13717051	AT3G55440	triosephosphate isomerase, cytosolic [Cocos nucifera]	53.8	46.6	49	49.8	56.8	56.9	65	59.5667	50.8	41.7	50.6	47.7	2.99333	3.84216	4.24343	6.01069	6.45019	8.89607	1.19612	0.258359	0.121853	-0.914165	0.914165	0.957831	-0.0621565	0.390129	-0.408792	0.408792
KAG13267931	AT3G14220	Zinc finger CCCH domain-containing protein 36 [Cocos nucifera]	53.9	47.3	52.5	51.2333	35.7	35.9	42.1	37.9	37.9	36.2	42.8	38.9667	2.83941	2.97097	2.79802	5.54211	7.83897	7.18054	0.739753	-0.434885	0.0321548	-1.49275	1.49275	0.760573	-0.394842	0.023395	-1.63088	1.63088
KAG13476591	AT4G28710	hypothetical protein COCNU_06G014880 [Cocos nucifera]	54.3	55.7	63.2	57.7333	19.4	15.6	21.9	18.9667	31	21.2	24.3	25.5	3.90754	2.59015	4.08982	6.76826	13.6563	16.0385	0.328522	-1.60594	0.00255713	-2.59225	2.59225	0.441686	-1.17891	0.0201306	-1.69614	1.69614
KAG13633561	AT2G41560	31 kDa ribonucleoprotein, chloroplastic [Cocos nucifera]	54.9	55.6	54.7	55.0667	40	33.7	42.4	38.7	40	33.5	40.6	38.0333	0.385861	3.66879	3.2149	0.700717	9.48007	8.45284	0.702785	-0.508846	0.0293352	-1.53261	1.53261	0.690678	-0.533915	0.0215843	-1.66586	1.66586
AOX129841	ATMG01190	ATPase subunit 1 [Cocos nucifera]	55.7	62.8	59.4	59.3	54.7	67.3	52.8	58.2667	67.4	65.3	63.3	65.3333	2.89943	6.43446	1.67398	4.88942	11.0431	2.56222	0.982574	-0.0253613	0.777679	-0.1092	0.1092	1.10174	0.139787	0.169559	-0.77068	0.77068
KAG13662111	AT5G35360	protein MOTHER of FT and TFL1 [Cocos nucifera]	55.7	64.6	62.3	60.8667	76.5	78	72.9	75.8	33.5	40.9	39.6	38	3.77212	2.14009	3.22594	6.19735	2.82334	8.48931	1.24535	0.316545	0.0390955	-1.40787	1.40787	0.624315	-0.679653	0.000371662	-3.42985	3.42985
KAG13650381	AT1G30580	putative Obg-like ATPase 1 [Cocos nucifera]	56.3	72.6	52.4	60.4333	43.1	39.9	37.9	40.3	53.1	35.7	47.3	45.3667	8.74922	2.14165	7.23387	14.4775	5.31427	15.9453	0.666851	-0.584565	0.0854089	-1.0685	1.0685	0.750689	-0.413712	0.302015	-0.519971	0.519971
KAG13306601	AT1G65880	16.9 kDa class I heat shock protein 2 [Cocos nucifera]	56.5	62.2	57.5	58.7333	48.6	52.5	52.2	51.1	55.5	65.9	62.8	61.4	2.48507	1.772	4.35966	4.2311	3.46772	7.10043	0.870034	-0.200856	0.0268702	-1.57073	1.57073	1.0454	0.0640591	0.29383	-0.531903	0.531903
KAG13343761	AT3G16170	17.4 kDa class III heat shock protein [Cocos nucifera]	56.7	63.9	49.2	56.6	95.9	85.7	120.8	100.8	124.6	120.9	123	122.833	6.00167	14.7425	1.51511	10.6037	14.6255	1.23347	1.78092	0.832622	0.0938893	-1.02738	1.02738	2.1702	1.11783	0.00547449	-2.26166	2.26166
KAG13339761	AT3G26320	Late embryogenesis abundant protein D-34 [Cocos nucifera]	56.8	49	42.8	49.5333	142.2	160.3	146.9	149.8	263.1	260.9	279.1	267.7	5.7279	7.66855	8.1109	11.5637	5.11919	3.02985	3.02423	1.59657	0.00587364	-2.23109	2.23109	5.40444	2.43415	0.00177726	-2.75025	2.75025
KAG13275921	AT2G32160	Proteasome subunit beta type [Cocos nucifera]	58.8	68.3	57.5	61.5333	52.2	47.3	51.3	50.2667	52.9	46.9	42.2	47.3333	4.8141	2.12968	4.37899	7.82356	4.23677	9.25139	0.816901	-0.291766	0.146693	-0.83359	0.83359	0.769231	-0.378512	0.0877296	-1.05685	1.05685
AIO057041	AT2G44410	putative argonaute 1 [Cocos nucifera]	58.8	59	57.1	58.3	45.2	55.7	36.6	45.8333	45.6	45.8	41.4	44.2667	0.852447	7.81039	2.02868	1.46217	17.0409	4.58287	0.786164	-0.347099	0.130068	-0.88583	0.88583	0.759291	-0.397275	0.00350773	-2.45497	2.45497
AGS434741	ATCG00490	ribulose bisphosphate carboxylase large chain [Cocos nucifera]	60	74.2	85.2	73.1333	64.2	68.9	49	60.7	61.9	49.8	41.1	50.9333	10.3155	8.49274	8.5293	14.105	13.9913	16.746	0.829991	-0.268833	0.415222	-0.38172	0.38172	0.696445	-0.521919	0.237616	-0.624124	0.624124
KAG13634991	AT1G22020	nuclear transport factor 2A [Cocos nucifera]	60.3	46.6	51	52.6333	50.3	47.1	63.6	53.6667	46.6	52	51.3	49.9667	5.711	7.14438	2.39768	10.8505	13.3125	4.79857	1.01963	0.0280495	0.88879	-0.0512007	0.0512007	0.949335	-0.0750108	0.686412	-0.163415	0.163415
KAG13343411	AT1G54100	aldehyde dehydrogenase family 7 member A1 [Cocos nucifera]	60.4	57.5	59.8	59.2333	58.8	82.9	55.8	65.8333	61.4	62.7	67.3	63.8	1.24989	12.1299	2.53114	2.11011	18.4252	3.9673	1.11142	0.152409	0.556277	-0.254709	0.254709	1.0771	0.107147	0.138467	-0.858654	0.858654
KAG13678941	AT2G42450	hypothetical protein COCNU_14G003620 [Cocos nucifera]	60.8	62.1	67.9	63.6	42.2	43.1	51.3	45.5333	40.4	44.1	48.2	44.2333	3.08653	4.09417	3.18573	4.85303	8.99159	7.20211	0.715933	-0.482104	0.00168417	-2.77362	2.77362	0.695493	-0.523893	0.00135109	-2.86932	2.86932
KAG13383341	AT3G26170	Tubulin beta chain [Cocos nucifera]	60.8	61.8	63.3	61.9667	29.8	33.4	30.7	31.3	22.8	18.6	24.2	21.8667	1.0274	1.52971	2.37954	1.65799	4.88724	10.8821	0.50511	-0.98533	0.00158883	-2.79892	2.79892	0.352878	-1.50276	0.00155316	-2.80878	2.80878
KAG13612441	AT5G46210	clathrin light chain 2 [Cocos nucifera]	60.9	50.8	47.2	52.9667	31	43.4	34.6	36.3333	27.3	32.1	29.1	29.5	5.79904	5.20854	1.9799	10.9485	14.3354	6.71152	0.685966	-0.543791	0.13431	-0.87189	0.87189	0.556954	-0.84437	0.0436389	-1.36013	1.36013
KAG13428571	AT4G36800	NEDD8-conjugating enzyme Ubc12 [Cocos nucifera]	61.1	47.2	57.1	55.1333	46.5	39.7	36.5	40.9	39.7	60.2	40.3	46.7333	5.84256	4.16973	9.52552	10.5972	10.1949	20.3827	0.741838	-0.430824	0.0640353	-1.19358	1.19358	0.847642	-0.238473	0.517486	-0.286102	0.286102
KAG13313841	AT2G22910	Protein-L-isoaspartate O-methyltransferase [Cocos nucifera]	61.1	66.3	53.8	60.4	82.1	90.4	79.4	83.9667	70.2	70.6	66.5	69.1	5.12705	4.68069	1.84572	8.4885	5.57447	2.67108	1.39018	0.475268	0.00328672	-2.48324	2.48324	1.14404	0.194137	0.0700903	-1.15434	1.15434
KAG13636711	AT5G47040	desiccation-related protein [Cocos nucifera]	61.2	70.9	69.7	67.2667	50	37.9	45.1	44.3333	49.8	37.3	49.4	45.5	4.31766	4.96946	5.80057	6.41873	11.2093	12.7485	0.659068	-0.6015	0.0688067	-1.16237	1.16237	0.676412	-0.564025	0.0777195	-1.10947	1.10947
KAG13543821	AT3G54840	GTP-binding protein YPTM2 [Cocos nucifera]	61.4	62.1	59.8	61.1	33.9	44.1	41.8	39.9333	46.3	40	53.7	46.6667	0.962635	4.36832	5.59901	1.57551	10.939	11.9979	0.653573	-0.613579	0.0216576	-1.66439	1.66439	0.763775	-0.38878	0.0893569	-1.04887	1.04887
KAG13347621	AT2G21790	putative Ribonucleoside-diphosphate reductase large subunit [Cocos nucifera]	61.4	53.3	55.3	56.6667	15	18.4	15.1	16.1667	11.4	11.5	13.7	12.2	3.44513	1.57973	1.06145	6.07963	9.77154	8.70037	0.285294	-1.80948	0.00666547	-2.17617	2.17617	0.215294	-2.21562	0.00385052	-2.41448	2.41448
KAG13650231	AT3G10720	serine/threonine-protein phosphatase 6 regulatory subunit 3 [Cocos nucifera]	61.6	67.5	71.5	66.8667	54.1	43.1	43.7	46.9667	44.9	50.3	42.2	45.8	4.06639	5.04997	3.36749	6.08135	10.7522	7.3526	0.702393	-0.50965	0.0867491	-1.06173	1.06173	0.684945	-0.54594	0.0361709	-1.44164	1.44164
KAG13643711	AT2G24270	NADP-dependent glyceraldehyde-3-phosphate dehydrogenase [Cocos nucifera]	61.6	69.2	57.2	62.6667	67.4	62.1	61	63.5	67.9	65.3	61.6	64.9333	4.9567	2.79404	2.585	7.90963	4.40007	3.98101	1.0133	0.0190583	0.85456	-0.0682573	0.0682573	1.03617	0.051261	0.544414	-0.264071	0.264071
KAG13266801	AT3G24800	auxin transport protein BIG [Cocos nucifera]	62.1	65.2	65.2	64.1667	51.6	36.2	44.3	44.0333	36.5	36.5	32	35	1.46135	6.28985	2.12132	2.27743	14.2843	6.06092	0.686234	-0.543228	0.0640079	-1.19377	1.19377	0.545455	-0.874469	0.00567347	-2.24615	2.24615
KAG13654241	AT3G25610	auxin-binding protein 4 [Cocos nucifera]	62.2	96.5	74.2	77.6333	58.7	53.8	56.8	56.4333	53.1	55.9	55.6	54.8667	14.2118	2.01715	1.25521	18.3063	3.57439	2.28775	0.726921	-0.460129	0.205924	-0.686293	0.686293	0.706741	-0.500746	0.134777	-0.870385	0.870385
KAG13389191	AT3G10850	putative zinc transporter [Cocos nucifera]	62.2	65.2	66.2	64.5333	41.4	39.1	44.4	41.6333	47.9	49.5	46	47.8	1.69967	2.17	1.43062	2.63379	5.21216	2.99292	0.645145	-0.632305	0.00500279	-2.30079	2.30079	0.740702	-0.433034	0.0111249	-1.9537	1.9537
KAG13680911	AT2G32520	protein usf-like [Cocos nucifera]	62.5	75	72.6	70.0333	60.9	59.9	66.9	62.5667	87.7	67.3	79	78	5.41623	3.09121	8.35823	7.73379	4.94066	10.7157	0.893384	-0.162648	0.20263	-0.693297	0.693297	1.11376	0.155432	0.491129	-0.308805	0.308805
KAG13477371	AT1G55320	proteasome subunit beta type-2-B [Cocos nucifera]	62.6	62.6	73.1	66.1	40.8	34.7	52.2	42.5667	55.2	52.2	43.3	50.2333	4.94975	7.25274	5.05327	7.48827	17.0385	10.0596	0.643974	-0.634926	0.00861664	-2.06466	2.06466	0.75996	-0.396005	0.152278	-0.817362	0.817362
KAG13427751	AT1G26190	putative Scopoletin glucosyltransferase [Cocos nucifera]	62.9	49	54.4	55.4333	131.3	130.3	155	138.867	232.6	200.9	219.5	217.667	5.7215	11.4153	13.0062	10.3214	8.22033	5.9753	2.50511	1.32487	0.0123434	-1.90857	1.90857	3.92664	1.97329	0.00107949	-2.96678	2.96678
KAG13479941	AT2G31900	signal recognition particle subunit SRP68 [Cocos nucifera]	63.1	66.8	69.2	66.3667	57.7	62.7	46.3	55.5667	45.1	54	50.3	49.8	2.50909	6.86311	3.65057	3.78065	12.3511	7.33046	0.837268	-0.256239	0.216747	-0.664048	0.664048	0.750377	-0.414313	0.012915	-1.88891	1.88891
KAG13663761	AT2G46660	putative Proteasome subunit alpha type-6 [Cocos nucifera]	63.5	64.1	57.6	61.7333	59.1	61	58.8	59.6333	59.1	57.8	59.9	58.9333	2.93295	0.974109	0.865384	4.75101	1.6335	1.46841	0.965983	-0.0499307	0.340414	-0.467993	0.467993	0.954644	-0.0669658	0.395386	-0.402979	0.402979
KAG13638671	AT5G48020	hypothetical protein COCNU_11G006940 [Cocos nucifera]	63.7	60.4	62.7	62.2667	25.9	30.5	23.2	26.5333	25	35.4	29.3	29.9	1.38163	3.01367	4.26693	2.21888	11.3581	14.2707	0.426124	-1.23065	0.00678134	-2.16868	2.16868	0.480193	-1.05831	0.0148476	-1.82834	1.82834
KAG13419381	AT2G28540	putative Glycine-rich RNA-binding protein 4, mitochondrial [Cocos nucifera]	64	67.4	64.4	65.2667	53.4	54.7	54.1	54.0667	54.7	60.1	58	57.6	1.51731	0.531246	2.22261	2.32478	0.982576	3.8587	0.828396	-0.271607	0.00451327	-2.34551	2.34551	0.882533	-0.180278	0.0122658	-1.9113	1.9113
KAG13700101	AT1G09830	putative Phosphoribosylamine--glycine ligase [Cocos nucifera]	64.1	58.7	63.6	62.1333	40.5	30.5	33.9	34.9667	32.7	31.4	30	31.3667	2.4363	4.15157	1.10252	3.92108	11.8729	3.51495	0.562768	-0.829387	0.00453221	-2.34369	2.34369	0.504828	-0.986135	0.00358074	-2.44603	2.44603
KAG13611521	AT4G21200	putative gibberellin 2-beta-dioxygenase 8-like [Cocos nucifera]	64.2	55.5	57.4	59.0333	50.8	48.1	49.7	49.5333	57.1	59.1	55.6	57.2667	3.73482	1.10855	1.43372	6.32663	2.23799	2.50359	0.839074	-0.25313	0.0397179	-1.40101	1.40101	0.970073	-0.0438342	0.625074	-0.204069	0.204069
KAG13591841	AT4G25000	putative Serine/arginine-rich splicing factor RS31 [Cocos nucifera]	64.7	58.1	65	62.6	62.4	60.5	44.5	55.8	46.2	63.8	47.9	52.6333	3.18434	8.02787	7.92647	5.0868	14.3869	15.0598	0.891374	-0.165898	0.432874	-0.363639	0.363639	0.840788	-0.250186	0.331658	-0.47931	0.47931
KAG13552091	AT5G35715	aquaporin TIP3-1 [Cocos nucifera]	65.2	65.2	61.2	63.8667	74.7	71.6	72.8	73.0333	68.4	73.6	69.9	70.6333	1.88562	1.27628	2.1853	2.95243	1.74753	3.09387	1.14353	0.193492	0.0260894	-1.58354	1.58354	1.10595	0.145286	0.0631024	-1.19995	1.19995
KAG13263161	AT1G08830	putative Superoxide dismutase [Cu-Zn] [Cocos nucifera]	65.3	60	75.9	67.0667	188.4	176.4	139.1	167.967	139.9	118.4	121.2	126.5	6.61026	20.9915	9.54393	9.85625	12.4974	7.54461	2.50447	1.32451	0.0335061	-1.47488	1.47488	1.88618	0.91547	0.0197292	-1.70489	1.70489
KAG13710861	AT4G33240	T-complex protein 1 subunit epsilon [Cocos nucifera]	65.7	68.6	70.6	68.3	38.7	40.1	34.3	37.7	43.6	35.2	31.6	36.8	2.01163	2.47117	5.02792	2.94529	6.55482	13.6628	0.551977	-0.857321	0.00875837	-2.05758	2.05758	0.538799	-0.89218	0.0240035	-1.61973	1.61973
KAG13463831	AT5G08410	putative CXXC motif containing zinc binding protein [Cocos nucifera]	66.5	82.4	70.9	73.2667	62	65.1	73.7	66.9333	77.2	76.8	79.4	77.8	6.7034	4.9493	1.1431	9.14932	7.39437	1.46927	0.913558	-0.130432	0.393729	-0.404803	0.404803	1.06187	0.0866132	0.46832	-0.329457	0.329457
KAG13606041	AT5G15470	putative 60S ribosomal protein L13-2 [Cocos nucifera]	67.5	64	64.8	65.4333	57.8	55.3	62.3	58.4667	60.9	63.2	58	60.7	1.49741	2.89636	2.1276	2.28844	4.95386	3.5051	0.89353	-0.162411	0.0905218	-1.04325	1.04325	0.927662	-0.108329	0.13792	-0.860372	0.860372
KAG13341081	AT1G74590	flowering locus K domain [Cocos nucifera]	67.7	76.7	78.3	74.2333	38.7	39.2	37.1	38.3333	41.5	34.1	40.3	38.6333	4.66571	0.895669	3.24277	6.2852	2.33653	8.39371	0.51639	-0.953468	0.00996936	-2.00133	2.00133	0.520431	-0.942221	0.0183061	-1.73741	1.73741
KAG13354831	AT4G11050	putative Heat shock 70 kDa protein 14	68.2	69.1	65.5	67.6	46.2	47.3	48.2	47.2333	54.2	56.1	45	51.7667	1.52971	0.817856	4.84722	2.26288	1.73152	9.3636	0.698718	-0.517218	0.00562821	-2.24963	2.24963	0.765779	-0.385	0.0213464	-1.67068	1.67068
KAG13621521	AT4G11110	coatomer subunit alpha-1 [Cocos nucifera]	68.3	60.5	64.4	64.4	43.9	38.7	37.1	39.9	33.9	34.9	37.3	35.3667	3.18434	2.90287	1.42673	4.94462	7.27537	4.03411	0.619565	-0.690672	0.00417748	-2.37909	2.37909	0.549172	-0.86467	0.00865079	-2.06294	2.06294
KAG13318151	AT2G28420	Protein transport protein SEC31 [Cocos nucifera]	68.7	67.9	67.8	68.1333	40.5	38.6	29.6	36.2333	41.7	35.9	28.2	35.2667	0.402768	4.75418	5.52952	0.591147	13.121	15.6792	0.5318	-0.911043	0.0097067	-2.01293	2.01293	0.517613	-0.950056	0.0121946	-1.91383	1.91383
KAG13302651	AT2G42790	citrate synthase, glyoxysomal [Cocos nucifera]	69.1	70	71	70.0333	64	74.6	78.3	72.3	76.6	82.3	81	79.9667	0.77603	6.06025	2.43903	1.10809	8.38209	3.05006	1.03237	0.0459539	0.608302	-0.215881	0.215881	1.14184	0.191357	0.0189191	-1.7231	1.7231
KAG13423701	AT1G22380	putative DIS3-like exonuclease 2	69.3	72.7	65.7	69.2333	39	37.7	29	35.2333	34	25	35.4	31.4667	2.85813	4.43947	4.60821	4.12825	12.6002	14.6447	0.508907	-0.974526	0.00315399	-2.50114	2.50114	0.454502	-1.13764	0.0182436	-1.73889	1.73889
KAG13654261	AT3G54540	ABC transporter F family member 4 [Cocos nucifera]	69.3	72.6	72.3	71.4	61.2	58.9	65.2	61.7667	57.5	72.7	69.9	66.7	1.48997	2.60299	6.60505	2.08679	4.21423	9.90262	0.865079	-0.209096	0.0425686	-1.37091	1.37091	0.934174	-0.0982373	0.32398	-0.489482	0.489482
KAG13482541	AT5G61250	late embryogenesis abundant protein 31-like [Cocos nucifera]	69.6	67.8	66	67.8	95.2	102.3	96.7	98.0667	73.4	81.9	78.8	78.0333	1.46969	3.05541	3.5122	2.16769	3.11565	4.5009	1.44641	0.532478	0.00717879	-2.14395	2.14395	1.15093	0.202805	0.0872429	-1.05927	1.05927
KAG13586661	AT5G17920	5-methyltetrahydropteroyltriglutamate--homocysteine methyltransferase 2 [Cocos nucifera]	69.9	68.1	67.5	68.5	81.8	73.8	87.8	81.1333	75.6	85.7	96.1	85.8	1.0198	5.73488	8.36939	1.48876	7.06847	9.75453	1.18443	0.244191	0.096227	-1.0167	1.0167	1.25255	0.324874	0.120292	-0.919762	0.919762
KAG13609931	AT5G27730	putative Histone-binding protein MSI1 [Cocos nucifera]	72.9	66.5	80.5	73.3	36.2	36.6	36.9	36.5667	42.7	40	40	40.9	5.72247	0.286744	1.27279	7.80692	0.784168	3.11196	0.498863	-1.00328	0.011394	-1.94333	1.94333	0.557981	-0.841712	0.0163042	-1.7877	1.7877
KAG13264061	AT3G29090	hypothetical protein COCNU_01G003400 [Cocos nucifera]	74.2	87.2	78.7	80.0333	94.7	95.3	88.8	92.9333	96.1	92.9	87.8	92.2667	5.39032	2.93295	3.41793	6.73509	3.15598	3.7044	1.16118	0.215595	0.0784696	-1.1053	1.1053	1.15285	0.205209	0.13128	-0.881801	0.881801
KAG13549791	AT3G03330	protein TRI1 [Cocos nucifera]	74.5	57	65	65.5	51.4	55.7	63.7	56.9333	87	100	91.3	92.7667	7.15309	5.09662	5.40761	10.9207	8.95191	5.82926	0.869211	-0.202221	0.359691	-0.44407	0.44407	1.41628	0.502112	0.0905956	-1.04289	1.04289
KAG13390191	AT5G01650	macrophage migration inhibitory factor [Cocos nucifera]	74.7	87.7	85.9	82.7667	64.5	60.2	71.4	65.3667	80.3	70.6	79.1	76.6667	5.75114	4.61327	4.31766	6.94861	7.05752	5.63174	0.78977	-0.340495	0.0788965	-1.10294	1.10294	0.926299	-0.11045	0.450733	-0.346081	0.346081
KAG13611571	AT5G20280	coatomer subunit delta-2 [Cocos nucifera]	74.7	83.2	77.9	78.6	58.7	74.8	54.6	62.7	70.1	61.3	71.6	67.6667	3.50523	8.71818	4.54337	4.45959	13.9046	6.71434	0.79771	-0.326064	0.0660246	-1.18029	1.18029	0.860899	-0.216084	0.185424	-0.731833	0.731833
KAG13350151	AT3G45555	exportin-2 [Cocos nucifera]	75.2	79.8	71.2	75.4	47.3	46.1	39.8	44.4	47	46.9	44.2	46.0333	3.51378	3.28938	1.29701	4.66019	7.40851	2.81753	0.588859	-0.764005	0.00294566	-2.53082	2.53082	0.610522	-0.711886	0.00373719	-2.42746	2.42746
KAG13345181	AT4G39660	putative Alanine--glyoxylate aminotransferase 2, mitochondrial	75.7	73.2	66.1	71.6667	68.2	73.3	75.3	72.2667	76.2	83.3	104.8	88.1	4.06639	2.98924	12.1592	5.67404	4.1364	13.8016	1.00837	0.0120281	0.91245	-0.0397909	0.0397909	1.2293	0.29784	0.288405	-0.539998	0.539998
KAG13635411	AT5G43280	delta(3,5)-Delta(2,4)-dienoyl-CoA isomerase, peroxisomal	75.8	77.1	86.6	79.8333	29.4	18.4	18.5	22.1	23.1	22.8	18.3	21.4	4.8141	5.16204	2.19545	6.03019	23.3577	10.2591	0.276827	-1.85294	0.0116367	-1.93417	1.93417	0.268058	-1.89938	0.00711371	-2.1479	2.1479
KAG13472321	AT2G24370	universal stress protein PHOS32	75.8	81.4	80.2	79.1333	70.9	60.2	55.6	62.2333	61	88.5	63	70.8333	2.4074	6.40954	12.5189	3.0422	10.2992	17.6737	0.786436	-0.346598	0.108718	-0.963698	0.963698	0.895114	-0.159857	0.395351	-0.403017	0.403017
KAG13301421	AT2G21790	profilin [Cocos nucifera]	77.3	70.8	65.3	71.1333	77.5	76.1	68.8	74.1333	76.9	87.4	72.8	79.0333	4.90465	3.8143	6.14835	6.895	5.14519	7.77944	1.04217	0.0595966	0.182291	-0.739235	0.739235	1.11106	0.151935	0.249003	-0.603796	0.603796
KAG13586801	AT4G35630	phosphoserine aminotransferase 2, chloroplastic [Cocos nucifera]	78.3	85.4	80.7	81.4667	28.2	27.5	13.7	23.1333	28.4	29.2	24.8	27.4667	2.94882	6.67649	1.91369	3.61967	28.8609	6.96733	0.283961	-1.81624	0.0069355	-2.15892	2.15892	0.337152	-1.56853	0.00144064	-2.84144	2.84144
KAG13552991	AT4G37930	serine hydroxymethyltransferase, mitochondrial [Cocos nucifera]	78.4	82.4	73.3	78.0333	64.2	46.8	55.6	55.5333	79.3	67.6	59	68.6333	3.7241	7.10368	8.31959	4.77244	12.7917	12.1218	0.711662	-0.490737	0.0768889	-1.11414	1.11414	0.879539	-0.185181	0.209628	-0.678551	0.678551
KAG13662891	AT4G39230	isoflavone reductase-like protein	78.5	82.2	85.8	82.1667	65.1	86.4	74.2	75.2333	78.5	96.7	79.1	84.7667	2.98031	8.72633	8.4417	3.62715	11.599	9.95874	0.915619	-0.127181	0.340688	-0.467643	0.467643	1.03164	0.0449438	0.718068	-0.143835	0.143835
KAG13308261	AT5G20990	molybdopterin biosynthesis protein CNX1 [Cocos nucifera]	78.5	66.7	74.9	73.3667	68	78.5	66.5	71	61.2	71	56.2	62.8	4.93784	5.33854	6.14709	6.73035	7.51907	9.78835	0.967742	-0.0473057	0.770866	-0.113021	0.113021	0.855975	-0.22436	0.291593	-0.535223	0.535223
KAG13677231	AT5G52920	plastidial pyruvate kinase 2 [Cocos nucifera]	78.6	77.8	76.1	77.5	64.2	61.7	61.1	62.3333	63.2	63.8	62.5	63.1667	1.04243	1.34247	0.531246	1.34507	2.15369	0.841023	0.804301	-0.314192	0.00107543	-2.96842	2.96842	0.815054	-0.295033	0.00144629	-2.83975	2.83975
KAG13676181	AT4G13360	3-hydroxyisobutyryl-CoA hydrolase-like protein 3, mitochondrial [Cocos nucifera]	78.8	85.1	90.8	84.9	46.1	35.7	41.1	40.9667	57	36.8	52.7	48.8333	4.90102	4.24683	8.68805	5.7727	10.3665	17.7912	0.482528	-1.05131	0.015958	-1.79702	1.79702	0.575186	-0.797898	0.0428608	-1.36794	1.36794
KAG13639431	AT1G74100	oryzain alpha chain [Cocos nucifera]	78.8	82.3	80.7	80.6	150.2	170.1	134.9	151.733	166.6	162.6	156.1	161.767	1.43062	14.4112	4.32692	1.77496	9.4977	2.67479	1.88255	0.912686	0.0180934	-1.74248	1.74248	2.00703	1.00506	0.00196762	-2.70606	2.70606
KAG13716451	AT3G53520	UDP-glucuronic acid decarboxylase 1-like [Cocos nucifera]	80	60.3	66.3	68.8667	46	52.3	48.9	49.0667	48.5	57.2	60	55.2333	8.24473	2.57466	4.89648	11.972	5.24727	8.86509	0.712488	-0.489063	0.121159	-0.916643	0.916643	0.802033	-0.318267	0.268318	-0.571351	0.571351
KAG13697031	AT5G04750	putative 40S ribosomal protein S25 [Cocos nucifera]	81.1	77.8	81.5	80.1333	62.7	61.7	53.9	59.4333	55.4	56.3	58.2	56.6333	1.65798	3.9339	1.16714	2.06902	6.61901	2.06088	0.741681	-0.43113	0.0276188	-1.5588	1.5588	0.706739	-0.500751	0.00266922	-2.57362	2.57362
KAG13546431	AT2G02220	putative inactive leucine-rich repeat receptor kinase XIAO [Cocos nucifera]	81.1	74.9	80.8	78.9333	131	132	124.6	129.2	129.9	163.9	148.6	147.467	2.85463	3.27821	13.9036	3.6165	2.53731	9.42827	1.63682	0.710899	0.00579645	-2.23684	2.23684	1.86824	0.901682	0.0275219	-1.56032	1.56032
KAG13352431	AT2G30575	14-3-3-like protein D [Cocos nucifera]	81.1	87.7	84.5	84.4333	55.6	53.3	53.1	54	65	70.6	49.7	61.7667	2.69485	1.13431	8.8334	3.19169	2.10058	14.3012	0.639558	-0.644853	0.00729843	-2.13677	2.13677	0.731544	-0.450984	0.0648872	-1.18784	1.18784
KAG13618221	AT5G03300	adenosine kinase 2 [Cocos nucifera]	81.4	76.4	95.2	84.3333	85.2	53.2	52.9	63.7667	63.7	65.1	74.8	67.8667	7.9504	15.1562	4.93581	9.42735	23.7681	7.2728	0.756126	-0.403301	0.263905	-0.578552	0.578552	0.804743	-0.3134	0.0258172	-1.58809	1.58809
KAG13551321	AT3G54900	monothiol glutaredoxin-S11 [Cocos nucifera]	81.5	92.4	98.9	90.9333	52.9	67.8	54.4	58.3667	55.8	49.5	59.9	55.0667	7.17883	6.69842	4.27733	7.8946	11.4765	7.76755	0.641862	-0.639665	0.0331049	-1.48011	1.48011	0.605572	-0.72363	0.0204288	-1.68976	1.68976
KAG13304941	AT3G26650	hypothetical protein COCNU_02G004620 [Cocos nucifera]	82.2	70	79.3	77.1667	57.5	49.8	66.5	57.9333	49.6	66.4	55	57	5.20406	6.82463	7.00286	6.74392	11.7801	12.2857	0.750756	-0.413584	0.0310264	-1.50827	1.50827	0.738661	-0.437016	0.144284	-0.840783	0.840783
KAG13618461	AT2G20420	putative Succinate--CoA ligase [ADP-forming] subunit beta, mitochondrial [Cocos nucifera]	83.4	92.8	99.7	91.9667	69.8	76.3	85.6	77.2333	100.4	98.6	84.5	94.5	6.68049	6.484	7.10915	7.26403	8.39534	7.52291	0.839797	-0.251887	0.00367024	-2.43531	2.43531	1.02755	0.0392033	0.813524	-0.0896298	0.0896298
KAG13313251	AT4G24830	putative Argininosuccinate synthase, chloroplastic [Cocos nucifera]	84.1	86.6	76.5	82.4	74.1	60.2	61.4	65.2333	54.1	63.2	59.6	58.9667	4.29496	6.28879	3.74195	5.21233	9.64046	6.34588	0.791667	-0.337035	0.0712667	-1.14711	1.14711	0.715615	-0.482745	0.0250685	-1.60087	1.60087
KAG13275031	AT5G45930	DNA replication licensing factor MCM3 [Cocos nucifera]	84.4	81	78.5	81.3	9.9	8.7	5.3	7.96667	12.4	10.3	11.5	11.4	2.41799	1.94822	0.860233	2.97416	24.4546	7.5459	0.097991	-3.35121	7.58178e-05	-4.12023	4.12023	0.140221	-2.83422	0.000458818	-3.33836	3.33836
KAG13267601	AT5G51270	60S ribosomal protein L6 [Cocos nucifera]	86.2	79.9	85.6	83.9	48.2	34.7	44.7	42.5333	43.4	46.8	46.2	45.4667	2.83901	5.72033	1.48174	3.38381	13.4491	3.25896	0.506953	-0.980077	0.0025466	-2.59404	2.59404	0.541915	-0.883862	0.00542192	-2.26585	2.26585
KAG13384371	AT4G21580	quinone oxidoreductase PIG3 [Cocos nucifera]	86.3	76.3	86	82.8667	108.5	106.2	91	101.9	97.4	101.9	99.3	99.5333	4.64495	7.76445	1.84451	5.60533	7.61968	1.85316	1.22969	0.29829	0.122633	-0.911392	0.911392	1.20113	0.264388	0.0660941	-1.17984	1.17984
KAG13320171	0	aspartate--tRNA ligase 2, cytoplasmic [Cocos nucifera]	87.3	94.9	80.5	87.5667	38.8	33.4	43.4	38.5333	41.5	31.6	42.3	38.4667	5.8818	4.08684	4.86644	6.71694	10.606	12.6511	0.440046	-1.18427	0.0200458	-1.69798	1.69798	0.439284	-1.18677	0.0221484	-1.65466	1.65466
KAG13713341	AT3G16910	acetate/butyrate--CoA ligase AAE7, peroxisomal [Cocos nucifera]	88.6	110.4	118.7	105.9	67.9	77	76	73.6333	59.1	58.3	81.3	66.2333	12.6936	4.07458	10.6587	11.9864	5.53361	16.0927	0.69531	-0.524272	0.0369003	-1.43297	1.43297	0.625433	-0.677073	0.0267541	-1.57261	1.57261
KAG13423531	AT1G09640	Glutamate--tRNA ligase, cytoplasmic	88.7	85.3	79.1	84.3667	73.5	73.1	70.2	72.2667	67.5	64.3	79.3	70.3667	3.97436	1.47045	6.4505	4.71082	2.03476	9.16698	0.856578	-0.223343	0.0218689	-1.66017	1.66017	0.834058	-0.261781	0.1874	-0.727229	0.727229
KAG13635721	AT5G43940	putative Cytochrome b-c1 complex subunit Rieske-4, mitochondrial [Cocos nucifera]	89.7	97.5	93.4	93.5333	106.6	138.5	99	114.7	107.2	98.8	104.7	103.567	3.18573	17.1128	3.52168	3.40599	14.9196	3.4004	1.2263	0.294313	0.179802	-0.745205	0.745205	1.10727	0.147007	0.16738	-0.776297	0.776297
KAG13318991	AT1G02280	putative myosin-9 [Cocos nucifera]	91.3	68.6	73.9	77.9333	75.6	54.3	69.5	66.4667	53.9	69.5	57.3	60.2333	9.69616	8.95631	6.69793	12.4416	13.4749	11.12	0.852866	-0.22961	0.0842185	-1.07459	1.07459	0.772883	-0.371678	0.250952	-0.600409	0.600409
KAG13712801	AT4G02280	putative Sucrose synthase 4 [Cocos nucifera]	91.7	88.8	85	88.5	75.5	81.2	71.1	75.9333	82.4	87.1	73.1	80.8667	2.74348	4.13468	5.81741	3.09997	5.44514	7.19383	0.858004	-0.220944	0.0393868	-1.40465	1.40465	0.913748	-0.130132	0.130082	-0.885782	0.885782
KAG13546471	AT1G28660	ubiquitin fusion degradation protein 1 [Cocos nucifera]	91.8	84.8	86.9	87.8333	78.1	70.8	80.4	76.4333	68.5	75.5	71.4	71.8	2.93295	4.09254	2.8717	3.33923	5.35439	3.99958	0.870209	-0.200567	0.0432659	-1.36385	1.36385	0.817457	-0.290785	0.05829	-1.23441	1.23441
KAG13355411	AT5G19990	26S proteasome regulatory subunit 8 [Cocos nucifera]	91.9	91.4	100.3	94.5333	51.6	41.8	38.2	43.8667	51.2	39.5	44.6	45.1	4.08276	5.66235	4.78957	4.31885	12.9081	10.6199	0.464034	-1.1077	0.015185	-1.81859	1.81859	0.47708	-1.0677	0.00819359	-2.08653	2.08653
KAG13716641	AT4G00570	putative Histone H2B.6 [Cocos nucifera]	91.9	97.4	92.8	94.0333	160.1	197.7	117.9	158.567	108.5	115.8	108.7	111	2.40878	32.5963	3.39509	2.56162	20.5568	3.05864	1.68628	0.753845	0.0975709	-1.01068	1.01068	1.18043	0.239316	0.00192049	-2.71659	2.71659
KAG13686651	AT3G60970	putative Cleavage stimulation factor subunit 50	93.4	100.8	87	93.7333	198.8	221.2	193.6	204.533	181.1	190.8	171.3	181.067	5.63875	11.9748	7.96088	6.01574	5.85469	4.39665	2.18208	1.1257	0.00188119	-2.72557	2.72557	1.93172	0.949887	0.000359197	-3.44467	3.44467
KAG13697361	AT5G06290	2-Cys peroxiredoxin BAS1, chloroplastic [Cocos nucifera]	93.5	101.7	104.4	99.8667	72.8	59.5	65.2	65.8333	75.1	57.8	59.1	64	4.63489	5.44814	7.86681	4.64108	8.27565	12.2919	0.659212	-0.601185	0.0368743	-1.43328	1.43328	0.640854	-0.641931	0.0545962	-1.26284	1.26284
KAG13636631	AT5G19890	putative squamous cell carcinoma antigen recognized by T-cells 3	94	88.7	96.9	93.2	73.4	87.2	74.2	78.2667	68.5	75.1	59.1	67.5667	3.39509	6.32526	6.56523	3.64281	8.08168	9.71667	0.839771	-0.251932	0.157219	-0.803496	0.803496	0.724964	-0.464018	0.0669118	-1.1745	1.1745
KAG13481031	AT5G44240	Tubulin alpha chain [Cocos nucifera]	95.9	97.6	95.1	96.2	28.8	19.8	20.9	23.1667	19	14.7	15.7	16.4667	1.04243	4.0086	1.83727	1.08361	17.3033	11.1575	0.240818	-2.05399	0.00184739	-2.73344	2.73344	0.171171	-2.54649	0.00047592	-3.32247	3.32247
KAG13317081	AT3G02875	AA-amino acid hydrolase ILR1-like 3 [Cocos nucifera]	96	98.8	99.2	98	106.7	103.5	108	106.067	85.2	104.5	110.8	100.167	1.42361	1.89091	10.8911	1.45266	1.78276	10.873	1.08231	0.114118	0.0449468	-1.3473	1.3473	1.02211	0.0315488	0.777192	-0.109472	0.109472
KAG13466351	AT4G09560	putative glutamate carboxypeptidase LAMP1 [Cocos nucifera]	96.7	92.1	94.9	94.5667	103.9	99.8	124.4	109.367	143.9	126.4	140.7	137	1.89268	10.7611	7.60833	2.00142	9.83951	5.55352	1.1565	0.209769	0.181717	-0.740605	0.740605	1.44871	0.534772	0.00914828	-2.03866	2.03866
KAG13652241	AT1G54940	translocator protein	96.9	112	109.7	106.2	143.3	156.3	166.2	155.267	172.8	149.8	161.8	161.467	6.64279	9.3774	9.39267	6.25498	6.03954	5.81709	1.46202	0.547964	0.00583876	-2.23368	2.23368	1.5204	0.604453	0.038128	-1.41876	1.41876
KAG13697881	AT3G51070	actin-101-like [Phoenix dactylifera] 100%identity	97.5	97.7	87.9	94.3667	81.2	73	72.4	75.5333	68.7	64.5	67.4	66.8667	4.57335	4.01442	1.75563	4.84636	5.31476	2.62556	0.800424	-0.321164	0.0235503	-1.628	1.628	0.708584	-0.49699	0.0178425	-1.74854	1.74854
KAG13553701	AT3G19620	Dehydrin COR410 [Cocos nucifera]	97.6	92.8	87.5	92.6333	78.6	66.2	66.8	70.5333	70.1	70.3	80.7	73.7	4.12499	5.70925	4.95042	4.45303	8.0944	6.71699	0.761425	-0.393226	0.0106846	-1.97124	1.97124	0.79561	-0.329867	0.0935142	-1.02912	1.02912
KAG13351161	AT1G70250	late embryogenesis abundant protein Lea14-A [Cocos nucifera]	97.6	95.5	92.8	95.3	127.3	121.1	136.1	128.167	97.6	105.9	111.9	105.133	1.96469	6.15431	5.86307	2.06158	4.8018	5.57679	1.34488	0.427473	0.0254814	-1.59378	1.59378	1.10318	0.141672	0.216851	-0.663839	0.663839
KAG13465951	AT4G26690	Elongation factor 2 [Cocos nucifera]	99.5	106.8	110.5	105.6	92.8	115.1	102.1	103.333	78.7	97	95	90.2333	4.57019	9.14561	8.19607	4.32783	8.85059	9.08319	0.978535	-0.0313041	0.71084	-0.148228	0.148228	0.854482	-0.226877	0.0401643	-1.39616	1.39616
KAG13715581	AT4G08590	em protein H2 [Cocos nucifera]	99.8	102.8	116.9	106.5	1484.6	1390.4	1309.5	1394.83	1342.4	1608.8	1513.2	1488.13	7.4552	71.553	110.192	7.00019	5.12986	7.40473	13.097	3.71117	0.00184962	-2.73292	2.73292	13.9731	3.80458	0.00304298	-2.5167	2.5167
KAG13315481	AT2G23400	40S ribosomal protein S8 [Cocos nucifera]	100.1	107.9	96	101.333	71.7	64.6	67.5	67.9333	72.5	71.1	79.4	74.3333	4.93581	2.91471	3.62798	4.87087	4.29055	4.88069	0.670395	-0.576917	0.0212669	-1.6723	1.6723	0.733553	-0.447028	0.0437229	-1.35929	1.35929
KAG13264111	AT2G35040	putative Bifunctional purine biosynthesis protein PurH [Cocos nucifera]	100.5	92.4	91.8	94.9	74.4	82.2	74.1	76.9	78.3	71.7	82.5	77.5	3.96737	3.74967	4.44522	4.18058	4.87603	5.73577	0.810327	-0.303424	0.0593562	-1.22653	1.22653	0.816649	-0.292212	0.0506674	-1.29527	1.29527
KAG13545131	AT1G71010	putative serine protease EDA2 [Cocos nucifera]	100.8	100.5	102.3	101.2	147.5	155.1	153.1	151.9	173.1	158.4	174.7	168.733	0.787401	3.21662	7.33591	0.778064	2.11759	4.34763	1.50099	0.585913	0.00201813	-2.69505	2.69505	1.66733	0.737536	0.00504863	-2.29683	2.29683
KAG13588001	AT2G01670	eukaryotic peptide chain release factor GTP-binding subunit ERF3A [Cocos nucifera]	101.7	108.3	101.1	103.7	80.8	77.7	77.4	78.6333	90.9	77.8	86.4	85.0333	3.2619	1.53695	5.43466	3.14552	1.95458	6.39121	0.758277	-0.399203	0.0129653	-1.88722	1.88722	0.819994	-0.286315	0.0902351	-1.04462	1.04462
KAG13608291	AT1G12230	transaldolase-like [Cocos nucifera]	105	100.5	100.6	102.033	48.9	51.2	42.4	47.5	38.5	37.3	36.2	37.3333	2.09815	3.72648	0.939267	2.05634	7.84522	2.51589	0.465534	-1.10304	0.00241714	-2.6167	2.6167	0.365893	-1.4505	0.00022209	-3.65347	3.65347
KAG13469851	AT2G33340	guanine nucleotide-binding protein subunit beta-like protein A [Cocos nucifera]	105.2	114.7	104	107.967	105.5	110.7	104.1	106.767	101.5	108.4	115	108.3	4.78632	2.83941	5.51181	4.43315	2.65945	5.08939	0.988885	-0.0161247	0.482001	-0.316952	0.316952	1.00309	0.00444728	0.956279	-0.0194154	0.0194154
KAG13352901	AT3G17970	Serine/threonine-protein phosphatase 5 [Cocos nucifera]	105.7	98.1	104.2	102.667	71.2	76.3	65.6	71.0333	83.5	81.2	86.5	83.7333	3.28667	4.36985	2.17	3.20131	6.15182	2.59156	0.691883	-0.5314	0.0246176	-1.60876	1.60876	0.815584	-0.294094	0.00750553	-2.12462	2.12462
KAG13421491	AT5G42930	40S ribosomal protein S3a [Cocos nucifera]	105.7	114.7	102.4	107.6	85.2	84.7	73.7	81.2	96.8	101.8	95.8	98.1333	5.19808	5.30723	2.62467	4.83093	6.53599	2.6746	0.754647	-0.406126	0.0124519	-1.90476	1.90476	0.91202	-0.132863	0.0357857	-1.44629	1.44629
KAG13377441	AT1G62600	Eukaryotic translation initiation factor 3 subunit F [Cocos nucifera]	106.1	103.9	92	100.667	85.5	91.2	70.1	82.2667	80.5	97.2	80.8	86.1667	6.19372	8.91229	7.80271	6.15271	10.8334	9.05536	0.817219	-0.291206	0.0235486	-1.62804	1.62804	0.85596	-0.224384	0.125983	-0.89969	0.89969
KAG13268811	AT2G19860	60S ribosomal protein L7-4 [Cocos nucifera]	107.5	101.6	120.3	109.8	76	68.8	86.1	76.9667	78.7	74.9	69.6	74.4	7.80555	7.0957	3.73184	7.10888	9.21918	5.01592	0.700971	-0.512572	0.00056331	-3.24925	3.24925	0.677596	-0.561504	0.0439204	-1.35733	1.35733
KAG13544901	AT1G12230	putative 3-hydroxyisobutyryl-CoA hydrolase-like protein 2, mitochondrial [Cocos nucifera]	108	112.9	120.7	113.867	54.3	48.3	51.3	51.3	50	53.1	44.5	49.2	5.22962	2.44949	3.55622	4.59275	4.77483	7.22808	0.450527	-1.15031	0.00546615	-2.26232	2.26232	0.432084	-1.21062	0.00792166	-2.10118	2.10118
KAG13682621	AT1G11580	putative Pectinesterase 2.1 [Cocos nucifera]	108.2	107.2	107.6	107.667	367.9	409.2	439.1	405.4	434.1	477	444.5	451.867	0.410961	29.1912	18.2721	0.381697	7.20059	4.04369	3.76533	1.91277	0.00486198	-2.31319	2.31319	4.1969	2.06933	0.00146481	-2.83422	2.83422
KAG13390691	AT1G05820	ran-binding protein 1 [Cocos nucifera]	108.5	94.7	120.1	107.767	87.9	78.8	79.4	82.0333	90.7	65	78.7	78.1333	10.3825	4.15559	10.4996	9.63421	5.06573	13.4381	0.761212	-0.393629	0.0773481	-1.11155	1.11155	0.725023	-0.463901	0.0490031	-1.30978	1.30978
KAG13378481	AT5G42340	hsp70-binding protein 1 [Cocos nucifera]	109.8	114.9	119.3	114.667	92.8	90.4	85.3	89.5	83.4	94.5	79.3	85.7333	3.88187	3.1273	6.42097	3.38535	3.49419	7.48947	0.780523	-0.357486	0.0361419	-1.44199	1.44199	0.747674	-0.419518	0.0378903	-1.42147	1.42147
KAG13594501	AT3G43270	26S proteasome non-ATPase regulatory subunit 3 [Cocos nucifera]	110.8	108	132.4	117.067	89.2	84.7	95.3	89.7333	96.9	103.8	88.8	96.5	10.9024	4.34383	6.13025	9.31298	4.84082	6.35259	0.766515	-0.383614	0.0307613	-1.512	1.512	0.824317	-0.278729	0.22483	-0.648146	0.648146
KAG13687961	AT3G13880	hypothetical protein COCNU_14G012640 [Cocos nucifera]	110.9	80.7	103.7	98.4333	191.5	221.2	165.6	192.767	140.5	152	149.3	147.267	12.8793	22.7163	4.91008	13.0843	11.7843	3.33414	1.95835	0.969637	0.0577374	-1.23854	1.23854	1.49611	0.581212	0.0566555	-1.24676	1.24676
KAG13279331	AT1G59950	putative Repetitive proline-rich cell wall protein 2 [Cocos nucifera]	111.2	124.2	134.2	123.2	119.5	100.1	134.8	118.133	156.6	149.7	152.9	153.067	9.4163	14.1991	2.81938	7.6431	12.0196	1.84193	0.958874	-0.0605862	0.655804	-0.183226	0.183226	1.24242	0.313158	0.0650064	-1.18704	1.18704
KAG13278991	AT1G74550	Proteasome subunit alpha type-4 [Cocos nucifera]	111.4	83.9	96.4	97.2333	88.9	89.2	79.9	86	79.8	83.9	80.8	81.5	11.2423	4.31509	1.74547	11.5622	5.01755	2.14168	0.88447	-0.177114	0.314918	-0.501803	0.501803	0.83819	-0.254651	0.226724	-0.644503	0.644503
KAG13272331	AT1G04160	11 kDa late embryogenesis abundant protein [Cocos nucifera]	111.7	103.8	105.6	107.033	345.5	341.6	354.8	347.3	430.2	433.5	478	447.233	3.38066	5.53715	21.797	3.15852	1.59434	4.87374	3.24478	1.69812	0.000368498	-3.43356	3.43356	4.17845	2.06297	0.00232187	-2.63416	2.63416
KAG13353901	AT2G31690	WPP domain-interacting tail-anchored protein 1	112.2	101.5	104.9	106.2	102.9	101.3	98.9	101.033	117.5	117.3	129	121.267	4.46393	1.64384	5.4689	4.20332	1.62703	4.50981	0.95135	-0.0719524	0.191556	-0.717704	0.717704	1.14187	0.191399	0.10937	-0.961104	0.961104
KAG13426641	AT2G26440	Recoverin family protein [Cocos nucifera]	112.6	78.6	77.9	89.7	219.8	235.8	216.1	223.9	191.8	193	213.5	199.433	16.1953	8.54907	9.95869	18.0549	3.81826	4.99349	2.4961	1.31967	0.0115855	-1.93609	1.93609	2.22334	1.15273	0.0217364	-1.66281	1.66281
KAG13380301	AT4G37870	Clathrin heavy chain 1 [Cocos nucifera]	112.6	109.8	110	110.8	77.7	79.2	88.5	81.8	68.8	73	82.4	74.7333	1.27541	4.77703	5.68585	1.15109	5.83989	7.60818	0.738267	-0.437785	0.0180524	-1.74346	1.74346	0.674489	-0.568134	0.0164986	-1.78255	1.78255
KAG13419001	AT4G26485	cyclase-associated protein 1 [Cocos nucifera]	114.9	116.1	116.8	115.933	94.9	103	99.5	99.1333	110.9	114.4	98.1	107.8	0.784573	3.31696	7.00619	0.676745	3.34596	6.49925	0.855089	-0.225853	0.0139799	-1.8545	1.8545	0.929845	-0.104938	0.266224	-0.574752	0.574752
KAG13544291	AT4G11110	coatomer subunit alpha-1 [Cocos nucifera]	115.2	116.3	122.3	117.933	89.1	92.2	81.7	87.6667	87.8	75.2	83.7	82.2333	3.12019	4.4048	5.24743	2.64572	5.02448	6.38115	0.743358	-0.427871	0.0282593	-1.54884	1.54884	0.697287	-0.520176	0.0136378	-1.86526	1.86526
KAG13698451	AT5G10160	3-hydroxyacyl-[acyl-carrier-protein] dehydratase FabZ-like [Cocos nucifera]	116.4	105.2	119.9	113.833	132.5	108.5	124.7	121.9	163	153.9	174.3	163.733	6.26968	9.996	8.34439	5.50777	8.20016	5.09633	1.07086	0.098775	0.183949	-0.735302	0.735302	1.43836	0.524425	0.00217361	-2.66282	2.66282
KAG13353601	AT2G35330	40S ribosomal protein S24-1 [Cocos nucifera]	116.5	115.1	123.2	118.267	119.5	119.6	117.5	118.867	117.7	134.8	105.9	119.467	3.53491	0.967241	11.8643	2.98893	0.813719	9.93108	1.00507	0.00730069	0.86774	-0.0616104	0.0616104	1.01015	0.0145646	0.920807	-0.0358316	0.0358316
KAG13697081	AT1G31480	40S ribosomal protein S14 [Cocos nucifera]	117.4	98.9	110.6	108.967	92.5	96.1	93.7	94.1	105.4	83.3	88.7	92.4667	7.64039	1.49666	9.40721	7.01168	1.5905	10.1736	0.863567	-0.21162	0.14802	-0.82968	0.82968	0.848578	-0.236882	0.029395	-1.53173	1.53173
KAG13701911	AT1G49390	GEM-like protein 5	117.7	120.5	130.5	122.9	124.8	99.5	142.7	122.333	163.6	158.4	141.8	154.6	5.49424	17.7224	9.29659	4.4705	14.4869	6.01332	0.995389	-0.00666735	0.961211	-0.0171815	0.0171815	1.25793	0.331055	0.0937813	-1.02788	1.02788
KAG13385511	0	nucleolin 2 [Cocos nucifera]	118.1	126.6	132.8	125.833	111.5	118.1	95.2	108.267	125.3	107.2	119.3	117.267	6.02569	9.62439	7.52787	4.78862	8.88952	6.41945	0.860397	-0.216925	0.222026	-0.653597	0.653597	0.931921	-0.101721	0.399452	-0.398535	0.398535
KAG13316901	AT2G27510	ferredoxin, root R-B1 [Cocos nucifera]	118.1	109.1	104.2	110.467	102.4	98.8	90.1	97.1	87	85.2	97.6	89.9333	5.75635	5.16333	5.47073	5.21094	5.31754	6.0831	0.878998	-0.186068	0.0140513	-1.85228	1.85228	0.814122	-0.296683	0.105831	-0.975387	0.975387
KAG13418581	AT1G02730	NHP2-like protein 1 [phoenyx dactylifera]	119.5	107.9	100.8	109.4	107.3	116.9	105	109.733	128.2	124.1	125.3	125.867	7.70757	5.15386	1.72111	7.04531	4.69671	1.36741	1.00305	0.0043891	0.9633	-0.0162386	0.0162386	1.15052	0.202284	0.0689415	-1.16152	1.16152
KAG13380311	AT1G33590	ran-binding protein 1 [Cocos nucifera]	121.1	128.5	119.3	122.967	125	105	118.5	116.167	121.1	113.3	97	110.467	3.98107	8.33	10.0407	3.23752	7.17073	9.08934	0.9447	-0.0820711	0.505852	-0.295977	0.295977	0.898346	-0.154656	0.197756	-0.703871	0.703871
KAG13710741	AT1G09010	putative Mannosylglycoprotein endo-beta-mannosidase [Cocos nucifera]	122.1	122.5	115.4	120	134.6	162.9	153.5	150.333	164.6	154.6	166.7	161.967	3.25679	11.7684	5.2791	2.71399	7.82821	3.25937	1.25278	0.325131	0.0769889	-1.11357	1.11357	1.34972	0.432663	0.0170375	-1.76859	1.76859
KAG13628251	AT5G67530	Peptidyl-prolyl cis-trans isomerase [Cocos nucifera]	123	108.6	123.4	118.333	91	111.9	97.5	100.133	107.4	112.5	120.4	113.433	6.88444	8.73321	5.3481	5.81784	8.72158	4.71476	0.846197	-0.240934	0.236726	-0.625755	0.625755	0.958592	-0.0610119	0.481155	-0.317715	0.317715
KAG13541341	AT4G33240	T-complex protein 1 subunit zeta 1	124	107.9	120.9	117.6	76.8	82.2	77.6	78.8667	69.9	77.1	65.4	70.8	6.97472	2.37954	4.81871	5.93088	3.01717	6.80609	0.670635	-0.5764	0.0279353	-1.55385	1.55385	0.602041	-0.732067	0.0280676	-1.55179	1.55179
KAG13668501	AT1G14810	aspartate-semialdehyde dehydrogenase-like [Cocos nucifera]	124.5	110.6	122.6	119.233	129.9	142.7	135.1	135.9	121	141.6	140.4	134.333	6.15377	5.25611	9.44081	5.16112	3.86763	7.0279	1.13978	0.188758	0.172106	-0.764204	0.764204	1.12664	0.17203	0.271839	-0.565689	0.565689
KAG13392501	AT3G20730	eukaryotic translation initiation factor 3 subunit G [Cocos nucifera]	125.1	133.9	122.1	127.033	99.9	92.1	86.1	92.7	85.4	92	91.1	89.5	5.00755	5.64978	2.92233	3.94192	6.09469	3.26517	0.72973	-0.454566	0.0194851	-1.7103	1.7103	0.704539	-0.505248	0.00776968	-2.1096	2.1096
KAG13619991	AT3G02360	6-phosphogluconate dehydrogenase, decarboxylating 1 [Cocos nucifera]	125.5	111	119.1	118.533	89.2	81.7	80.7	83.8667	77.4	80.9	86.4	81.5667	5.93315	3.79327	3.70435	5.00547	4.52298	4.5415	0.707537	-0.499123	0.00623829	-2.20493	2.20493	0.688133	-0.539241	0.0223184	-1.65134	1.65134
KAG13621171	AT4G09320	nucleoside diphosphate kinase B [Cocos nucifera]	126	128.9	141.3	132.067	96.4	96.8	94.1	95.7667	100.7	98.3	116.1	105.033	6.63543	1.18977	7.88642	5.0243	1.24236	7.50849	0.725139	-0.463671	0.0221765	-1.65411	1.65411	0.795305	-0.330419	0.00432469	-2.36404	2.36404
KAG13656351	AT1G60470	putative UDP-xylose transporter 3 [Cocos nucifera]	126.2	127.9	131	128.367	102.1	108.2	127.2	112.5	114.9	125	126.2	122.033	1.98718	10.6886	5.06776	1.54805	9.501	4.15277	0.876396	-0.190346	0.123616	-0.907926	0.907926	0.950662	-0.0729953	0.130433	-0.884614	0.884614
KAG13392821	AT2G21090	26S proteasome non-ATPase regulatory subunit 14 homolog isoform X1 [Elaeis guineensis]	126.7	129.9	133.2	129.933	100.5	100.1	100.5	100.367	91.4	99.9	87.9	93.0667	2.65372	0.188562	5.03874	2.04237	0.187873	5.41412	0.772447	-0.372491	0.00401876	-2.39591	2.39591	0.716265	-0.481435	0.0144833	-1.83913	1.83913
KAG13313941	AT1G37130	cytochrome b5 [Cocos nucifera]	127.1	125.2	120.4	124.233	63.3	63.7	52.5	59.8333	45.3	42.8	49.6	45.9	2.81938	5.18802	2.80832	2.26942	8.67079	6.11835	0.481621	-1.05403	0.000843645	-3.07384	3.07384	0.369466	-1.43649	0.00230904	-2.63657	2.63657
KAG13379761	AT1G07890	L-ascorbate peroxidase, cytosolic [Cocos nucifera]	127.6	121.8	113.7	121.033	56.5	47.3	38.8	47.5333	41	52.9	45.6	46.5	5.70049	7.22788	4.89966	4.70985	15.2059	10.5369	0.392729	-1.34839	0.000268915	-3.57038	3.57038	0.384192	-1.3801	0.0064983	-2.1872	2.1872
KAG13611561	AT1G60890	60S ribosomal protein L23A [Cocos nucifera]	127.6	109	108.4	115	97.7	107.3	80.3	95.1	82.8	100.8	114.7	99.4333	8.91291	11.175	13.0589	7.75036	11.7508	13.1333	0.826957	-0.274117	0.160696	-0.793995	0.793995	0.864638	-0.209832	0.413583	-0.383438	0.383438
KAG13260761	AT1G74260	putative neurofilament medium polypeptide [Cocos nucifera]	128.7	111.9	181	140.533	222.7	214.8	203.3	213.6	172.8	183.6	175.8	177.4	29.4247	7.96534	4.55192	20.9379	3.72909	2.56591	1.51992	0.603999	0.103363	-0.985635	0.985635	1.26233	0.336094	0.24286	-0.614644	0.614644
KAG13592821	AT1G63940	hypothetical protein COCNU_08G007280 [Cocos nucifera]	129.9	117.1	85.8	110.933	113.8	104	106.5	108.1	97.1	112	88.8	99.3	18.5243	4.15772	9.59826	16.6986	3.84618	9.66593	0.974459	-0.0373264	0.832589	-0.0795692	0.0795692	0.895132	-0.159827	0.395443	-0.402916	0.402916
KAG13597361	AT3G61880	60S ribosomal protein L14-1 [Cocos nucifera]	131.3	107.8	129.5	122.867	93.7	88.1	98.2	93.3333	98.4	93.4	104.1	98.6333	10.6791	4.13145	4.37137	8.69158	4.42655	4.43194	0.759631	-0.396629	0.0300922	-1.52155	1.52155	0.802767	-0.316946	0.0457962	-1.33917	1.33917
KAG13351111	AT2G46110	3-methyl-2-oxobutanoate hydroxymethyltransferase 1, mitochondrial [Cocos nucifera]	133.6	132.6	129.6	131.933	154.8	179.5	134.4	156.233	152.4	187.8	168.9	169.7	1.69967	18.4399	14.4631	1.28828	11.8028	8.52272	1.18418	0.243893	0.185781	-0.730999	0.730999	1.28626	0.363177	0.0697762	-1.15629	1.15629
KAG13423351	AT1G78900	14-3-3-like protein B [Cocos nucifera]	133.8	139.6	134.3	135.9	74.1	70.6	61.6	68.7667	92.7	76	82.1	83.6	2.62425	5.26519	6.89976	1.93101	7.6566	8.2533	0.506009	-0.982764	0.00330171	-2.48126	2.48126	0.615158	-0.700971	0.0150764	-1.8217	1.8217
KAG13613011	AT4G05160	oxalate--CoA ligase [Cocos nucifera]	134	149.1	141.1	141.4	220.1	232.6	206.6	219.767	193.1	217.6	225.5	212.067	6.1682	10.6171	13.7938	4.36223	4.83107	6.50446	1.55422	0.63619	0.00676174	-2.16994	2.16994	1.49976	0.584736	0.0107409	-1.96896	1.96896
KAG13424441	AT5G64570	Beta-xylosidase/alpha-L-arabinofuranosidase 2 [Cocos nucifera]	134.7	131.2	118.3	128.067	109.1	105	103.7	105.933	114.8	107.6	112.2	111.533	7.05234	2.30121	2.97695	5.50678	2.17232	2.66911	0.827173	-0.273738	0.0278174	-1.55568	1.55568	0.870901	-0.19942	0.0899527	-1.04599	1.04599
KAG13305501	AT2G46500	ubiquitin receptor RAD23d [Cocos nucifera]	135	130.6	124.1	129.9	105.7	92.1	96.6	98.1333	92.9	93.9	105.8	97.5333	4.47735	5.65705	5.85965	3.44677	5.76466	6.00785	0.755453	-0.404586	0.0113049	-1.94673	1.94673	0.750834	-0.413434	0.0461381	-1.33594	1.33594
KAG13377161	AT3G54790	High mobility group B protein 1 [Cocos nucifera]	136	130	124.5	130.167	307.3	335.9	302.2	315.133	398.8	446.8	411	418.867	4.69633	14.8311	20.3701	3.60794	4.7063	4.86315	2.421	1.2756	0.00328557	-2.48339	2.48339	3.21793	1.68613	0.0029172	-2.53503	2.53503
KAG13383281	AT4G34215	10 kDa chaperonin [Cocos nucifera]	136.7	85.9	142.2	121.6	104.2	108.2	105.7	106.033	88	122.8	121.8	110.867	25.3434	1.64992	16.1743	20.8416	1.55604	14.589	0.871985	-0.197625	0.498092	-0.30269	0.30269	0.911732	-0.133318	0.711398	-0.147887	0.147887
KAG13627381	AT1G61850	putative Elongation factor 1-delta [Cocos nucifera]	136.8	123.6	124.8	128.4	124.2	132.3	122.8	126.433	131.4	123.9	136.2	130.5	5.95987	4.18755	5.06162	4.64164	3.31206	3.87864	0.984683	-0.0222683	0.779406	-0.108236	0.108236	1.01636	0.0234046	0.711733	-0.147683	0.147683
KAG13423271	AT2G17370	Small heat shock protein, chloroplastic [Cocos nucifera]	136.8	142.2	143.5	140.833	212.6	241.2	227.4	227.067	215.8	269.3	256.2	247.1	2.90096	11.6783	22.7694	2.05985	5.14311	9.21466	1.61231	0.689127	0.00615746	-2.2106	2.2106	1.75456	0.811106	0.0175181	-1.75651	1.75651
KAG13304821	AT3G54840	Ras-related protein RABA1f [Cocos nucifera]	137.3	140.6	135.7	137.867	83.6	77.7	69.8	77.0333	57.1	68.6	62.3	62.6667	2.04015	5.65351	4.70201	1.4798	7.33905	7.50321	0.558752	-0.839719	0.0036204	-2.44124	2.44124	0.454545	-1.1375	0.00113217	-2.94609	2.94609
KAG13595121	AT5G17310	putative UTP--glucose-1-phosphate uridylyltransferase	139.3	162.7	138.9	146.967	141.6	138.4	150.4	143.467	158.1	150.1	153	153.733	11.1263	5.07368	3.3069	7.57066	3.53649	2.15106	0.976185	-0.0347734	0.775325	-0.110516	0.110516	1.04604	0.064941	0.560461	-0.251455	0.251455
KAG13317231	AT3G06050	peroxiredoxin-2F, mitochondrial [Cocos nucifera]	139.3	130.4	142.5	137.4	120.7	123.4	118.8	120.967	136.3	131.8	142.2	136.767	5.11924	1.88739	4.25859	3.7258	1.56025	3.11376	0.880398	-0.183772	0.0797417	-1.09831	1.09831	0.995391	-0.00666535	0.670002	-0.173924	0.173924
KAG13427571	AT5G14780	putative Formate dehydrogenase, mitochondrial [Cocos nucifera]	139.3	138.4	133.6	137.1	104.5	115.2	127.4	115.7	142.3	137.7	132.7	137.567	2.502	9.35557	3.92032	1.82494	8.08606	2.84976	0.84391	-0.24484	0.123353	-0.90885	0.90885	1.0034	0.00490237	0.748146	-0.126014	0.126014
KAG13644071	AT2G46500	ubiquitin receptor RAD23b [Cocos nucifera]	142.1	139.4	153.1	144.867	76.5	69.6	80.2	75.4333	90.4	81.9	81.7	84.6667	5.92528	4.39267	4.0549	4.09016	5.82325	4.78925	0.520709	-0.941452	0.000926828	-3.033	3.033	0.584445	-0.77486	0.00929563	-2.03172	2.03172
KAG13640981	AT3G13228	small nuclear ribonucleoprotein E [Cocos nucifera]	142.2	138.5	121.6	134.1	97.8	110.4	106.3	104.833	122	123.1	110.5	118.533	8.96698	5.24743	5.69815	6.68678	5.0055	4.80721	0.781755	-0.355212	0.0737438	-1.13227	1.13227	0.883917	-0.178016	0.0273429	-1.56315	1.56315
KAG13654961	AT5G42940	10 kDa chaperonin, mitochondrial [Cocos nucifera]	142.5	83.3	141	122.267	113.7	113.5	101.2	109.467	122	135	131.6	129.533	27.5604	5.84599	5.50475	22.5412	5.34043	4.24967	0.895311	-0.15954	0.615549	-0.210737	0.210737	1.05943	0.0832923	0.776859	-0.109658	0.109658
KAG13625991	AT1G08110	Lactoylglutathione lyase [Cocos nucifera]	142.7	113.9	124.1	126.9	171.4	168.4	179.1	172.967	130.7	149.3	142.2	140.733	11.9231	4.50654	7.66391	9.39566	2.60544	5.4457	1.36302	0.446802	0.0337512	-1.47171	1.47171	1.10901	0.149272	0.423072	-0.373586	0.373586
KAG13553341	AT1G16980	putative Small heat shock protein, chloroplastic [Cocos nucifera]	144.1	140.6	147.9	144.2	269	304.9	263	278.967	253.1	236.6	246.5	245.4	2.98105	18.5005	6.78086	2.0673	6.6318	2.76318	1.93458	0.952022	0.012219	-1.91296	1.91296	1.7018	0.767064	0.0015366	-2.81344	2.81344
KAG13421961	AT5G25880	oleosin 18 kDa [Cocos nucifera]	146.5	138.6	122.6	135.9	223.7	261.1	216.5	233.767	180	243.1	227.4	216.833	9.94217	19.5498	26.8222	7.3158	8.36296	12.3699	1.72014	0.782524	0.0177795	-1.75008	1.75008	1.59554	0.674041	0.076189	-1.11811	1.11811
KAG13391331	AT5G44790	Elongation factor 1-alpha [Cocos nucifera]	147.2	147	136.6	143.6	127.6	121.4	115.6	121.533	105.6	108.3	115.6	109.833	4.95042	4.89989	4.22401	3.44737	4.03172	3.84583	0.846332	-0.240704	0.00667761	-2.17538	2.17538	0.764856	-0.38674	0.0344825	-1.4624	1.4624
KAG13316161	AT5G13420	transaldolase-like [Cocos nucifera]	153.8	162.9	171.1	162.6	105.7	90.9	93.1	96.5667	75.3	89	73.3	79.2	7.06588	6.5204	6.97758	4.34556	6.75222	8.81008	0.593891	-0.75173	0.0185951	-1.7306	1.7306	0.487085	-1.03775	0.00761859	-2.11813	2.11813
KAG13316871	AT1G10680	putative 60S ribosomal protein L10a [Cocos nucifera]	154.1	119.6	131	134.9	87.5	96.9	97.9	94.1	89.7	93.1	89.1	90.6333	14.352	4.68473	1.76131	10.639	4.97846	1.94334	0.697554	-0.519624	0.0911961	-1.04002	1.04002	0.671856	-0.573777	0.0566045	-1.24715	1.24715
KAG13587751	AT3G17810	Dihydropyrimidine dehydrogenase (NADP(+)), chloroplastic [Cocos nucifera]	154.2	139.6	140.8	144.867	273.3	279.4	252.2	268.3	186.5	224.7	214	208.4	6.61782	11.6536	16.09	4.56822	4.3435	7.72071	1.85205	0.889121	0.00468651	-2.32915	2.32915	1.43856	0.52463	0.0578962	-1.23735	1.23735
KAG13379591	AT5G13520	leucine aminopeptidase [Cocos nucifera]	154.4	143.7	145.8	147.967	133.4	134.5	115.3	127.733	120.4	153.9	137.8	137.367	4.62913	8.80316	13.6797	3.1285	6.89182	9.95857	0.863257	-0.212137	0.0815325	-1.08867	1.08867	0.928362	-0.10724	0.495436	-0.305012	0.305012
KAG13261291	AT2G47140	short-chain dehydrogenase reductase 3b-like [Cocos nucifera]	154.5	177.3	170.9	167.567	71.9	61.2	64.3	65.8	94.9	89.6	83.1	89.2	9.60185	4.49518	4.82563	5.73017	6.83158	5.40989	0.39268	-1.34858	0.00945822	-2.02419	2.02419	0.532325	-0.90962	0.0140358	-1.85276	1.85276
KAG13682201	AT2G24370	universal stress protein PHOS32 [Cocos nucifera]	154.7	145.6	143.7	148	265.5	274.7	265.6	268.6	247.6	263	236.8	249.133	4.80069	4.31354	10.7509	3.24371	1.60594	4.31533	1.81486	0.859862	0.00194216	-2.71171	2.71171	1.68333	0.751321	0.00640592	-2.19342	2.19342
KAG13668401	AT1G53600	MFP1 attachment factor 1 [Cocos nucifera]	154.8	152.9	149.2	152.3	120.8	105.3	122	116.033	128.5	152.8	141.3	140.867	2.32522	7.60541	9.92516	1.52674	6.5545	7.04579	0.761873	-0.392377	0.026271	-1.58052	1.58052	0.924929	-0.112586	0.278866	-0.554605	0.554605
KAG13665411	AT1G79110	40S ribosomal protein S6 [Cocos nucifera]	156.3	146.5	145.3	149.367	97.4	95.8	111.6	101.6	116.7	102.1	118.1	112.3	4.92702	7.10117	7.2351	3.29861	6.98934	6.44265	0.680205	-0.555958	0.0232964	-1.63271	1.63271	0.751841	-0.4115	0.0185804	-1.73095	1.73095
KAG13686121	AT1G66550	putative Eukaryotic translation initiation factor 5A-4 [Cocos nucifera]	156.7	151.8	130.5	146.333	109.7	132.2	98.3	113.4	106.7	129.3	109.3	115.1	11.3732	14.0847	10.0969	7.77209	12.4204	8.77225	0.774943	-0.367838	0.0532332	-1.27382	1.27382	0.78656	-0.346371	0.0797378	-1.09834	1.09834
KAG13624551	AT5G51820	phosphoglucomutase, chloroplastic	157.2	149.9	146.5	151.2	116.1	135.7	127.4	126.4	105.6	102.6	126.5	111.567	4.46393	8.03285	10.6303	2.95233	6.3551	9.52816	0.835979	-0.258462	0.0955689	-1.01968	1.01968	0.737875	-0.438552	0.0570483	-1.24376	1.24376
KAG13313031	AT5G19150	ATP-dependent (S)-NAD(P)H-hydrate dehydratase [Cocos nucifera]	157.3	168.4	169.5	165.067	224.6	219.5	220.1	221.4	226.9	233.4	251.9	237.4	5.51019	2.27596	10.5909	3.33816	1.02799	4.46119	1.34128	0.423606	0.00934837	-2.02926	2.02926	1.43821	0.524271	0.00513924	-2.2891	2.2891
KAG13590311	AT2G42910	putative Ribose-phosphate pyrophosphokinase 4 [Cocos nucifera]	157.9	174.5	147.8	160.067	168.5	174.6	197.5	180.2	207.4	213.8	206.9	209.367	11.0074	12.4839	3.14148	6.87674	6.92778	1.50047	1.12578	0.170926	0.313786	-0.503366	0.503366	1.308	0.387359	0.0131806	-1.88006	1.88006
KAG13314371	AT1G78400	Nuclear transport factor 2A [Cocos nucifera]	159.4	167.3	167	164.567	117.3	107.5	116.8	113.867	123.9	119.3	119.9	121.033	3.65544	4.50654	2.04179	2.22125	3.95773	1.68696	0.691918	-0.531327	0.0100281	-1.99878	1.99878	0.735467	-0.443268	0.00844064	-2.07362	2.07362
KAG13313681	AT4G12300	26S proteasome non-ATPase regulatory subunit 6 [Cocos nucifera]	160.3	162.5	165.8	162.867	102.6	97.8	101.4	100.6	108.5	95	103	102.167	2.26029	2.03961	5.54276	1.38781	2.02744	5.42522	0.617683	-0.695061	0.00134393	-2.87162	2.87162	0.627302	-0.672767	0.00582292	-2.23486	2.23486
KAG13712591	AT1G02850	putative Beta-glucosidase 22 [Cocos nucifera]	161.5	175.1	171.2	169.267	161.4	147.9	129.2	146.167	146.5	137.7	128.5	137.567	5.718	13.2026	7.34907	3.3781	9.03257	5.34219	0.863529	-0.211684	0.200408	-0.698085	0.698085	0.812722	-0.299167	0.0648181	-1.1883	1.1883
KAG13470431	AT5G19990	26S proteasome regulatory subunit S10B [Cocos nucifera]	162.3	160.7	147.9	156.967	159.4	246.4	153.5	186.433	190.1	176.2	200.6	188.967	6.44429	42.4712	9.99344	4.10552	22.7809	5.28847	1.18773	0.248202	0.406066	-0.391403	0.391403	1.20386	0.267674	0.0997374	-1.00114	1.00114
KAG13312401	AT1G65880	22.0 kDa class IV heat shock protein [Cocos nucifera]	163	158.1	156.2	159.1	164.1	164.9	165.6	164.867	152.3	169.9	165.2	162.467	2.86473	0.612826	7.44058	1.80058	0.37171	4.57976	1.03625	0.0513659	0.142923	-0.844896	0.844896	1.02116	0.0302099	0.681277	-0.166676	0.166676
KAG13657391	AT3G54840	ras-related protein RABE1c [Elaeis guineensis]	163.9	161.3	150.5	158.567	111.9	102	95.7	103.2	113.9	130.9	124.7	123.167	5.80192	6.66783	7.0244	3.65898	6.46108	5.70317	0.65083	-0.619647	0.0014716	-2.83221	2.83221	0.77675	-0.364478	0.0412335	-1.38475	1.38475
AKS268491	AT5G45970	11S globulin isoform 2 [Cocos nucifera]	164.1	140.7	153.7	152.833	246.8	285	293.2	275	427	451.8	452.1	443.633	9.57265	20.2195	11.7622	6.26345	7.35253	2.65133	1.79935	0.847472	0.0252318	-1.59805	1.59805	2.90273	1.53741	0.00245113	-2.61063	2.61063
KAG13623451	AT2G26450	fasciclin-like arabinogalactan protein 8 [Cocos nucifera]	164.9	153	147.6	155.167	131.8	134	129.6	131.8	127.5	145.6	132.2	135.1	7.22696	1.79629	7.66855	4.65754	1.36289	5.6762	0.849409	-0.235468	0.0408799	-1.38849	1.38849	0.870677	-0.199791	0.154711	-0.810478	0.810478
KAG13702701	AT5G37490	desiccation-related protein PCC13-62 [Cocos nucifera]	165.2	162.4	164.3	163.967	268.3	254.3	255.9	259.5	257.4	291.1	306.8	285.1	1.16714	6.25673	20.6089	0.711817	2.41107	7.22866	1.58264	0.662332	0.00156547	-2.80535	2.80535	1.73877	0.798065	0.0150001	-1.8239	1.8239
KAG13539551	AT1G18460	60S ribosomal protein L14-2 [Cocos nucifera]	165.7	168.1	179.2	171	106.3	103.8	109.4	106.5	122	120.7	105.1	115.933	5.88048	2.29056	7.67869	3.43887	2.15076	6.62336	0.622807	-0.683143	0.00216191	-2.66516	2.66516	0.677973	-0.560701	0.028937	-1.53855	1.53855
KAG13425811	AT5G57030	eukaryotic translation initiation factor 3 subunit K [Cocos nucifera]	166	171.1	161.1	166.067	155.5	175.6	158.3	163.133	164	185.2	176.1	175.1	4.08276	8.88907	8.6837	2.4585	5.44896	4.95928	0.982336	-0.0257109	0.568035	-0.245625	0.245625	1.0544	0.0764166	0.243545	-0.613421	0.613421
KAG13550911	AT5G63580	putative low-temperature-induced 65 kDa protein [Cocos nucifera]	166.1	164.6	162.8	164.5	339.2	336.1	319	331.433	328	302.2	321.4	317.2	1.34907	8.88232	10.9435	0.820106	2.67997	3.45003	2.01479	1.01063	0.00103956	-2.98315	2.98315	1.92827	0.947305	0.00247435	-2.60654	2.60654
KAG13597221	AT3G24170	glutathione reductase, cytosolic [Cocos nucifera]	166.5	152.8	153.6	157.633	154.3	158.7	180.5	164.5	173.9	176.1	179.5	176.5	6.27818	11.4554	2.30362	3.98277	6.96378	1.30517	1.04356	0.0615149	0.605142	-0.218143	0.218143	1.11969	0.163096	0.082476	-1.08367	1.08367
KAG13668231	AT5G39410	putative mitochondrial saccharopine dehydrogenase-like oxidoreductase [Cocos nucifera]	170.2	169.7	169.9	169.933	214.9	267	221.9	234.6	190.7	206.2	216.3	204.4	0.20548	23.0878	10.5284	0.120918	9.84135	5.15087	1.38054	0.465234	0.0590519	-1.22877	1.22877	1.20282	0.266426	0.0447351	-1.34935	1.34935
KAG13653721	AT3G62410	Protein H2A.7 [Cocos nucifera]	170.8	162.8	187.5	173.7	252.4	312.6	221.4	262.133	180.4	243.1	180	201.167	10.2901	37.863	29.6518	5.92408	14.4442	14.7399	1.50912	0.593703	0.119297	-0.923372	0.923372	1.15813	0.211794	0.414253	-0.382734	0.382734
KAG13261271	AT1G48030	dihydrolipoyl dehydrogenase 1, mitochondrial [Cocos nucifera]	171.3	148.6	159.8	159.9	110.4	94.9	118.8	108.033	131.7	138	152.4	140.7	9.26751	9.89961	8.66372	5.79581	9.16347	6.15758	0.675631	-0.565693	0.0123471	-1.90843	1.90843	0.879925	-0.184548	0.20168	-0.695337	0.695337
KAG13643071	AT5G47760	putative Phosphoglycolate phosphatase 2 [Cocos nucifera]	171.7	140.2	177.7	163.2	88.6	88.1	99.3	92	102.4	106.4	107.6	105.467	16.4469	5.16591	2.22311	10.0777	5.61512	2.10788	0.563725	-0.826935	0.0178635	-1.74803	1.74803	0.646242	-0.629854	0.0403927	-1.3937	1.3937
KAG13347541	AT1G56630	putative 18.2 kDa class I heat shock protein [Cocos nucifera]	172.6	168.6	175.4	172.2	221	217.4	272.8	237.067	291.6	233.9	258	261.167	2.79046	25.31	23.6621	1.62048	10.6763	9.06016	1.37669	0.461208	0.0575169	-1.2402	1.2402	1.51665	0.600886	0.0302144	-1.51979	1.51979
KAG13463941	AT3G02090	Zinc protease PQQL-like [Cocos nucifera]	173.3	169.1	189	177.133	172.7	149.9	166.8	163.133	153.9	185.9	167.8	169.2	8.5644	9.66241	13.1014	4.835	5.92302	7.74314	0.920963	-0.118784	0.174009	-0.759428	0.759428	0.955213	-0.0661062	0.587201	-0.231213	0.231213
KAG13464241	AT5G26000	importin subunit beta-1 [Cocos nucifera]	173.6	163.1	181	172.567	173.6	187.2	168.7	176.5	168.3	204.8	174.3	182.467	7.34408	7.82602	15.9809	4.25579	4.43401	8.75825	1.02279	0.0325144	0.748211	-0.125976	0.125976	1.05737	0.0804791	0.59716	-0.223909	0.223909
KAG13606671	AT4G11820	hydroxymethylglutaryl-CoA synthase [Cocos nucifera]	173.6	203.4	201.7	192.9	78.1	63.7	55.1	65.6333	54.8	67.8	69.4	64	13.6648	9.48871	6.53809	7.08388	14.4571	10.2158	0.340245	-1.55535	0.0154551	-1.81093	1.81093	0.331778	-1.59171	0.00158573	-2.79977	2.79977
KAG13667151	AT2G15490	scopoletin glucosyltransferase-like [Cocos nucifera]	173.9	187.2	187.5	182.867	82.1	87.7	63.4	77.7333	76.6	74.6	65.4	72.2	6.34157	10.3898	4.87716	3.46787	13.366	6.75507	0.425082	-1.23419	0.00847462	-2.07188	2.07188	0.394823	-1.34072	0.00423419	-2.37323	2.37323
KAG13279731	AT1G48660	hypothetical protein COCNU_01G019070 [Cocos nucifera]	174.4	177.7	182.2	178.1	95.6	98.5	88.7	94.2667	111.8	100.4	95.9	102.7	3.19687	4.11042	6.69179	1.79499	4.36042	6.51586	0.529291	-0.917868	0.00330939	-2.48025	2.48025	0.576642	-0.794251	0.00828784	-2.08156	2.08156
KAG13391861	AT5G47990	glutelin type-D 1 [Cocos nucifera]	174.7	177.3	177.2	176.4	310	274.6	287.2	290.6	282.1	265.7	283.1	276.967	1.20277	14.6506	7.97719	0.681845	5.0415	2.8802	1.64739	0.720184	0.00942992	-2.02549	2.02549	1.57011	0.650862	0.00365748	-2.43682	2.43682
KAG13650481	AT1G09430	ATP-citrate synthase alpha chain protein 3 [Cocos nucifera]	175.8	162.4	174.4	170.867	133.6	124.8	131.9	130.1	129.4	120.9	129.9	126.733	6.01406	3.81139	4.12984	3.51974	2.92958	3.25868	0.761412	-0.39325	0.00150955	-2.82115	2.82115	0.741709	-0.431075	0.00104288	-2.98177	2.98177
KAG13309861	AT1G63440	Copper transport protein ATX1 [Cocos nucifera]	175.9	174.4	188.5	179.6	275.6	297.4	287.9	286.967	230.3	250.8	257.7	246.267	6.32297	8.92425	11.6362	3.52059	3.10986	4.72506	1.59781	0.676096	0.00525922	-2.27908	2.27908	1.3712	0.455434	0.00930451	-2.03131	2.03131
KAG13612751	AT4G35090	catalase isozyme 2 [Cocos nucifera]	176.3	164.5	175.9	172.233	724	815.8	781.4	773.733	1167.1	1273.6	1337.7	1259.47	5.47073	37.8673	70.3605	3.17635	4.8941	5.58653	4.49236	2.16747	0.00247395	-2.60661	2.60661	7.31256	2.87038	0.00215555	-2.66644	2.66644
KAG13624761	AT2G42690	60S ribosomal protein L21-1 [Cocos nucifera]	177.2	171.8	163.9	170.967	125.7	103.8	111	113.5	135.4	128	127.8	130.4	5.46158	9.11373	3.53648	3.19453	8.02971	2.71202	0.663872	-0.591023	0.00834311	-2.07867	2.07867	0.762722	-0.390771	0.00321783	-2.49244	2.49244
KAG13265421	AT1G10900	heat shock 70 kDa protein [Cocos nucifera]	177.4	192.9	173.1	181.133	377.7	391.6	349.5	372.933	430.4	446	411.5	429.3	8.50346	17.5146	14.106	4.69459	4.69645	3.28582	2.05889	1.04187	0.00161359	-2.79221	2.79221	2.37008	1.24493	0.000386998	-3.41229	3.41229
KAG13315731	AT3G53580	oil body-associated protein 1A-like [Cocos nucifera]	178.7	179.6	184	180.767	200.3	207.3	209.2	205.6	237.2	220.5	223.2	226.967	2.31565	3.8271	7.31953	1.28101	1.86143	3.22494	1.13738	0.185712	0.00504423	-2.29721	2.29721	1.25558	0.328352	0.0173697	-1.76021	1.76021
KAG13667901	AT4G13770	40S ribosomal protein S19-1 [Cocos nucifera]	179.1	166.5	164	169.867	125.6	113	121	119.867	127.4	124.7	130.1	127.4	6.60824	5.20598	2.20454	3.89025	4.34314	1.73041	0.705651	-0.502972	0.00486428	-2.31298	2.31298	0.75	-0.415037	0.0143858	-1.84206	1.84206
KAG13653971	AT2G24370	universal stress protein PHOS32 [Cocos nucifera]	181.6	210.2	193	194.933	133.6	115.4	140.7	129.9	147.1	130.2	151.8	143.033	11.7557	10.6549	9.27518	6.03061	8.20238	6.48463	0.666382	-0.585579	0.0489034	-1.31066	1.31066	0.733755	-0.446629	0.0672309	-1.17243	1.17243
KAG13714031	AT4G12570	Ubiquitin-40S ribosomal protein S27a [Cocos nucifera]	183.5	183.6	203.6	190.233	120.8	142.4	127.4	130.2	139.3	137	130.2	135.5	9.45175	9.0377	3.8635	4.9685	6.9414	2.85129	0.684423	-0.547041	0.0276295	-1.55863	1.55863	0.712283	-0.489477	0.0280157	-1.5526	1.5526
KAG13696741	AT3G54250	diphosphomevalonate decarboxylase MVD2, peroxisomal [Cocos nucifera]	185.7	168.5	173	175.733	150.2	143.7	157.4	150.433	131.2	159.9	153	148.033	7.28301	5.59543	12.2317	4.14435	3.71954	8.26283	0.856032	-0.224264	0.047968	-1.31905	1.31905	0.842375	-0.247466	0.182485	-0.738772	0.738772
KAG13632741	AT1G76550	putative Pyrophosphate--fructose 6-phosphate 1-phosphotransferase subunit alpha [Cocos nucifera]	186.6	165.4	183.7	178.567	122.3	107.5	110.9	113.567	104.3	116.8	103.5	108.2	9.38521	6.32947	6.08988	5.25586	5.57335	5.62836	0.63599	-0.652923	0.00437896	-2.35863	2.35863	0.605936	-0.722762	0.0231653	-1.63516	1.63516
KAG13652481	AT5G49070	60S ribosomal protein L22-2 [Cocos nucifera]	188.8	174	189.9	184.233	159.4	179	175.2	171.2	161.4	183.5	185.2	176.7	7.24998	8.48685	10.841	3.93522	4.95727	6.13524	0.929256	-0.105851	0.321036	-0.493446	0.493446	0.95911	-0.0602321	0.555863	-0.255032	0.255032
KAG13622541	AT5G09600	heat shock 70 kDa protein, mitochondrial [Cocos nucifera]	190.9	159.5	145.6	165.333	244.7	316.7	218.3	259.9	242.6	290.9	278.3	270.6	18.9481	41.5846	20.4563	11.4605	16.0002	7.55961	1.57198	0.652579	0.0968572	-1.01387	1.01387	1.63669	0.710784	0.0590701	-1.22863	1.22863
KAG13624491	AT5G09420	FAM10 family protein [Cocos nucifera]	191.2	185.5	177.1	184.6	197.5	209.1	197.8	201.467	207.5	195.2	218.6	207.1	5.79137	5.39897	9.5572	3.13726	2.67983	4.61477	1.09137	0.126139	0.0875726	-1.05763	1.05763	1.12189	0.165925	0.145918	-0.835892	0.835892
KAG13306751	AT1G22340	60S ribosomal protein L26-2	191.9	165.7	159.5	172.367	164.7	188.5	161.6	171.6	151.7	179.1	168.7	166.5	14.0422	12.0169	11.2937	8.14668	7.00287	6.78298	0.995552	-0.00643125	0.962651	-0.0165311	0.0165311	0.965964	-0.0499586	0.765661	-0.115964	0.115964
KAG13622141	AT3G17970	putative Hsp70-Hsp90 organizing protein 3 [Cocos nucifera	192.3	198.8	211.6	200.9	223.1	224.4	218.4	221.967	248.2	235	239.2	240.8	8.0179	2.57725	5.50636	3.99099	1.1611	2.28669	1.10486	0.143865	0.10178	-0.992339	0.992339	1.19861	0.261358	0.0413574	-1.38345	1.38345
KAG13425001	AT1G66720	60S ribosomal protein L34 [Cocos nucifera]	192.6	200.8	207.5	200.3	163.5	153.5	150.5	155.833	163	182.2	168.3	171.167	6.09317	5.55778	8.09623	3.04202	3.56649	4.73003	0.778	-0.362159	0.0321969	-1.49219	1.49219	0.854552	-0.226761	0.0392866	-1.40576	1.40576
KAG13678671	AT4G10960	UDP-glucose 4-epimerase GEPI48 [Cocos nucifera]	194.3	220.8	210	208.367	309.7	316.5	332.9	319.7	348.2	358.9	357.8	354.967	10.8801	9.7379	4.80578	5.22159	3.04595	1.35387	1.53431	0.617594	0.00526567	-2.27855	2.27855	1.70357	0.768559	0.000983275	-3.00732	3.00732
KAG13615511	AT3G29320	Glutelin type-A 1 [Cocos nucifera]	196.2	180.2	178.6	185	251.4	245.2	273.1	256.567	272.7	251	268.6	264.1	7.94649	11.9617	9.41311	4.2954	4.66222	3.56422	1.38685	0.471808	0.0261698	-1.5822	1.5822	1.42757	0.513559	0.00514005	-2.28903	2.28903
KAG13379051	AT3G18330	actin-depolymerizing factor 7 [Cocos nucifera]	198.2	193.2	170.2	187.2	201.8	191.2	170	187.667	167.2	196.6	184.9	182.9	12.1929	13.2205	12.0855	6.5133	7.04468	6.60772	1.00249	0.00359199	0.803961	-0.0947651	0.0947651	0.97703	-0.0335254	0.783976	-0.105697	0.105697
KAG13427721	AT3G22690	40S ribosomal protein S23 [Elaeis guineensis]	200.5	224.3	245.2	223.333	110.6	106.5	130	115.7	137.7	132.6	138.2	136.167	18.2615	10.2492	2.53026	8.17679	8.85845	1.85821	0.51806	-0.94881	0.00676555	-2.1697	2.1697	0.609701	-0.713825	0.0213964	-1.66966	1.66966
KAG13595441	AT5G08570	Pyruvate kinase, cytosolic isozyme [Cocos nucifera]	201.4	213	198	204.133	234.7	240.5	218.4	231.2	245.2	272	243.4	253.533	6.42149	9.35557	13.0786	3.14573	4.04653	5.15852	1.13259	0.17963	0.0184686	-1.73357	1.73357	1.242	0.312664	0.00939458	-2.02712	2.02712
KAG13713671	AT5G49460	ATP-citrate synthase beta chain protein 1 [Cocos nucifera]	202	182.1	184.7	189.6	90.9	60.4	63.7	71.6667	77.3	77.8	78.2	77.7667	8.83214	13.6666	0.368179	4.6583	19.0697	0.47344	0.377989	-1.40358	0.000841202	-3.0751	3.0751	0.410162	-1.28574	0.00332484	-2.47823	2.47823
KAG13465581	AT4G28090	oil body-associated protein 2B [Cocos nucifera]	202.1	196.6	182.3	193.667	251.7	264.3	251.1	255.7	283.1	313.9	298.5	298.5	8.34519	6.08605	12.574	4.30905	2.38015	4.21241	1.32031	0.400876	0.00991966	-2.0035	2.0035	1.54131	0.624155	0.0126851	-1.89671	1.89671
KAG13390611	AT5G54960	pyruvate decarboxylase 1 [Cocos nucifera]	203	181.3	185.8	190.033	124.8	137.5	123.3	128.533	97.5	111.6	123.5	110.867	9.35105	6.36989	10.6271	4.92074	4.95583	9.58549	0.676373	-0.56411	0.0251566	-1.59935	1.59935	0.583406	-0.777427	0.0272346	-1.56488	1.56488
KAG13418931	AT3G50660	cytochrome P450 90B1-like [Cocos nucifera]	203.7	196.1	183.4	194.4	126.6	126.5	135.4	129.5	119.7	114.3	108.1	114.033	8.37417	4.17213	4.73943	4.3077	3.22172	4.15618	0.666152	-0.586076	0.0175898	-1.75474	1.75474	0.586591	-0.769573	0.00105443	-2.97698	2.97698
KAG13418821	AT3G59610	glycine-rich RNA-binding protein GRP1A-like [Cocos nucifera]	205.7	192	199.7	199.133	251.6	243.4	236.3	243.767	233.9	215.4	208	219.1	5.60734	6.25158	10.8925	2.81587	2.56457	4.97148	1.22414	0.291766	0.00923454	-2.03458	2.03458	1.10027	0.137855	0.0795578	-1.09932	1.09932
KAG13653411	AT4G27440	Eukaryotic translation initiation factor 3 subunit A [Cocos nucifera]	206.7	217.4	222.1	215.4	177.1	173.6	183.7	178.133	183	169.9	174.9	175.933	6.44412	4.18755	5.39774	2.9917	2.35079	3.06806	0.826989	-0.274061	0.0121069	-1.91697	1.91697	0.816775	-0.291989	0.0376636	-1.42408	1.42408
KAG13266091	AT3G05530	26S proteasome regulatory subunit 6A [Cocos nucifera]	207	203.6	197.2	202.6	169.7	167.6	155.4	164.233	156.8	179.1	183	172.967	4.06284	6.30467	11.5419	2.00535	3.83885	6.67291	0.810628	-0.302887	0.0020911	-2.67963	2.67963	0.853735	-0.22814	0.109475	-0.960683	0.960683
KAG13641821	AT3G21170	26S proteasome non-ATPase regulatory subunit 1 [Cocos nucifera]	207.3	189.7	200.1	199.033	150.5	153.1	142.2	148.6	135.4	154.7	146.7	145.6	7.22465	4.6483	7.91749	3.62987	3.12806	5.43784	0.746609	-0.421576	0.0183316	-1.7368	1.7368	0.731536	-0.451	0.0375195	-1.42574	1.42574
KAG13301551	AT2G19590	1-aminocyclopropane-1-carboxylate oxidase 1 [Cocos nucifera]	208.1	210.4	234.5	217.667	101.4	121.8	99.5	107.567	185.3	208.9	201.7	198.633	11.9399	10.0943	9.87567	5.48543	9.38426	4.97181	0.494181	-1.01689	0.0147081	-1.83244	1.83244	0.912557	-0.132013	0.175299	-0.756221	0.756221
KAG13464421	AT1G65930	isocitrate dehydrogenase [NADP] [Cocos nucifera]	208.2	240.5	249.1	232.6	134.2	111.9	113.7	119.933	144.7	142.1	152.4	146.4	17.607	10.1148	4.3734	7.56965	8.43367	2.9873	0.515621	-0.955618	0.0284843	-1.54539	1.54539	0.629407	-0.667936	0.0169297	-1.77135	1.77135
KAG13585901	AT1G10370	glutathione S-transferase U17-like [Cocos nucifera]	209.7	210.1	212.7	210.833	359.5	355.2	378.9	364.533	365.3	379.1	392.7	379.033	1.33	10.3093	11.1861	0.630828	2.82809	2.95122	1.72901	0.789948	0.00172697	-2.76272	2.76272	1.79779	0.846222	0.00175469	-2.7558	2.7558
KAG13316661	AT5G03630	monodehydroascorbate reductase 3, cytosolic [Cocos nucifera]	211.1	206.1	200.6	205.933	212.3	214.7	204.4	210.467	234.7	225.7	238	232.8	4.28823	4.40025	5.19808	2.08234	2.09071	2.23285	1.02201	0.0314144	0.171594	-0.765499	0.765499	1.13046	0.176914	0.0379944	-1.42028	1.42028
KAG13633301	AT4G34200	putative D-3-phosphoglycerate dehydrogenase 1, chloroplastic [Cocos nucifera]	212.2	212.2	214.3	212.9	175.5	205.5	167.1	182.7	171.8	182.2	176.6	176.867	0.989949	16.4827	4.24997	0.464983	9.02174	2.40292	0.858149	-0.220699	0.130567	-0.884166	0.884166	0.83075	-0.267514	0.0073939	-2.13113	2.13113
KAG13539721	AT2G20420	Succinate--CoA ligase [ADP-forming] subunit beta, mitochondrial [Cocos nucifera]	213.2	201.3	202	205.5	172.1	181.5	181.5	178.367	187.9	207.5	173	189.467	5.45222	4.4312	14.1281	2.65315	2.48432	7.45675	0.867964	-0.204292	0.0603556	-1.21928	1.21928	0.921979	-0.117194	0.28759	-0.541226	0.541226
KAG13656931	AT1G09940	ERBB-3 BINDING PROTEIN 1 [Cocos nucifera]	216.2	192.1	192.8	200.367	155.6	162.9	149.9	156.133	167.2	188.2	180.4	178.6	11.1995	5.32061	8.66718	5.5895	3.40773	4.85284	0.779238	-0.359864	0.0397217	-1.40097	1.40097	0.891366	-0.16591	0.256316	-0.591225	0.591225
KAG13426361	AT3G21230	RAN GTPase-activating protein 1 [Cocos nucifera]	216.7	219.7	211.8	216.067	126.3	102.8	103.9	111	119.3	122.6	95.3	112.4	3.25611	10.828	12.1663	1.50699	9.755	10.8242	0.51373	-0.960917	0.00543839	-2.26453	2.26453	0.52021	-0.942834	0.00381006	-2.41907	2.41907
KAG13272531	AT5G38100	60S ribosomal protein L6 [Cocos nucifera]	217.7	226.6	237.2	227.167	153.6	156	153.5	154.367	161.5	162.6	172.3	165.467	7.97092	1.15566	4.85272	3.50884	0.748648	2.93275	0.67953	-0.55739	0.00621041	-2.20688	2.20688	0.728393	-0.457211	0.00199826	-2.69935	2.69935
KAG13385961	AT1G08830	superoxide dismutase [Cu-Zn] [Cocos nucifera]	218	169.4	219.1	202.167	455.5	439.3	410	434.933	323.1	362.9	325.9	337.3	23.1739	18.8302	18.138	11.4628	4.32944	5.37741	2.15136	1.10525	0.00956354	-2.01938	2.01938	1.66843	0.738487	0.0436219	-1.3603	1.3603
KAG13639511	AT5G60170	polyadenylate-binding protein 2 [Cocos nucifera]	218.5	213.3	230.6	220.8	139.6	116.4	127.7	127.9	134.4	146.5	127	135.967	7.24753	9.47242	8.03755	3.2824	7.40611	5.91141	0.579257	-0.787724	0.00597129	-2.22393	2.22393	0.615791	-0.699487	0.0153396	-1.81418	1.81418
KAG13716841	AT3G57790	Heat shock cognate 70 kDa protein 2 [Cocos nucifera]	218.9	220.3	219.6	219.6	88.9	81	92.7	87.5333	112.5	103.8	115.5	110.6	0.571548	4.87328	4.96185	0.260268	5.56735	4.48631	0.398604	-1.32697	0.000794913	-3.09968	3.09968	0.503643	-0.989527	0.00121849	-2.91418	2.91418
KAG13625811	AT5G48100	vacuolar protein-sorting-associated protein 33	220.6	211.6	234.9	222.367	259.9	289.1	246.1	265.033	235.7	244.2	267.3	249.067	9.59386	17.926	13.3517	4.31443	6.76369	5.36071	1.19188	0.253233	0.156516	-0.805441	0.805441	1.12007	0.163591	0.0440949	-1.35561	1.35561
KAG13279391	AT5G11160	Adenine phosphoribosyltransferase 5 [Cocos nucifera]	222.3	171.2	172.1	188.533	282.2	299.4	246.5	276.033	258.2	349.9	327.9	312	23.8795	22.0321	39.0882	12.6659	7.9817	12.5283	1.46411	0.550023	0.0520181	-1.28385	1.28385	1.65488	0.726726	0.108152	-0.965967	0.965967
KAG13265451	AT5G48930	putrescine hydroxycinnamoyltransferase 1 [Cocos nucifera]	222.3	219.6	228.6	223.5	162.5	179.3	156	165.933	162.7	149.3	162.3	158.1	3.77094	9.81711	6.22468	1.68722	5.91629	3.93718	0.742431	-0.429671	0.0255941	-1.59186	1.59186	0.707383	-0.499437	0.00227024	-2.64393	2.64393
KAG13687891	AT1G50360	hypothetical protein EJB05_22682 [Eragrostis curvula]	223.1	188.8	187.5	199.8	161.9	172.7	155.7	163.433	142.8	177.6	174.4	164.933	16.4841	7.0244	15.7051	8.25032	4.29802	9.52207	0.817985	-0.289854	0.110614	-0.956189	0.956189	0.825492	-0.276674	0.264681	-0.577277	0.577277
KAG13308591	0	cysteine proteinase inhibitor 5 [Cocos nucifera]	226.4	205.9	244.9	225.733	410.6	405.7	408	408.1	399.8	426.4	407.4	411.2	15.9287	2.00167	11.1869	7.05641	0.490484	2.72055	1.80789	0.854303	0.00338291	-2.47071	2.47071	1.82162	0.865221	0.0090827	-2.04178	2.04178
KAG13596371	AT4G35790	protein SRC2 [Cocos nucifera]	226.7	204.2	208.7	213.2	426.2	434.2	413.3	424.567	388.3	441.9	446.5	425.567	9.72111	8.6102	26.4183	4.55962	2.028	6.2078	1.9914	0.993784	0.00198548	-2.70214	2.70214	1.99609	0.997178	0.0139874	-1.85426	1.85426
KAG13279511	AT2G43200	actin-3-like [Elaeis guineensis]	227.4	238.8	254.2	240.133	197.7	196.1	187.9	193.9	193.4	177.6	209.7	193.567	10.9816	4.29263	13.1053	4.57313	2.21384	6.77043	0.807468	-0.308523	0.0497149	-1.30351	1.30351	0.80608	-0.311005	0.027727	-1.5571	1.5571
KAG13551601	AT2G41700	hypothetical protein COCNU_07G012720 [Cocos nucifera]	230.1	259.8	248.5	246.133	221	228.9	192.5	214.133	210.9	252.4	229.7	231	12.2399	15.6334	16.9672	4.97288	7.30076	7.34512	0.869989	-0.200931	0.142065	-0.847512	0.847512	0.938516	-0.0915472	0.0595636	-1.22502	1.22502
KAG13317791	AT3G23600	endo-1,3-1,4-beta-D-glucanase [Cocos nucifera]	232.8	294.8	302.2	276.6	178.6	157.8	178.8	171.733	171.9	169.1	152.9	164.633	31.1183	9.85269	8.3751	11.2503	5.7372	5.08712	0.620872	-0.687631	0.054887	-1.26053	1.26053	0.595204	-0.748545	0.0514454	-1.28865	1.28865
KAG13700061	AT4G34890	hypothetical protein COCNU_15G003720 [Cocos nucifera]	233.2	244.3	222.3	233.267	162.9	144.2	158.4	155.167	151.1	143.8	178.7	157.867	8.98159	7.96925	15.0298	3.85035	5.13593	9.52058	0.66519	-0.588161	0.0197934	-1.70348	1.70348	0.676765	-0.563274	0.0460439	-1.33683	1.33683
KAG13642141	AT5G43900	11 kDa late embryogenesis abundant protein [Cocos nucifera]	234.1	257.3	261	250.8	284.8	252.8	386.8	308.133	498.2	472.4	503.7	491.433	11.9049	57.1392	13.6446	4.74677	18.5437	2.77649	1.2286	0.297017	0.268245	-0.571468	0.571468	1.95946	0.970458	0.00345585	-2.46144	2.46144
KAG13591191	AT4G18240	Acyl-CoA-binding protein	234.4	222.9	208.1	221.8	124.2	108.7	121.5	118.133	144.2	173.8	180.7	166.233	10.7651	6.76083	15.8325	4.8535	5.72305	9.52428	0.532612	-0.908843	0.00682925	-2.16563	2.16563	0.749474	-0.41605	0.0945141	-1.0245	1.0245
KAG13469101	AT4G38190	60S ribosomal protein L35a-1 [Cocos nucifera]	237.5	201.6	200.1	213.067	181.1	184.8	178.3	181.4	167.9	207.2	199.2	191.433	17.2878	2.66208	16.9581	8.11381	1.46752	8.85846	0.851377	-0.23213	0.126021	-0.899556	0.899556	0.898467	-0.154463	0.463416	-0.334029	0.334029
KAG13675621	AT3G45630	heterogeneous nuclear ribonucleoprotein Q [Cocos nucifera]	242.1	264	225.8	243.967	254.7	264.5	240	253.067	232.8	237.4	268.3	246.167	15.6508	10.0685	15.7629	6.41516	3.97861	6.40334	1.0373	0.0528334	0.170036	-0.769458	0.769458	1.00902	0.0129514	0.925274	-0.0337296	0.0337296
KAG13652161	AT3G12290	bifunctional protein FolD 2 [Cocos nucifera]	249	244.4	227	240.133	280.6	314.3	293.5	296.133	240.1	312.6	299	283.9	9.47464	13.8834	31.465	3.94558	4.68823	11.0831	1.2332	0.302411	0.0445976	-1.35069	1.35069	1.18226	0.241547	0.238676	-0.622192	0.622192
KAG13465501	AT5G19690	60S ribosomal protein L37-1 [Cocos nucifera]	250.5	233	269	250.833	190.6	204.6	196.9	197.367	199.6	206.7	188.4	198.233	14.6988	5.72499	7.53319	5.86	2.90069	3.80016	0.786844	-0.345851	0.0544882	-1.2637	1.2637	0.790299	-0.33953	0.0786975	-1.10404	1.10404
KAG13261361	AT1G71010	T-complex protein 1 subunit beta [Cocos nucifera]	254.8	247.4	262.8	255	145	147.6	132.8	141.8	147.1	145.9	143.6	145.533	6.28861	6.45187	1.4522	2.46612	4.54998	0.997848	0.556078	-0.84664	0.00610041	-2.21464	2.21464	0.570719	-0.809148	0.00223631	-2.65047	2.65047
KAG13348611	AT1G70730	putative Phosphoglucomutase, cytoplasmic 1 [Cocos nucifera]	261.4	276.1	250.4	262.633	445	427.7	425	432.567	405.8	421.3	372.6	399.9	10.5282	8.86052	20.3147	4.00869	2.04836	5.07994	1.64704	0.719872	0.00312882	-2.50462	2.50462	1.52266	0.606589	0.00300119	-2.52271	2.52271
KAG13464011	AT3G06440	putative 60S ribosomal protein L28-2 [Cocos nucifera]	262.6	251.9	281.6	265.367	271.3	244.7	266.9	260.967	291.3	300.4	270.3	287.333	12.2818	11.6417	12.6043	4.62823	4.46099	4.38665	0.983419	-0.0241216	0.588875	-0.229977	0.229977	1.08278	0.114738	0.338044	-0.471027	0.471027
KAG13652861	AT1G59730	Disulfide-isomerase-like protein [Cocos nucifera]	263.9	287.8	265.8	272.5	705.6	776.9	705.8	729.433	521.1	610.8	570.5	567.467	10.8465	33.5641	36.6826	3.98037	4.60139	6.46428	2.67682	1.42052	0.00123778	-2.90736	2.90736	2.08245	1.05828	0.00439005	-2.35753	2.35753
KAG13262051	AT2G01270	Disulfide-isomerase-like protein [Cocos nucifera]	265.4	294.6	288.6	282.867	239.6	236.8	240.6	239	226.4	238.5	218.6	227.833	12.5914	1.60831	8.18712	4.45134	0.672934	3.59347	0.844921	-0.243112	0.0435461	-1.36105	1.36105	0.805444	-0.312143	0.0255241	-1.59305	1.59305
KAG13282941	AT4G32120	proteasome subunit beta type-4 [Cocos nucifera]	269.6	224.8	228.4	240.933	231.7	216	253.3	233.667	219.7	242.9	222.3	228.3	20.3236	15.291	10.3782	8.43536	6.54395	4.54585	0.96984	-0.0441821	0.727534	-0.138147	0.138147	0.947565	-0.0777031	0.590467	-0.228804	0.228804
KAG13308131	AT2G18980	Protein BOBBER 1 [Cocos nucifera]	271.2	337.5	297.6	302.1	220	215.2	221	218.733	284.7	238.5	236	253.067	27.2533	2.53158	22.3914	9.02127	1.15738	8.84803	0.724043	-0.465853	0.0569907	-1.2442	1.2442	0.837692	-0.255509	0.276461	-0.558366	0.558366
KAG13384591	AT1G25083	Asparagine--tRNA ligase, cytoplasmic 3 [Cocos nucifera]	271.7	247.3	263.1	260.7	242.4	244	238.3	241.567	244.9	266.3	256.2	255.8	10.1048	2.40046	8.74109	3.87602	0.993706	3.41716	0.926608	-0.109969	0.139853	-0.854329	0.854329	0.981204	-0.0273743	0.747173	-0.126579	0.126579
KAG13382581	AT3G56490	putative 14 kDa zinc-binding protein [Cocos nucifera]	273.3	256.2	282.3	270.6	201.9	205.6	201.1	202.867	216	200.9	219.4	212.1	10.825	1.96016	8.04032	4.00036	0.96623	3.79081	0.749692	-0.41563	0.0172822	-1.7624	1.7624	0.783814	-0.351417	0.00150826	-2.82152	2.82152
KAG13683511	AT3G03910	phosphatidylglycerol/phosphatidylinositol transfer protein [Cocos nucifera]	273.6	249.4	273.7	265.567	325.2	339.3	382.9	349.133	429.9	429.4	422.3	427.2	11.4316	24.5607	3.47083	4.30462	7.03477	0.81246	1.31467	0.394704	0.0386633	-1.4127	1.4127	1.60864	0.685838	0.00339974	-2.46855	2.46855
AFI578431	AT1G13440	glyceraldehyde-3-phosphate dehydrogenase [Cocos nucifera]	274.1	280.5	288.9	281.167	118.4	105.8	136.4	120.2	171.3	130.9	146.1	149.433	6.06044	12.5571	16.6608	2.15546	10.4468	11.1493	0.427504	-1.22599	0.00184759	-2.7334	2.7334	0.531476	-0.911924	0.0120603	-1.91864	1.91864
KAG13343571	AT1G20990	putative nucleoredoxin 1 [Cocos nucifera]	276.2	259.5	282.4	272.7	211.2	220.9	214.8	215.633	193.3	192.8	200.4	195.5	9.67092	4.00361	3.47083	3.54636	1.85667	1.77536	0.790735	-0.338734	0.025354	-1.59595	1.59595	0.716905	-0.480146	0.00460404	-2.33686	2.33686
KAG13424651	AT3G07480	40S ribosomal protein S9-2 [Elaeis guineensis]	276.8	255.9	271.7	268.133	213.9	207.1	180.5	200.5	190.4	202.1	186.9	193.133	8.89732	14.412	6.4994	3.31824	7.18805	3.36524	0.747762	-0.419348	0.0323368	-1.4903	1.4903	0.720288	-0.473353	0.0194316	-1.71149	1.71149
KAG13597071	AT5G43940	putative Alcohol dehydrogenase class-3 [Cocos nucifera]	279.2	291.7	253.3	274.733	288.2	282.3	302	290.833	286.6	306	288.3	293.633	15.9917	8.25523	8.77205	5.82082	2.83848	2.98742	1.0586	0.0821607	0.446803	-0.349884	0.349884	1.06879	0.0959838	0.150294	-0.82306	0.82306
KAG13314671	AT5G41670	6-phosphogluconate dehydrogenase, decarboxylating 1, chloroplastic [Cocos nucifera]	279.2	282.7	289.2	283.7	218.5	210	200.5	209.667	170	185.4	156.3	170.567	4.14327	7.35225	11.8868	1.46044	3.50664	6.96899	0.739044	-0.436269	0.0117894	-1.92851	1.92851	0.601222	-0.73403	0.00844557	-2.07337	2.07337
KAG13352041	AT1G53280	Protein DJ-1 [Cocos nucifera]	281.4	305.9	315.4	300.9	322.1	324.2	335.3	327.2	324.8	301.1	311.1	312.333	14.3236	5.79137	9.71471	4.76027	1.76998	3.11037	1.0874	0.120889	0.0677021	-1.1694	1.1694	1.038	0.0538024	0.548656	-0.2607	0.2607
KAG13586371	AT1G55020	Lipoxygenase [Cocos nucifera]	281.6	269.6	294.7	281.967	80.3	67.8	54.8	67.6333	181.3	206.6	188.9	192.267	10.2503	10.411	10.5995	3.63529	15.3933	5.5129	0.239863	-2.05972	0.00353878	-2.45115	2.45115	0.681877	-0.552416	0.0217339	-1.66286	1.66286
KAG13596601	AT4G04670	RuBisCO large subunit-binding protein subunit alpha, chloroplastic [Cocos nucifera]	281.9	267	286.8	278.567	203.8	188.3	173.1	188.4	212.3	228.7	202	214.333	8.41995	12.5334	10.9946	3.0226	6.65256	5.12969	0.676319	-0.564224	0.0166105	-1.77962	1.77962	0.769415	-0.378166	0.0425401	-1.3712	1.3712
KAG13540111	AT4G26740	peroxygenase [Cocos nucifera]	282.3	229	219.1	243.467	408.2	411.4	403.4	407.667	374.4	475.2	418.7	422.767	27.7552	3.28769	41.2518	11.4	0.806465	9.75757	1.67442	0.743666	0.013341	-1.87481	1.87481	1.73645	0.796137	0.0590789	-1.22857	1.22857
KAG13474231	AT1G09640	putative Elongation factor 1-gamma 2 [Cocos nucifera]	285.9	290.3	294.4	290.2	216.9	225.1	209.6	217.2	246.3	238.3	236	240.2	3.47083	6.3314	4.41437	1.19601	2.91501	1.83779	0.748449	-0.418023	0.00669025	-2.17456	2.17456	0.827705	-0.272811	0.0119632	-1.92215	1.92215
KAG13379911	AT5G44790	putative Elongation factor 1-alpha [Cocos nucifera]	289.1	288	293.8	290.3	272.8	286.5	273.3	277.533	276.8	301.2	292.4	290.133	2.51529	6.34368	10.0894	0.866444	2.28573	3.4775	0.956023	-0.0648835	0.157085	-0.803866	0.803866	0.999426	-0.000828516	0.984048	-0.00698364	0.00698364
KAG13384111	AT3G29200	putative Villin-2 [Cocos nucifera]	289.3	287	302.1	292.8	209.5	201.8	195.1	202.133	184.2	194.7	178.6	185.833	6.64279	5.8835	6.6735	2.26871	2.9107	3.59112	0.690346	-0.534608	0.00830425	-2.0807	2.0807	0.634677	-0.655906	0.00708977	-2.14937	2.14937
KAG13587181	AT1G24360	hypothetical protein COCNU_08G001640 [Cocos nucifera]	289.6	266.7	263.3	273.2	200.9	178.5	181.8	187.067	178.1	187.6	204.6	190.1	11.6793	9.87398	10.9621	4.27501	5.27832	5.76647	0.684724	-0.546405	0.000725428	-3.13941	3.13941	0.695827	-0.523199	0.0325593	-1.48732	1.48732
KAG13385811	AT2G34400	elongation factor 1-beta [Cocos nucifera]	290.3	269.3	271.5	277.033	159.2	138.5	140.9	146.2	169.3	154.2	146.6	156.7	9.42385	9.24446	9.43433	3.4017	6.32316	6.02063	0.527734	-0.922116	1.23331e-06	-5.90893	5.90893	0.565636	-0.822054	0.000559915	-3.25188	3.25188
KAG13425801	AT3G43190	sucrose synthase 2 [Cocos nucifera]	291.3	272	283.5	282.267	103.3	91.4	78.3	91	59.3	76.3	81.9	72.5	7.92731	10.2101	9.60972	2.80845	11.2199	13.2548	0.32239	-1.63312	0.00144828	-2.83915	2.83915	0.256849	-1.96101	0.0028621	-2.54331	2.54331
KAG13308531	AT4G19010	40S ribosomal protein S5 [Cocos nucifera]	294.7	312.4	317.2	308.1	204.1	195.4	175	191.5	191.7	199.6	191.8	194.367	9.67574	12.1959	3.70075	3.14046	6.36862	1.904	0.621551	-0.686054	0.0159339	-1.79768	1.79768	0.630856	-0.664618	0.00323359	-2.49032	2.49032
KAG13352461	AT1G53310	phosphoenolpyruvate carboxylase, housekeeping isozyme [Cocos nucifera]	298.4	276.3	286.5	287.067	278.5	287.8	267.6	277.967	280.9	305.8	338.8	308.5	9.03118	8.25523	23.7146	3.14602	2.96986	7.68705	0.9683	-0.0464739	0.470318	-0.327608	0.327608	1.07466	0.103885	0.406443	-0.391001	0.391001
KAG13654481	AT2G30110	putative Villin-1 [Cocos nucifera]	299.9	294.3	288.4	294.2	178.9	149.1	138.3	155.433	107	118.7	110.5	112.067	4.69539	17.1692	4.90329	1.59598	11.046	4.37533	0.528325	-0.920501	0.0041757	-2.37927	2.37927	0.38092	-1.39244	0.000885733	-3.0527	3.0527
KAG13542531	AT4G17770	alpha,alpha-trehalose-phosphate synthase [UDP-forming] 5 [Cocos nucifera]	302.6	277.9	257.8	279.433	195.8	194	178.8	189.533	191.2	215.4	196.7	201.1	18.3216	7.6251	10.3579	6.55671	4.02309	5.15064	0.678277	-0.560053	0.00896042	-2.04767	2.04767	0.719671	-0.474591	0.0417996	-1.37883	1.37883
KAG13670111	AT1G25450	oleosin 18 kDa [Cocos nucifera]	303.4	290.2	273.6	289.067	441.2	495.8	454.3	463.767	412.8	502.2	442.5	452.5	12.1922	23.2738	37.1761	4.21777	5.01842	8.21571	1.60436	0.681997	0.0126039	-1.89949	1.89949	1.56538	0.646516	0.0315622	-1.50083	1.50083
KAG13548071	AT5G53090	Chaperonin CPN60-2, mitochondrial [Cocos nucifera]	304.6	316	298.9	306.5	253	260.8	247	253.6	291.3	312.9	277.7	293.967	7.10915	5.64978	14.4935	2.31946	2.22783	4.93033	0.827406	-0.273332	0.000474931	-3.32337	3.32337	0.959108	-0.0602345	0.139167	-0.856465	0.856465
KAG13479341	AT4G22340	serpin-ZXA [Cocos nucifera]	308.7	309.1	344.1	320.633	317.5	303.7	303.3	308.167	344.3	302.8	342.8	329.967	16.5942	6.60168	19.2195	5.17546	2.14224	5.82468	0.961119	-0.0572136	0.486935	-0.312529	0.312529	1.02911	0.0413959	0.553141	-0.257164	0.257164
KAG13621641	AT1G16350	hypothetical protein COCNU_10G003830 [Cocos nucifera]	310.7	275.6	306.5	297.6	182.2	141.1	145.2	156.167	151.7	140.2	149.3	147.067	15.6506	18.4843	4.95334	5.25892	11.8363	3.36809	0.524754	-0.930288	0.00504427	-2.2972	2.2972	0.494176	-1.0169	0.00252893	-2.59706	2.59706
KAG13380521	AT2G30110	ubiquitin-activating enzyme E1 1 [Cocos nucifera]	313.2	297.4	301.6	304.067	230.5	244.4	219	231.3	223.8	237.5	227.2	229.5	6.68198	10.3849	5.82466	2.19754	4.48981	2.53798	0.760688	-0.394622	0.0179526	-1.74587	1.74587	0.754769	-0.405894	0.0127943	-1.89298	1.89298
KAG13539171	AT5G42980	Protein disulfide-isomerase [Cocos nucifera]	316.1	282	294	297.367	206.3	173.3	193.5	191.033	200.8	175.4	203.2	193.133	14.1233	13.5846	12.5776	4.74947	7.11113	6.51238	0.642417	-0.638419	0.000760425	-3.11894	3.11894	0.649479	-0.622646	0.00469957	-2.32794	2.32794
KAG13609791	AT1G48130	1-Cys peroxiredoxin [Cocos nucifera]	323.1	310.1	326.7	319.967	303.9	292.5	320.2	305.533	329.1	331.9	310.5	323.833	7.12991	11.3673	9.49713	2.22833	3.72048	2.93272	0.954891	-0.0665918	0.0687526	-1.16271	1.16271	1.01208	0.0173299	0.759222	-0.119631	0.119631
KAG13714801	AT3G10920	putative Superoxide dismutase [Mn], mitochondrial [Cocos nucifera]	324.8	271.2	314.6	303.533	371.2	426.2	399.2	398.867	425.2	459.6	444	442.933	23.2392	22.4549	14.064	7.65624	5.62967	3.17519	1.31408	0.394052	0.0956128	-1.01948	1.01948	1.45926	0.545235	0.0328076	-1.48403	1.48403
KAG13464401	AT1G53240	malate dehydrogenase, mitochondrial [Cocos nucifera]	328.6	332.8	320.8	327.4	279.4	286	278.4	281.267	360.6	357.8	342.5	353.633	4.97192	3.37178	7.95501	1.51861	1.19878	2.24951	0.859092	-0.219116	0.00185755	-2.73106	2.73106	1.08013	0.1112	0.0131357	-1.88155	1.88155
KAG13278291	AT2G45510	putative 40S ribosomal protein S11 [Cocos nucifera]	330.1	305.4	329.5	321.667	286.1	337.3	279.3	300.9	271.9	301.5	303.7	292.367	11.5049	25.888	14.5	3.57665	8.60351	4.95951	0.93544	-0.0962823	0.513829	-0.289181	0.289181	0.908912	-0.137788	0.20433	-0.689668	0.689668
KAG13476211	AT4G34260	40S ribosomal protein S2-3 [Cocos nucifera]	331.7	318.5	317.8	322.667	243.1	264	241.3	249.467	246	267.1	248.8	253.967	6.39392	10.3029	9.35676	1.98159	4.12995	3.68425	0.77314	-0.371197	0.0180896	-1.74257	1.74257	0.787087	-0.345405	0.0201516	-1.69569	1.69569
KAG13312331	AT2G31510	putative far upstream element-binding protein 1 [Cocos nucifera]	332.2	344.7	346.4	341.1	160.5	104	148.9	137.8	178.3	168.5	177.3	174.7	6.3314	24.3649	4.40303	1.85617	17.6813	2.52034	0.403987	-1.30762	0.00966101	-2.01498	2.01498	0.512167	-0.965315	0.00155882	-2.8072	2.8072
KAG13345601	AT1G04510	eukaryotic translation initiation factor 3 subunit I [Cocos nucifera]	336.1	327.5	333.1	332.233	259.9	242.2	243.1	248.4	263.8	264.7	285.4	271.3	3.56402	8.14002	9.97697	1.07275	3.27698	3.67747	0.747667	-0.419532	0.00232648	-2.6333	2.6333	0.816595	-0.292308	0.0135372	-1.86847	1.86847
KAG13591211	AT1G68490	40S ribosomal protein S3-3 [Cocos nucifera]	341.5	299.9	302.6	314.667	457.5	466.8	406.6	443.633	368.4	349.9	349.9	356.067	19.006	26.4603	8.72098	6.04005	5.96446	2.44926	1.40985	0.495543	0.0216276	-1.66499	1.66499	1.13157	0.178323	0.029649	-1.52799	1.52799
KAG13650421	AT1G31070	60S acidic ribosomal protein P0 [Cocos nucifera]	342.1	334.4	323.6	333.367	302.7	317.5	313.4	311.2	272.2	315.6	280.8	289.533	7.58786	6.23912	18.7633	2.27613	2.00486	6.48054	0.933507	-0.0992678	0.128765	-0.890202	0.890202	0.868513	-0.20338	0.0971496	-1.01256	1.01256
KAG13348971	AT2G22120	putative protein CASP [Cocos nucifera]	343.4	324.4	332.8	333.533	252.9	251.6	252.9	252.467	249.1	254.6	226.9	243.533	7.77403	0.612826	11.974	2.33081	0.242735	4.91676	0.756946	-0.401738	0.0040003	-2.39791	2.39791	0.730162	-0.453712	0.0136918	-1.86354	1.86354
KAG13387871	AT5G37490	outer envelope pore protein 16-2, chloroplastic [Cocos nucifera]	351.1	389	368	369.367	285.9	255.6	239	260.167	173.1	177.8	173.2	174.7	15.5028	19.4172	2.19241	4.19712	7.46338	1.25496	0.704359	-0.505618	0.0383935	-1.41574	1.41574	0.472972	-1.08017	0.00241522	-2.61704	2.61704
KAG13470511	AT3G04880	putative Bifunctional nuclease 2 [Cocos nucifera]	357.4	330.7	357.7	348.6	241.8	270.5	252.9	255.067	255.7	258.9	231.4	248.667	12.6578	11.8165	12.2791	3.63104	4.6327	4.93796	0.731689	-0.450698	0.0313266	-1.50409	1.50409	0.71333	-0.487359	0.0239728	-1.62028	1.62028
KAG13653071	AT4G16155	putative Calreticulin [Cocos nucifera]	357.8	358.2	366.9	360.967	249.9	239.2	265.8	251.633	247.9	238.6	236.9	241.133	4.19868	10.9284	4.83483	1.16318	4.34297	2.00504	0.69711	-0.520543	0.00226889	-2.64419	2.64419	0.668021	-0.582035	0.00233726	-2.63129	2.63129
KAG13473601	AT2G05710	Aconitate hydratase [Cocos nucifera]	360	419	445	408	320.9	315.3	363.4	333.2	464.1	394	387.8	415.3	35.5622	21.4767	34.5995	8.71621	6.44557	8.33121	0.816667	-0.292181	0.0586306	-1.23188	1.23188	1.01789	0.0255847	0.895833	-0.0477727	0.0477727
KAG13667261	AT5G35715	scarecrow-like protein 4	363.4	338.4	335.4	345.733	610.4	635.5	586	610.633	769.7	684	656.1	703.267	12.5521	20.209	48.3366	3.63058	3.30951	6.87316	1.7662	0.820647	0.0036888	-2.43311	2.43311	2.03413	1.02441	0.00501725	-2.29953	2.29953
KAG13386121	AT1G02890	putative 60S ribosomal protein L10a [Cocos nucifera]	366.1	366.1	370.7	367.633	233.8	201.8	214.1	216.567	234.2	228.7	245.5	236.133	2.16846	13.1799	6.99349	0.589843	6.08582	2.96167	0.589083	-0.763456	0.0040499	-2.39256	2.39256	0.642307	-0.638666	0.000718814	-3.14338	3.14338
KAG13542231	AT4G19010	4-coumarate--CoA ligase-like 6	369.4	364.3	409.7	381.133	409.4	398.5	392.3	400.067	406.3	397	390	397.767	20.3067	7.0684	6.67649	5.32798	1.7668	1.67849	1.04968	0.0699446	0.408372	-0.388944	0.388944	1.04364	0.0616266	0.457383	-0.33972	0.33972
KAG13380381	AT3G49700	UPF0098 protein [Cocos nucifera]	371.5	338.5	346.3	352.1	265	280.1	239.2	261.433	195.6	225.5	241.1	220.733	14.0826	16.8867	18.8786	3.99961	6.45929	8.55268	0.742497	-0.429542	0.0302378	-1.51945	1.51945	0.626905	-0.673681	0.0278187	-1.55566	1.55566
KAG13711741	AT2G41530	S-formylglutathione hydrolase [Cocos nucifera]	371.8	399.7	358.1	376.533	354.7	361.3	341.5	352.5	341.1	365.4	391.8	366.1	17.3098	8.23165	20.7041	4.59715	2.33522	5.65531	0.936172	-0.0951543	0.0789347	-1.10273	1.10273	0.972291	-0.0405398	0.68324	-0.165427	0.165427
KAG13592361	AT1G74770	60S ribosomal protein L37a [Cocos nucifera]	372.3	352.5	348.5	357.767	249.9	282.4	247.5	259.933	253.1	272.8	260.3	262.067	10.4056	15.9165	8.13893	2.90848	6.12331	3.10567	0.726544	-0.460877	0.0232407	-1.63375	1.63375	0.732507	-0.449085	0.0153704	-1.81331	1.81331
KAG13544791	AT4G22570-	putative Adenine phosphoribosyltransferase 3 [Cocos nucifera]	373.3	364.1	356	364.467	197.5	173.8	171.1	180.8	179.7	166.9	178	174.867	7.06745	11.86	5.67587	1.93912	6.55974	3.24583	0.496067	-1.01139	0.000530242	-3.27553	3.27553	0.479788	-1.05953	0.000964438	-3.01573	3.01573
KAG13261221	AT4G12570	Ubiquitin-40S ribosomal protein S27a [Cocos nucifera]	374.4	347.7	375.6	365.9	412.8	414.1	367.3	398.067	441.8	464	474.8	460.2	12.8787	21.7618	13.7375	3.51972	5.46687	2.98512	1.08791	0.121561	0.277862	-0.556171	0.556171	1.25772	0.330812	0.0223138	-1.65143	1.65143
KAG13351271	AT1G64110	putative lon protease, mitochondrial [Cocos nucifera]	375.2	361.3	348.4	361.633	222.9	204.1	201.1	209.367	257.7	220.5	243.1	240.433	10.9436	9.64757	15.3034	3.02616	4.60798	6.36494	0.578947	-0.788496	0.000352099	-3.45334	3.45334	0.664854	-0.588891	0.00730164	-2.13658	2.13658
KAG13612621	AT3G63200	Luminal-binding protein 5 [Cocos nucifera]	375.3	311.4	338.4	341.7	262.7	253.6	235.3	250.533	256	251.1	253.9	253.667	26.1912	11.3942	2.00721	7.66498	4.548	0.791278	0.733197	-0.447728	0.0327148	-1.48526	1.48526	0.742367	-0.429796	0.0358134	-1.44595	1.44595
KAG13347931	AT1G68560	alpha-xylosidase 1 [Cocos nucifera]	376.8	376.2	389.7	380.9	356.7	362.9	377.7	365.767	374.6	416.6	410	400.4	6.22736	8.80959	18.4413	1.63491	2.40853	4.60571	0.96027	-0.0584887	0.0264547	-1.5775	1.5775	1.05119	0.0720297	0.25387	-0.595389	0.595389
KAG13478681	AT1G71010	T-complex protein 1 subunit eta [Cocos nucifera]	378.3	394.6	385.2	386.033	265.6	255.8	276.1	265.833	278.5	249.4	261.4	263.1	6.68049	8.28908	11.9407	1.73055	3.11815	4.53846	0.688628	-0.538203	0.00600648	-2.22138	2.22138	0.681547	-0.553114	0.0111874	-1.95127	1.95127
KAG13268051	AT1G76550	Pyrophosphate--fructose 6-phosphate 1-phosphotransferase subunit alpha [Cocos nucifera]	379.8	354.8	364.6	366.4	500.6	485.9	468.4	484.967	466.1	434	446.3	448.8	10.2853	13.1622	13.2235	2.80711	2.71403	2.9464	1.3236	0.404466	0.00447639	-2.34907	2.34907	1.22489	0.292653	0.000636136	-3.19645	3.19645
KAG13663881	AT4G29250	Proteasome subunit alpha type-5 [Cocos nucifera]	386.2	346.4	353.1	361.9	391.6	443.3	366.2	400.367	355.1	435.4	419.4	403.3	17.399	32.0806	34.7028	4.80769	8.01279	8.60472	1.10629	0.145731	0.319658	-0.495314	0.495314	1.1144	0.156262	0.377846	-0.422686	0.422686
KAG13271171	AT3G09270	40S ribosomal protein S16 [Phoenix dactylifera]	389.7	354.5	361.3	368.5	347.3	397.2	317.9	354.133	316.7	348.2	346.7	337.2	15.2455	32.7327	14.5086	4.13719	9.24304	4.30267	0.961013	-0.057372	0.664607	-0.177435	0.177435	0.915061	-0.12806	0.274369	-0.561665	0.561665
KAG13643801	AT4G16490	Leucine aminopeptidase 2, chloroplastic [Cocos nucifera]	393.6	394.4	410.6	399.533	378.9	388.1	429.9	398.967	394	375.2	401.8	390.333	7.83213	22.1933	11.1646	1.96032	5.56269	2.86028	0.998582	-0.00204766	0.960842	-0.0173478	0.0173478	0.976973	-0.0336092	0.245665	-0.609657	0.609657
KAG13478271	AT5G15490	putative UDP-glucose 6-dehydrogenase 4 [Cocos nucifera]	409.9	409.3	394.4	404.533	277.4	241.7	244.9	254.667	251.4	244	252.9	249.433	7.16953	16.1279	3.89044	1.7723	6.33294	1.55971	0.629532	-0.667648	0.00454149	-2.3428	2.3428	0.616595	-0.697604	0.00207588	-2.6828	2.6828
KAG13587001	AT1G66430	Fructokinase-2 [Cocos nucifera]	415.3	395.6	398.1	403	280.9	271.5	258.2	270.2	242.3	236.7	240	239.667	8.75709	9.31272	2.29831	2.17298	3.4466	0.95896	0.670471	-0.576752	0.00121368	-2.9159	2.9159	0.594706	-0.749751	0.000876522	-3.05724	3.05724
KAG13266961	AT5G47720	acetyl-CoA acetyltransferase, cytosolic 1 [Cocos nucifera]	416.6	395.5	392.1	401.4	263.3	259.3	254.2	258.933	241	251.4	257.2	249.867	10.8373	3.7241	6.70191	2.69987	1.43824	2.68219	0.645076	-0.63246	0.00145425	-2.83736	2.83736	0.622488	-0.683882	0.00654831	-2.18387	2.18387
KAG13658161	AT4G30110	putative Mannose-specific lectin 1 [Cocos nucifera]	417.8	473.9	450.6	447.433	290.4	281.1	281.6	284.367	332.7	322.2	353	335.967	23.0119	4.27109	12.7845	5.1431	1.50197	3.80527	0.635551	-0.65392	0.0134586	-1.871	1.871	0.750875	-0.413355	0.0320127	-1.49468	1.49468
KAG13609721	AT3G02850	Proteasome subunit alpha type [Cocos nucifera]	419.4	409.9	424.3	417.867	382.7	377.2	385.5	381.8	408	405.4	404.1	405.833	5.97792	3.4477	1.62138	1.43058	0.903013	0.39952	0.913689	-0.130226	0.00245182	-2.61051	2.61051	0.971203	-0.0421553	0.117871	-0.928594	0.928594
KAG13716781	AT1G53500	Heat shock cognate 70 kDa protein [Cocos nucifera]	422.5	366.8	390.5	393.267	256	229.9	241.3	242.4	266.4	256	256.5	259.633	22.8234	10.6836	4.78911	5.80355	4.40744	1.84457	0.616376	-0.698118	0.00322273	-2.49178	2.49178	0.660197	-0.599032	0.00944247	-2.02491	2.02491
KAG13553501	AT4G35090	putative Catalase isozyme 1 [Cocos nucifera]	439.7	388.4	390.9	406.333	375.6	419.1	371.2	388.633	427	419.3	439.7	428.667	23.6159	21.6179	8.41124	5.81194	5.56256	1.96219	0.95644	-0.0642541	0.58432	-0.233349	0.233349	1.05496	0.0771925	0.345917	-0.461028	0.461028
AHN532021	AT3G15730	phospholipase D alpha 1-like protein [Cocos nucifera]	443.3	350.6	359.5	384.467	325.8	301.9	295.8	307.833	242.4	293.6	261.3	265.767	41.7598	12.9461	21.1396	10.8618	4.20556	7.95419	0.800676	-0.320709	0.0669176	-1.17446	1.17446	0.691261	-0.532698	0.109079	-0.962258	0.962258
KAG13305851	AT3G14270	T-complex protein 1 subunit delta [Cocos nucifera]	445.8	507.2	453.8	468.933	288.8	266	288.6	281.133	268.3	282.7	250.3	267.1	27.255	10.7012	13.2544	5.81213	3.80645	4.96235	0.599517	-0.738128	0.0197698	-1.704	1.704	0.569591	-0.812003	0.00450527	-2.34628	2.34628
KAG13477381	AT5G41080	globulin-1 S allele [Cocos nucifera]	451.5	463	457.7	457.4	931.1	896.1	874.8	900.667	974.5	1042.3	984.4	1000.4	4.69965	23.2101	29.9022	1.02747	2.57699	2.98902	1.9691	0.977537	0.00178345	-2.74874	2.74874	2.18714	1.12905	0.00111925	-2.95107	2.95107
KAG13276831	AT1G10760	Protein argonaute 4B [Cocos nucifera]	451.6	481.6	477.4	470.2	464	476.8	450.1	463.633	394.2	448.8	410.6	417.867	13.2635	10.9033	22.8749	2.82082	2.35171	5.47422	0.986034	-0.0202902	0.625442	-0.203813	0.203813	0.8887	-0.170232	0.0355297	-1.44941	1.44941
KAG13343651	AT1G75920	20 kDa chaperonin, chloroplastic [Cocos nucifera]	457.7	438.8	426.4	440.967	320.5	302.2	274.4	299.033	229.8	262.2	257.2	249.733	12.8697	18.953	14.242	2.91852	6.33808	5.7029	0.678131	-0.560363	0.00125672	-2.90076	2.90076	0.566332	-0.820281	0.00918745	-2.03681	2.03681
KAG13264261	AT1G67090	ribulose bisphosphate carboxylase small chain [Cocos nucifera]	464	471.4	529.2	488.2	381.3	392.5	395	389.6	417.2	372.7	390.6	393.5	29.1484	5.95707	18.2824	5.97058	1.52902	4.6461	0.798034	-0.325479	0.0311914	-1.50597	1.50597	0.806022	-0.311109	0.0705241	-1.15166	1.15166
KAG13545331	AT3G50790	putative Heat shock 70 kDa protein, mitochondrial [Cocos nucifera]	492.8	456	472.1	473.633	479.2	483	443.3	468.5	507.5	525.8	539.9	524.4	15.0626	17.8865	13.2642	3.18023	3.81782	2.52941	0.989162	-0.0157216	0.787058	-0.103993	0.103993	1.10719	0.146897	0.106509	-0.972613	0.972613
KAG13634231	AT4G25900	60S ribosomal protein L32-1 [Cocos nucifera]	509.6	452.4	499.8	487.267	384.5	411.9	394.9	397.1	394.5	436.7	424.9	418.7	24.977	11.2937	17.7771	5.12593	2.84403	4.24579	0.814954	-0.295209	0.0715524	-1.14538	1.14538	0.859283	-0.218795	0.140777	-0.851467	0.851467
KAG13271821	AT2G29150	tropinone reductase-like 3 [Cocos nucifera]	512.3	546.3	494.9	517.833	321.5	283.9	319.5	308.3	325.7	312.8	321.1	319.867	21.3456	17.2727	5.33812	4.1221	5.60257	1.66886	0.595365	-0.748153	0.0159738	-1.79659	1.79659	0.617702	-0.695017	0.00829823	-2.08101	2.08101
KAG13653761	AT1G11840	putative Lactoylglutathione lyase [Cocos nucifera]	522.8	471.2	500.6	498.2	779.7	838.6	888.5	835.6	1007	915.5	945.7	956.067	21.1339	44.468	38.0672	4.24204	5.32169	3.98164	1.67724	0.746087	0.0142293	-1.84682	1.84682	1.91904	0.940386	0.000826169	-3.08293	3.08293
KAG13310041	AT3G52960	peroxiredoxin-2E-1, chloroplastic [Cocos nucifera]	525.9	584.2	549	553.033	433.9	447.8	477.1	452.933	426.5	412.6	398.3	412.467	23.9711	18.006	11.513	4.33448	3.97542	2.79125	0.818998	-0.288068	0.0343787	-1.46371	1.46371	0.745826	-0.423089	0.0225014	-1.64779	1.64779
KAG13607521	AT2G34060	40S ribosomal protein S13 [Dioscorea cayenensis subsp. rotundata]	531.9	559.1	564.6	551.867	432	439.3	411.2	427.5	435	481.4	467.2	461.2	14.296	11.9049	19.412	2.59048	2.78477	4.20903	0.774644	-0.368395	0.0153953	-1.81261	1.81261	0.835709	-0.258927	0.00507691	-2.2944	2.2944
KAG13614051	AT5G03340	Cell division cycle protein 48 [Cocos nucifera]	533.2	553	553.6	546.6	351.5	366.3	341.1	352.967	407.3	353.2	402.3	387.6	9.4784	10.34	24.41	1.73406	2.92945	6.29772	0.645749	-0.630954	0.00242015	-2.61616	2.61616	0.709111	-0.495917	0.0180853	-1.74267	1.74267
KAG13687311	AT3G12780	phosphoglycerate kinase, chloroplastic [Cocos nucifera]	538.2	511.7	541.4	530.433	633.9	674.9	623.7	644.167	614.8	658.7	665.2	646.233	13.3107	22.1271	22.3846	2.50941	3.435	3.46385	1.21442	0.280263	0.0451902	-1.34496	1.34496	1.21831	0.284884	0.0305351	-1.5152	1.5152
KAG13678581	AT2G44550	far upstream element-binding protein 1 [Cocos nucifera]	539.3	639.3	647	608.533	301.7	261.5	295.7	286.3	350.2	313.1	318.4	327.233	49.0562	17.7065	16.3834	8.06138	6.1846	5.00664	0.470475	-1.08781	0.0173473	-1.76077	1.76077	0.537741	-0.895017	0.0258272	-1.58792	1.58792
KAG13642891	AT5G48300	putative Glucose-1-phosphate adenylyltransferase small subunit 1, chloroplastic [Cocos nucifera]	550.2	540.9	534.3	541.8	257	238.3	215.2	236.833	151.9	166.1	153.8	157.267	6.52227	17.0963	6.29409	1.20381	7.21869	4.00218	0.437123	-1.19389	0.000615541	-3.21074	3.21074	0.290267	-1.78455	0.000338566	-3.47036	3.47036
KAG13276741	AT1G73740	putative 40S ribosomal protein S4-3 [Cocos nucifera]	551.4	598.5	630.3	593.4	341.8	338.8	334	338.2	386.1	364.4	376.3	375.6	32.412	3.21248	8.8728	5.46209	0.949875	2.3623	0.569936	-0.811128	0.0095572	-2.01967	2.01967	0.632963	-0.659808	0.0148826	-1.82732	1.82732
KAG13422111	AT1G71160	40S ribosomal protein S2-3 [Cocos nucifera]	552.5	536.3	545	544.6	395.1	412.8	399.5	402.467	390.8	398.4	399.2	396.133	6.61967	7.52433	3.78535	1.21551	1.86955	0.955575	0.739013	-0.436328	0.00484534	-2.31468	2.31468	0.727384	-0.459211	0.00221476	-2.65467	2.65467
KAG13382781	AT5G51110	putative Proteasome subunit alpha type-3 [Cocos nucifera]	563	599	594.5	585.5	629.3	621.2	611	620.5	608.9	573.2	605.9	596	16.0156	7.48732	16.1685	2.73537	1.20666	2.71283	1.05978	0.083762	0.156139	-0.806489	0.806489	1.01793	0.0256432	0.662425	-0.178863	0.178863
KAG13612041	AT1G76400	Putative Proteasome subunit alpha type-2-A [Cocos nucifera]	573.6	557.2	542.5	557.767	615.9	632.5	559.1	602.5	572.4	642.6	651.5	622.167	12.7028	31.4278	35.3774	2.27745	5.21623	5.68617	1.0802	0.1113	0.119025	-0.924361	0.924361	1.11546	0.157639	0.194488	-0.711107	0.711107
KAG13547501	AT4G08900	putative FAM10 family protein [Cocos nucifera]	583.8	595.9	566.3	582	633.3	615.2	644.6	631.033	612.4	619.2	628.1	619.9	12.151	12.109	6.42858	2.0878	1.91892	1.03704	1.08425	0.116697	0.102463	-0.989434	0.989434	1.06512	0.0910164	0.0879237	-1.05589	1.05589
KAG13610811	AT5G65940	hypothetical protein COCNU_09G005440 [Cocos nucifera]	590.4	554.2	586.3	576.967	351.5	330.9	321.1	334.5	374.3	332.5	331	345.933	16.1852	12.6691	20.0676	2.80523	3.78748	5.801	0.579756	-0.786482	0.00253297	-2.59637	2.59637	0.599572	-0.737994	0.0027953	-2.55357	2.55357
KAG13466141	AT3G48870	chaperone protein ClpB1 [Cocos nucifera]	595.7	576.1	583.6	585.133	1051.1	1068.2	1151.3	1090.2	1329.8	1182	1240.7	1250.83	8.07479	43.7646	60.7631	1.37999	4.01436	4.85781	1.86317	0.897756	0.00425728	-2.37087	2.37087	2.13769	1.09605	0.00311765	-2.50617	2.50617
KAG13715521	AT5G11610	ERBB-3 BINDING PROTEIN 1 [Cocos nucifera]	595.8	603.6	602.6	600.667	406.8	450	462.9	439.9	503.5	485.2	494.8	494.5	3.46538	23.9904	7.47395	0.576923	5.45361	1.51142	0.732353	-0.449389	0.00823053	-2.08457	2.08457	0.823252	-0.280594	0.00505699	-2.29611	2.29611
KAG13305841	AT2G01140	fructose-bisphosphate aldolase 1, chloroplastic [Cocos nucifera]	612.6	561.2	634.7	602.833	397.6	347.5	383.9	376.333	371.8	362.2	365	366.333	30.7907	21.1415	4.03099	5.10767	5.61775	1.10036	0.624274	-0.679748	0.00286787	-2.54244	2.54244	0.607686	-0.718602	0.00744589	-2.12808	2.12808
KAG13682661	AT2G43400	thiamine thiazole synthase, chloroplastic [Cocos nucifera]	623	647.8	657.2	642.667	310	255.6	278.5	281.367	224.8	228.1	221.4	224.767	14.4262	22.301	2.73537	2.24474	7.92596	1.21698	0.437811	-1.19162	0.00455291	-2.34171	2.34171	0.349741	-1.51564	0.000678552	-3.16842	3.16842
KAG13345721	AT1G35720	Annexin-like protein RJ4 [Cocos nucifera]	624.7	597.1	624.3	615.367	400.1	377.5	343.3	373.633	329.4	348.6	312.1	330.033	12.9175	23.3491	14.9078	2.09916	6.24921	4.51706	0.607172	-0.719823	0.00656692	-2.18264	2.18264	0.53632	-0.898835	0.00442872	-2.35372	2.35372
KAG13611441	AT5G16450	4-hydroxy-4-methyl-2-oxoglutarate aldolase [Cocos nucifera]	631.7	618.3	561.5	603.833	495.4	580.6	440.1	505.367	440.9	495.8	514.3	483.667	30.43	57.7902	31.1695	5.03946	11.4353	6.44441	0.836931	-0.25682	0.0849305	-1.07094	1.07094	0.800994	-0.320137	0.101319	-0.994308	0.994308
KAG13314711	AT4G26220	caffeoyl-CoA O-methyltransferase-like [Cocos nucifera]	636.2	641.1	634.8	637.367	836.6	914.9	865.2	872.233	936.3	961.7	919.8	939.267	2.70103	32.3504	17.2338	0.423779	3.70892	1.83481	1.3685	0.452591	0.00812915	-2.08995	2.08995	1.47367	0.559411	0.0011656	-2.93345	2.93345
KAG13390741	AT3G05200	em protein H5 [Cocos nucifera]	649.5	581.8	602.7	611.333	2847	2692.9	2555.7	2698.53	2283.8	2738	2580.5	2534.1	28.3046	118.989	188.307	4.62997	4.40941	7.43091	4.41418	2.14214	0.00117424	-2.93024	2.93024	4.1452	2.05144	0.00628466	-2.20172	2.20172
KAG13662431	AT5G40370	glutaredoxin [Cocos nucifera]	660.1	714.3	706.6	693.667	687.1	654.3	715.2	685.533	739	695.7	763.4	732.7	23.9425	24.887	27.9951	3.45158	3.63031	3.82082	0.988275	-0.0170157	0.787697	-0.103641	0.103641	1.05627	0.0789801	0.316969	-0.498984	0.498984
KAG13380831	AT5G01670	Aldose reductase [Cocos nucifera]	675.7	653.1	659	662.6	1425.6	1490.2	1583	1499.6	1430	1335.4	1439.4	1401.6	9.57114	64.6011	46.9675	1.44448	4.30789	3.35099	2.26321	1.17837	0.00358612	-2.44538	2.44538	2.1153	1.08086	0.00157193	-2.80357	2.80357
KAG13301651	AT5G19040	Eukaryotic initiation factor 4A-14 [Cocos nucifera]	689.5	684.3	670.1	681.3	556.8	532.3	514.2	534.433	560.6	608.9	588.9	586.133	8.19919	17.4567	19.8152	1.20346	3.26639	3.38066	0.784432	-0.35028	0.00237637	-2.62409	2.62409	0.860316	-0.217061	0.0302873	-1.51874	1.51874
KAG13594171	AT4G28420	endoplasmin [Cocos nucifera]	699.2	688.6	721.8	703.2	560.9	611	619.3	597.067	604.4	599.1	568.4	590.633	13.8458	25.7972	15.8695	1.96897	4.32066	2.68687	0.849071	-0.236043	0.0264622	-1.57737	1.57737	0.839922	-0.251672	0.0315253	-1.50134	1.50134
KAG13265681	AT4G23850	Leucine aminopeptidase 2, chloroplastic [Cocos nucifera]	750.6	704.9	718.2	724.567	1044.9	1111	991.2	1049.03	1046.6	1121.9	1096.1	1088.2	19.1924	48.9954	31.2445	2.64881	4.67053	2.87121	1.44781	0.53387	0.0158012	-1.80131	1.80131	1.50186	0.586753	0.00947546	-2.0234	2.0234
KAG13475931	AT5G16510	Tubulin alpha-3 chain [Cocos nucifera]	757.7	713.8	692.2	721.233	344.9	321	297.7	321.2	263.2	303	273.1	279.767	27.252	19.2698	16.9183	3.77852	5.99933	6.04729	0.445348	-1.16699	0.000256033	-3.5917	3.5917	0.3879	-1.36624	0.00361753	-2.44159	2.44159
KAG13353611	AT5G25880	NADP-dependent malic enzyme [Cocos nucifera]	785.2	843.3	838.6	822.367	491.1	453	471.1	471.733	453.4	430.8	440.8	441.667	26.3508	15.5607	9.24674	3.20426	3.29862	2.0936	0.573629	-0.80181	0.00678168	-2.16866	2.16866	0.537068	-0.896824	0.00422205	-2.37448	2.37448
KAG13423401	AT5G43780	40S ribosomal protein S6 [Cocos nucifera]	800.1	794.2	794	796.1	658.8	696.2	655.2	670.067	675.4	750.5	747.3	724.4	2.82961	18.5374	34.6729	0.355433	2.7665	4.78642	0.841687	-0.248645	0.0121753	-1.91452	1.91452	0.909936	-0.136163	0.113861	-0.943623	0.943623
KAG13391821	AT1G75270	glutathione S-transferase DHAR2-like [Cocos nucifera]	806.8	796.8	813.6	805.733	1257.6	1246.8	1361	1288.47	1425.5	1352.7	1388.5	1388.9	6.89992	51.478	29.7218	0.856353	3.99529	2.13995	1.59912	0.677281	0.00445654	-2.351	2.351	1.72377	0.785568	0.00101508	-2.9935	2.9935
KAG13315431	AT5G09420	Peptidylprolyl isomerase [Cocos nucifera]	813.9	754.3	777.7	781.967	553.5	553	517.6	541.367	509.1	521.1	499.3	509.833	24.5179	16.8068	8.91491	3.13542	3.10452	1.74859	0.692314	-0.530501	0.00660425	-2.18018	2.18018	0.651989	-0.617081	0.00584959	-2.23287	2.23287
KAG13467471	AT2G30575	putative 14-3-3-like protein D [Cocos nucifera]	837.5	813.3	798.8	816.533	569.4	536.4	518.1	541.3	546.9	533.9	529.7	536.833	15.9638	21.2278	7.32181	1.95507	3.92164	1.36389	0.662925	-0.593083	0.000183762	-3.73574	3.73574	0.657454	-0.605038	0.000492316	-3.30776	3.30776
KAG13379401	AT4G10490	60S ribosomal protein L35 [Cocos nucifera]	854	926.1	988.9	923	448.3	353.9	492.2	431.467	565.8	447.4	495.4	502.867	55.1163	57.7018	48.6241	5.97143	13.3734	9.66938	0.467461	-1.09708	0.00945369	-2.0244	2.0244	0.544818	-0.876155	0.0238737	-1.62208	1.62208
KAG13657611	AT5G38280	osmotin-like protein [Cocos nucifera]	858.1	926.4	875.7	886.733	1165.9	1090.8	1195.7	1150.8	1409.1	1380	1369.8	1386.3	28.9543	44.1362	16.6511	3.26527	3.83526	1.20112	1.2978	0.376065	0.0339776	-1.46881	1.46881	1.56338	0.644667	0.00318242	-2.49724	2.49724
KAG13466421	AT4G26270	ATP-dependent 6-phosphofructokinase 3 [Cocos nucifera]	861.8	896.9	874.9	877.867	649.1	604.1	575.8	609.667	522.1	481.7	488.9	497.567	14.4822	30.1824	17.5949	1.64971	4.95064	3.5362	0.694487	-0.525981	0.0105812	-1.97547	1.97547	0.566791	-0.819112	0.00332394	-2.47835	2.47835
KAG13392941	AT3G55440	Triosephosphate isomerase, cytosolic [Cocos nucifera]	865.8	849.7	875.8	863.767	757	755.9	806.3	773.067	951	815.2	854.1	873.433	10.7518	23.5038	57.1007	1.24476	3.04033	6.53751	0.894995	-0.160049	0.0155664	-1.80781	1.80781	1.01119	0.0160559	0.822724	-0.084746	0.084746
KAG13679411	AT2G36800	UDP-glucose flavonoid 3-O-glucosyltransferase 7 [Cocos nucifera]	878.3	908.3	859.5	882.033	694.3	634.1	558.8	629.067	529.6	562.9	575.5	556	20.0967	55.432	19.3634	2.27845	8.81179	3.48262	0.713201	-0.48762	0.0189442	-1.72252	1.72252	0.630362	-0.665748	0.00413802	-2.38321	2.38321
KAG13461821	AT3G54840	GTP-binding nuclear protein Ran-A1 [Cocos nucifera]	891.9	870.2	872.3	878.133	843.8	836.7	815.6	832.033	872.8	926.3	884.3	894.467	9.77218	11.9762	22.994	1.11284	1.43939	2.57069	0.947502	-0.0777987	0.0209018	-1.67982	1.67982	1.0186	0.0265877	0.532124	-0.273988	0.273988
KAG13477011	AT2G34410	putative 60S ribosomal protein L4-1 [Cocos nucifera]	900.7	896.5	909.6	902.267	688	692	622.2	667.4	572.4	643.2	640	618.533	5.46158	32.0029	32.6473	0.605318	4.79516	5.27819	0.739693	-0.435002	0.0123754	-1.90744	1.90744	0.685533	-0.544703	0.00638135	-2.19509	2.19509
KAG13597051	AT2G46340	putative 60S ribosomal protein L18a [Cocos nucifera]	910.1	902.2	991.3	934.533	437.7	371.5	403.4	404.2	466.4	444.6	459.8	456.933	40.2695	27.032	9.12774	4.30904	6.68777	1.99761	0.432515	-1.20918	0.00392945	-2.40567	2.40567	0.488943	-1.03226	0.0032389	-2.4896	2.4896
KAG13378751	AT3G55440	putative Receptor-like cytoplasmic kinase [Cocos nucifera]	916.2	933.2	901.5	916.967	909.6	831	967.1	902.567	1047.1	1073.9	1039.9	1053.63	12.9528	55.7847	14.629	1.41257	6.18068	1.38844	0.984296	-0.0228358	0.794925	-0.099674	0.099674	1.14904	0.200432	0.00046838	-3.3294	3.3294
KAG13339281	AT5G17920	5-methyltetrahydropteroyltriglutamate--homocysteine methyltransferase 1 [Cocos nucifera]	954.4	1014.9	1012.1	993.8	845.5	865.8	829.8	847.033	1051.1	1038.8	1076	1055.3	27.8834	14.7369	15.4745	2.80574	1.73982	1.46636	0.852318	-0.230537	0.0202724	-1.69309	1.69309	1.06188	0.0866257	0.0999029	-1.00042	1.00042
KAG13586761	AT3G14270	putative T-complex protein 1 subunit theta [Cocos nucifera]	1000.7	990.2	994.1	995	704	731.1	669.5	701.533	668.6	709.8	714.5	697.633	4.33359	25.2085	20.6191	0.435537	3.59334	2.95558	0.705059	-0.504185	0.0041556	-2.38137	2.38137	0.701139	-0.512228	0.00339398	-2.46929	2.46929
KAG13346951	AT2G20810	Tubulin beta-4 chain [Cocos nucifera]	1059	983.7	993.1	1011.93	601.7	615.7	571.8	596.4	540.7	591.9	594.6	575.733	33.5017	18.3097	24.7968	3.31066	3.07004	4.307	0.589367	-0.762762	0.00387418	-2.41182	2.41182	0.568944	-0.813642	0.00875956	-2.05752	2.05752
KAG13301351	AT1G06090	17.3 kDa class II heat shock protein [Cocos nucifera]	1059.4	1008.7	1002.7	1023.6	851.9	883.7	827.7	854.433	821.2	875.1	884.9	860.4	25.4327	22.932	28.0058	2.48463	2.68388	3.25498	0.834734	-0.260612	0.0195296	-1.70931	1.70931	0.840563	-0.250573	0.0496251	-1.3043	1.3043
KAG13389551	AT5G47000	Vicilin-like seed storage protein [Cocos nucifera]	1091.8	1079.7	1053.1	1074.87	2422.9	2730.6	2397.4	2516.97	2125.7	2421.5	2315.7	2287.63	16.1646	151.42	122.38	1.50387	6.01597	5.34962	2.34165	1.22753	0.00520698	-2.28341	2.28341	2.12829	1.0897	0.0057436	-2.24082	2.24082
KAG13339681	AT4G14880	cysteine synthase [Cocos nucifera]	1092.8	1172	1131.9	1132.23	1076.2	1086	1126.4	1096.2	1090.6	1062.5	1100	1084.37	32.3341	21.7262	15.9312	2.85578	1.98195	1.46917	0.968175	-0.0466603	0.288838	-0.539346	0.539346	0.957724	-0.0623186	0.273208	-0.563506	0.563506
KAG13273451	AT1G22400	Heat shock protein 81-3 [Cocos nucifera]	1104.6	1047.6	1089.6	1080.6	344.2	270.7	286.9	300.6	251.7	257.8	271	260.167	24.1247	31.5313	8.05495	2.23253	10.4894	3.09607	0.278179	-1.84592	0.000248937	-3.60391	3.60391	0.240761	-2.05432	0.000493819	-3.30643	3.30643
KAG13711851	AT2G27340	nascent polypeptide-associated complex subunit alpha-like protein 1 [Cocos nucifera]	1126.8	1100.2	1120.1	1115.7	907.1	855.9	836.5	866.5	830	789.1	822.6	813.9	11.2963	29.781	17.7946	1.01249	3.43693	2.18633	0.776642	-0.364677	0.00552974	-2.2573	2.2573	0.729497	-0.455026	0.000237756	-3.62387	3.62387
KAG13655941	AT1G09780	2,3-bisphosphoglycerate-independent phosphoglycerate mutase [Cocos nucifera]	1149.1	1128.7	1159.9	1145.9	723.7	693.5	669.2	695.467	604.2	647.8	618.6	623.533	12.9368	22.2929	18.1382	1.12896	3.20547	2.90894	0.606917	-0.720428	0.00203113	-2.69226	2.69226	0.544143	-0.877943	0.00157561	-2.80255	2.80255
KAG13684451	AT2G20810	Tubulin beta-5 chain [Cocos nucifera]	1190.9	1121.7	1185.6	1166.07	735.6	702.7	633	690.433	489.6	549.7	549.8	529.7	31.4465	42.7749	28.355	2.6968	6.19538	5.35303	0.592105	-0.756076	0.00695845	-2.15749	2.15749	0.454262	-1.1384	0.00342288	-2.46561	2.46561
KAG13346311	AT1G30410	aspartyl protease 25 [Cocos nucifera]	1212.2	1304.3	1290.8	1269.1	786.7	747.9	721.9	752.167	706.7	764.3	785.8	752.267	40.6101	26.626	33.3946	3.19991	3.5399	4.4392	0.592677	-0.754681	0.00777834	-2.10911	2.10911	0.592756	-0.75449	0.000502003	-3.29929	3.29929
KAG13418631	AT2G14060	Tubulin alpha chain [Cocos nucifera]	1237.1	1181.6	1182.6	1200.43	398.2	303.2	317	339.467	238.7	253.8	232.9	241.8	25.9305	41.9111	8.80946	2.16009	12.3462	3.64329	0.282787	-1.82221	0.000182595	-3.73851	3.73851	0.201427	-2.31167	0.000473358	-3.32481	3.32481
KAG13711821	AT2G34400	elongation factor 1-beta-like [Cocos nucifera]	1267.9	1250.9	1290.1	1269.63	918.5	835.9	889.8	881.4	954.2	879	923.9	919.033	16.0502	34.2404	30.8925	1.26416	3.88478	3.36142	0.694216	-0.526543	0.0026105	-2.58328	2.58328	0.723857	-0.466223	0.00277969	-2.556	2.556
KAG13606591	AT5G51970	sorbitol dehydrogenase [Cocos nucifera]	1280.1	1230.8	1178.4	1229.77	1428.7	1479.1	1411.6	1439.8	1259.9	1316.1	1374.8	1316.93	41.5253	28.6527	46.9114	3.37668	1.99005	3.56217	1.17079	0.227484	0.0211297	-1.67511	1.67511	1.07088	0.0987977	0.298025	-0.525748	0.525748
KAG13544351	AT4G30530	60S ribosomal protein L15 [Cocos nucifera]	1289.6	1203.6	1225.3	1239.5	941.2	908.5	861.6	903.767	943.4	993.7	1003.9	980.333	36.5169	32.6685	26.4457	2.9461	3.6147	2.69762	0.729138	-0.455736	0.00381313	-2.41872	2.41872	0.79091	-0.338414	0.0272059	-1.56534	1.56534
KAG13615531	AT5G43330	Malate dehydrogenase, cytoplasmic [Cocos nucifera]	1344.3	1524.1	1453	1440.47	1110.1	1064.8	1263.8	1146.23	1368.3	1388.2	1349.8	1368.77	73.9361	85.1644	15.6802	5.13279	7.42994	1.14557	0.795737	-0.329636	0.0720281	-1.1425	1.1425	0.950224	-0.0736597	0.279328	-0.553886	0.553886
KAG13352111	AT4G35830	embryonic protein DC-8 [Cocos nucifera]	1354.7	1295.5	1243.5	1297.9	2386.5	2576.3	2382.4	2448.4	2268.7	2705.8	2504.8	2493.1	45.4289	90.4544	178.637	3.50019	3.69443	7.16526	1.88643	0.91566	0.00390582	-2.40829	2.40829	1.92087	0.941762	0.0147985	-1.82978	1.82978
KAG13699651	AT2G01270	protein disulfide-isomerase [Cocos nucifera]	1359.8	1316.6	1363.1	1346.5	1159.5	1177.4	1226	1187.63	1306.8	1215.8	1179.1	1233.9	21.1854	28.0963	53.6813	1.57337	2.36574	4.35054	0.882015	-0.181125	0.0165969	-1.77997	1.77997	0.916376	-0.125989	0.0987253	-1.00557	1.00557
KAG13280641	AT2G16890	Patellin-1 [Cocos nucifera]	1361.6	1363.7	1377.6	1367.63	1718.7	1802.5	1870.2	1797.13	1806.6	1832.8	1778.6	1806	7.09945	61.9659	22.1311	0.519105	3.44804	1.22542	1.31405	0.394016	0.00830669	-2.08057	2.08057	1.32053	0.401116	0.00206197	-2.68572	2.68572
KAG13606471	AT3G01980	RuBisCO large subunit-binding protein subunit beta, chloroplastic [Cocos nucifera]	1369.1	1343.5	1330.1	1347.57	869.7	894.6	880.7	881.667	833.3	826.9	823.9	828.033	16.1793	10.1883	3.92032	1.20063	1.15558	0.473449	0.654266	-0.612051	0.00129014	-2.88936	2.88936	0.614466	-0.702596	0.000278358	-3.5554	3.5554
KAG13387751	AT5G49460	ATP-citrate synthase beta chain protein 1 [Cocos nucifera]	1391.1	1353.8	1391.6	1378.83	1062	1056.8	964.2	1027.67	973.4	1005.6	1026.1	1001.7	17.7024	44.9279	21.6907	1.28387	4.37184	2.16539	0.745316	-0.424076	0.0122491	-1.9119	1.9119	0.726484	-0.460998	0.00305391	-2.51514	2.51514
KAG13467101	AT1G65980	peroxiredoxin-2C [Cocos nucifera]	1410.2	1418.2	1298.2	1375.53	1144.1	1192.8	1169.8	1168.9	1222	1309.7	1249.5	1260.4	54.7804	19.8919	36.6236	3.98248	1.70176	2.90571	0.849779	-0.23484	0.0369192	-1.43275	1.43275	0.916299	-0.126109	0.10426	-0.981884	0.981884
KAG13676781	AT5G54960	pyruvate decarboxylase 1 [Cocos nucifera]	1472.8	1473.2	1392.6	1446.2	1371	1401.8	1313.8	1362.2	1237.2	1362.9	1362.1	1320.73	37.9013	36.4608	59.0679	2.62075	2.67661	4.47236	0.941917	-0.0863285	0.0116653	-1.9331	1.9331	0.913244	-0.130928	0.170311	-0.768757	0.768757
KAG13607731	AT3G15930	Heat shock protein 83 [Cocos nucifera]	1507.7	1551.6	1593.7	1551	1622.7	1532.1	1682.2	1612.33	1927.3	1643.1	1687.4	1752.6	35.1119	61.715	124.848	2.26382	3.82768	7.12361	1.03954	0.0559514	0.274445	-0.561544	0.561544	1.12998	0.176298	0.205618	-0.686939	0.686939
KAG13467221	AT5G11520	putative Aspartate aminotransferase 3, chloroplastic [Cocos nucifera]	1541.9	1583.6	1562.8	1562.77	1325.1	1232.2	1340.5	1299.27	1232.8	1227.6	1217.4	1225.93	17.024	47.8382	6.39653	1.08935	3.68194	0.521768	0.831389	-0.266405	0.0267438	-1.57278	1.57278	0.784463	-0.350222	0.00177259	-2.75139	2.75139
KAG13377801	AT1G07850	putative Syntaxin-81 [Cocos nucifera]	1550.7	1636.7	1616.7	1601.37	1746.2	1648	1866.4	1753.53	1968.5	1870.1	1875.9	1904.83	36.7454	89.3121	45.0814	2.29463	5.09326	2.36668	1.09502	0.130961	0.169443	-0.770977	0.770977	1.1895	0.250361	0.0342458	-1.46539	1.46539
KAG13388651	AT5G56350	Pyruvate kinase [Cocos nucifera]	1612.2	1695.9	1702.7	1670.27	869.3	762.6	814.7	815.533	922.8	864	875	887.267	41.1531	43.5641	25.524	2.46386	5.34179	2.8767	0.488265	-1.03426	0.00448352	-2.34838	2.34838	0.531213	-0.912639	0.00355581	-2.44906	2.44906
KAG13597111	AT5G40810	putative Cytochrome c1-1, heme protein, mitochondrial [Cocos nucifera]	1614.2	1487	1558.9	1553.37	1147.8	1183.8	1118.3	1149.97	1222.7	1175	1195.6	1197.77	52.0764	26.7841	19.5336	3.35248	2.32912	1.63084	0.740306	-0.433806	0.0154018	-1.81243	1.81243	0.771078	-0.375052	0.00425505	-2.3711	2.3711
KAG13592471	AT3G06510	60S ribosomal protein L8 [Cocos nucifera]	1633.7	1588	1639.7	1620.47	1172.7	1156.2	1094.2	1141.03	1201	1266.7	1228.4	1232.03	23.0877	33.7943	26.9447	1.42476	2.96173	2.18701	0.704139	-0.506068	0.00501841	-2.29943	2.29943	0.760295	-0.395368	0.0076323	-2.11734	2.11734
KAG13480901	AT5G42740	putative glucose-6-phosphate isomerase, cytosolic 1 [Cocos nucifera]	1695.6	1780.4	1715.7	1730.57	1817.7	1825.1	1771.3	1804.7	1680.1	1867.5	1770.1	1772.57	36.1803	23.8098	76.5256	2.09066	1.31932	4.31722	1.04284	0.0605145	0.0920072	-1.03618	1.03618	1.02427	0.0345954	0.299547	-0.523536	0.523536
KAG13587411	AT1G64310	14-3-3-like protein [Cocos nucifera]	1834.7	1791.3	1859.5	1828.5	1295.4	1225	1203.8	1241.4	1286.8	1231.6	1238.7	1252.37	28.1856	39.1524	24.52	1.54146	3.15389	1.95789	0.678917	-0.558693	0.00357025	-2.4473	2.4473	0.684915	-0.546004	0.00153408	-2.81415	2.81415
KAG13594091	AT5G67530	peptidyl-prolyl cis-trans isomerase CYP19-1 [Cocos nucifera]	1834.8	1864.9	1916.2	1871.97	1696.6	1674	1763.5	1711.37	1714.4	1796.6	1754.9	1755.3	33.605	38.0009	33.5592	1.79517	2.2205	1.91188	0.914208	-0.129406	0.00944271	-2.0249	2.0249	0.937677	-0.0928371	0.0493069	-1.30709	1.30709
KAG13715931	AT5G44790	Elongation factor 1-alpha [Cocos nucifera]	1927.8	1952	1976.7	1952.17	1163.8	1131.6	1084.6	1126.67	1225.8	1161.4	1130	1172.4	19.9637	32.5209	39.8761	1.02264	2.88647	3.40124	0.577137	-0.793015	0.00201017	-2.69677	2.69677	0.600563	-0.735611	0.00290518	-2.53683	2.53683
KAG13305681	AT1G70730	Phosphoglucomutase, cytoplasmic 2 [Cocos nucifera]	1968.4	1978.8	1958.3	1968.5	2773.2	2827.7	2781.3	2794.07	2596.2	2624.4	2681.6	2634.07	8.36939	24.0112	35.5281	0.425166	0.859362	1.34879	1.41939	0.50527	0.000240119	-3.61957	3.61957	1.33811	0.420195	0.00193507	-2.7133	2.7133
KAG13318221	AT5G01260	aspartyl protease AED3-like [Cocos nucifera]	1973.6	1889	1889.7	1917.43	2068.2	2086.2	1966.5	2040.3	1729.8	1815.4	1797.1	1780.77	39.7169	52.6993	36.8051	2.07136	2.58292	2.06681	1.06408	0.0896049	0.0819526	-1.08644	1.08644	0.928724	-0.106678	0.126454	-0.898069	0.898069
KAG13633721	AT2G36460	fructose-bisphosphate aldolase 1, cytoplasmic [Cocos nucifera]	2125.4	2005.2	2083.7	2071.43	1817.2	1700.8	1834	1784	2010.3	1962.1	1893.6	1955.33	49.8321	59.2297	47.8822	2.40568	3.32005	2.4488	0.861239	-0.215514	0.00429513	-2.36702	2.36702	0.943952	-0.0832148	0.111673	-0.952052	0.952052
KAG13657621	AT2G44040	Heat shock 70 kDa protein [Cocos nucifera]	2146	2061.8	2073	2093.6	1705.5	1764.7	1611.1	1693.77	1623.5	1647.9	1632.6	1634.67	37.3335	63.2534	10.0679	1.78322	3.73448	0.615898	0.809021	-0.305751	0.0163342	-1.7869	1.7869	0.780792	-0.356989	0.00503578	-2.29793	2.29793
KAG13340721	AT3G52990	Pyruvate kinase 1, cytosolic [Cocos nucifera]	2210.5	2212.7	2197.1	2206.77	2235.1	2231.7	2146.8	2204.53	2227	2348.8	2236.9	2270.9	6.89412	40.8472	55.2317	0.312408	1.85287	2.43215	0.998988	-0.0014608	0.93458	-0.0293837	0.0293837	1.02906	0.0413301	0.221878	-0.653886	0.653886
AYJ721691	AT3G51070	Actin-7 [Cocos nucifera]	2276	2247.9	2236.1	2253.33	1949.2	1924.1	1795.6	1889.63	1878.4	1957.8	1881	1905.73	16.7361	67.2766	36.832	0.742724	3.5603	1.93269	0.838595	-0.253954	0.0109699	-1.9598	1.9598	0.84574	-0.241714	0.00798992	-2.09746	2.09746
KAG13306661	AT1G22340	18.1 kDa class I heat shock protein [Cocos nucifera]	2332.6	2502.7	2540.4	2458.57	3625.1	3584.1	4346	3851.73	5011.7	4440.6	4517.3	4656.53	90.3918	349.9	253.085	3.67661	9.08422	5.43506	1.56666	0.64769	0.0230044	-1.63819	1.63819	1.894	0.921439	0.0117935	-1.92836	1.92836
KAG13678261	AT5G01320	Elongation factor 2 [Cocos nucifera]	2368.9	2304.4	2254	2309.1	1846.3	1980.4	1804.1	1876.93	1999.1	2068.3	2106.3	2057.9	47.0253	75.163	44.3778	2.03652	4.00457	2.15646	0.812842	-0.298953	0.0175465	-1.75581	1.75581	0.891213	-0.166158	0.0601501	-1.22076	1.22076
KAG13665051	AT1G35720	annexin D1 [Cocos nucifera]	2509.4	2510.3	2571.3	2530.33	1701.2	1545.7	1623.6	1623.5	1540.6	1472.6	1426.8	1480	28.9701	63.4826	46.7524	1.14491	3.91023	3.15895	0.641615	-0.64022	0.00297318	-2.52678	2.52678	0.584903	-0.77373	0.00235968	-2.62715	2.62715
KAG13276551	AT3G10840	embryonic protein DC-8 [Cocos nucifera]	2513.4	2403.2	2391	2435.87	5394	5757.3	5528.1	5559.8	4952.2	5217.8	5161.2	5110.4	55.0501	150.001	114.226	2.25998	2.69795	2.23516	2.28247	1.1906	0.00191343	-2.71819	2.71819	2.09798	1.069	0.00195936	-2.70789	2.70789
KAG13699841	AT1G77120	Alcohol dehydrogenase 1 [Cocos nucifera]	2740.1	2853.3	2881.1	2824.83	1899.4	1835.7	1928.1	1887.73	2027.8	1866.6	1884	1926.13	60.9809	38.6137	72.2393	2.15874	2.0455	3.75048	0.668264	-0.581511	0.0030278	-2.51887	2.51887	0.681857	-0.552458	0.0105952	-1.97489	1.97489
KAG13381431	AT3G46670	Non-specific lipid-transfer protein [Cocos nucifera]	2959.5	2693.6	2577.4	2743.5	1603.6	1413.9	1783.5	1600.33	3038	3165.5	3126.9	3110.13	159.933	150.906	53.3848	5.82951	9.42968	1.71648	0.583318	-0.777645	0.0228957	-1.64025	1.64025	1.13364	0.180959	0.128382	-0.891496	0.891496
KAG13651051	AT1G79550	phosphoglycerate kinase 3, cytosolic [Cocos nucifera]	3229.5	3377.5	3413.2	3340.07	3033.1	2952.8	3162.1	3049.33	3519.2	3294.5	3307.6	3373.77	79.5293	86.2139	102.976	2.38107	2.8273	3.05225	0.912956	-0.131383	0.0517228	-1.28632	1.28632	1.01009	0.0144833	0.817206	-0.0876684	0.0876684
KAG13380341	AT5G01320	pyruvate decarboxylase 2 [Cocos nucifera]	3594.4	3894.6	3851.3	3780.1	2259	2008.9	2154.5	2140.8	1790.3	1774.1	1771	1778.47	132.494	102.561	8.4626	3.50505	4.7908	0.475837	0.566334	-0.820274	0.0095595	-2.01956	2.01956	0.470481	-1.08779	0.00245925	-2.6092	2.6092
KAG13714421	AT5G56350	pyruvate kinase, cytosolic isozyme [Cocos nucifera]	3761.8	3909.4	3959.1	3876.77	2646	2614.7	2621.4	2627.37	2629.1	2663.9	2596.2	2629.73	83.7875	13.4567	27.642	2.16127	0.512174	1.05113	0.677721	-0.561236	0.00294423	-2.53103	2.53103	0.678332	-0.559937	0.00282804	-2.54851	2.54851
KAG13686741	AT5G38520	putative Vicilin-like antimicrobial peptides 2-1 [Cocos nucifera]	4434.6	4533.4	4631.9	4533.3	7447.9	7807.3	7866.4	7707.2	8286.7	7224.4	7532.6	7681.23	80.5474	184.933	446.236	1.77679	2.39949	5.80943	1.70013	0.765645	0.000652298	-3.18555	3.18555	1.6944	0.760776	0.0126357	-1.8984	1.8984
KAG13315301	AT4G13940	Adenosylhomocysteinase [Cocos nucifera]	4652.7	4660	4782.7	4698.47	3124.5	2812.1	2927.2	2954.6	3032.9	2973.3	3114.7	3040.3	59.6365	129	57.963	1.26928	4.36607	1.90649	0.628843	-0.669227	0.00380344	-2.41982	2.41982	0.647083	-0.627976	0.000144409	-3.84041	3.84041
KAG13638391	AT1G22400	Heat shock protein 81-3 [Cocos nucifera]	4745.9	4647	4539.5	4644.13	1556.9	1298.3	1257.2	1370.8	1472.2	1446.1	1459.3	1459.2	84.2868	132.658	10.6555	1.81491	9.67741	0.73023	0.295168	-1.76039	0.000200173	-3.69859	3.69859	0.314203	-1.67023	0.000313731	-3.50344	3.50344
A0A222NNM91	AT5G07800	cocosin 1 [Cocos nucifera]	6646.5	6935.9	6452.8	6678.4	8798.7	8781.7	8928.5	8836.3	6368	6386.4	6406.1	6386.83	198.51	65.5636	15.5573	2.97243	0.74198	0.243584	1.32312	0.40394	0.00702763	-2.15319	2.15319	0.956342	-0.0644017	0.182588	-0.738529	0.738529
KAG13626041	AT2G36530	Enolase 2 [Cocos nucifera]	8181.4	8258.7	8405.9	8282	6843.5	6800.6	6867	6837.03	6870.3	6754.9	6820.3	6815.17	93.1208	27.4906	47.2515	1.12438	0.402084	0.693328	0.825529	-0.276609	0.00162915	-2.78804	2.78804	0.822889	-0.28123	0.00306303	-2.51385	2.51385
KAG13615201	AT4G37070	cocosin 1 [Cocos nucifera]	9352.7	9629.8	9588.8	9523.77	12134.8	11999.1	12457	12197	9537.7	8897.6	9037.1	9157.47	122.115	192.036	274.831	1.28221	1.57446	3.00117	1.28069	0.356918	0.00330104	-2.48135	2.48135	0.961538	-0.0565837	0.321634	-0.492639	0.492639
KAG13477391	AT5G08670	vicilin-like antimicrobial peptides 2-2 [Cocos nucifera]	15114.6	14925.4	14637.8	14892.6	28075.3	29057.7	29231.5	28788.2	28971.7	28887	29039.7	28966.1	196.03	509.042	62.4637	1.31629	1.76823	0.215644	1.93305	0.95088	0.00122122	-2.9132	2.9132	1.945	0.959771	0.000140663	-3.85182	3.85182
AYJ721721	AT1G13440	glyceraldehyde-3-phosphate dehydrogenase [Cocos nucifera]	20366.2	21248.2	20723.5	20779.3	17591.1	17214.9	17771.2	17525.7	18372.2	16969.3	17597.2	17646.2	362.23	231.764	573.78	1.74323	1.32242	3.25157	0.843423	-0.245672	0.0142934	-1.84486	1.84486	0.849222	-0.235787	0.0415779	-1.38114	1.38114
