# Supplementary material for: Proteomic Profiling of Cocos nucifera L. Zygotic Embryos during Maturation of Dwarf and Tall Cultivars: The Dynamics of Carbohydrate and Fatty Acid Metabolism
Source: Int J Mol Sci. 2024 Aug 4;25(15):8507. doi: 10.3390/ijms25158507 (PMC11312736; doi:10.3390/ijms25158507)
Supplement: Supplementary file 1 [file ijms-25-08507-s001.zip › Table S3. Differential accumulation proteins (DAPs) of MPT and YGD embryo.xlsx]

## Sheet: MPT
Accession ID of DAPs of MPT coconut embryo	Accession ID Arabidopsis thaliana	name	log2FC Intermediate (Int/Imm)	log2FC Mature (Mat/Imm)
KAG13386921	AT1G43910	acidic leucine-rich nuclear phosphoprotein 32-related protein 1 [Cocos nucifera]	1.77813	1.17003
KAG13387271	AT4G02280	sucrose synthase 4 [Cocos nucifera]	0.866674	1.19588
KAG13480901	AT3G43190	putative glucose-6-phosphate isomerase, cytosolic 1 [Cocos nucifera]	0.0536645	-0.306541
KAG13339761	AT3G26320	Late embryogenesis abundant protein D-34 [Cocos nucifera]	1.34677	-2.38959
KAG13313531	AT5G42100	putative protein transport protein Sec61 subunit alpha [Cocos nucifera]	-1.39313	-1.84614
KAG13317901	AT2G22990	serine carboxypeptidase II-3 [Cocos nucifera]	0.969862	-0.564028
KAG13594261	AT1G75940	Proteasome subunit alpha type-7-B [Cocos nucifera]	0.655063	-0.435275
KAG13609601	AT3G56630	cytochrome P450 94A1 [Cocos nucifera]	-0.364923	-0.510005
KAG13275031	AT5G45930	DNA replication licensing factor MCM3 [Cocos nucifera]	-0.896303	0.788169
KAG13390741	AT3G05200	em protein H5 [Cocos nucifera]	0.891705	-0.617373
KAG13345381	AT2G38010	Inositol-3-phosphate synthase [Cocos nucifera	-2.20896	-1.67122
KAG13262781	AT3G62760	putative glutathione S-transferase GSTF1 [Cocos nucifera]	-0.800525	1.4862
KAG13667081	AT1G77660	hypothetical protein COCNU_13G004980 [Cocos nucifera]	-1.08256	1.98545
KAG13611781	AT3G19820	putative Delta(24)-sterol reductase [Cocos nucifera]	-0.785988	-1.22757
KAG13710341	AT3G17970	putative Amidase 1 [Cocos nucifera]	0.741117	0.670462
KAG13634581	AT3G23790	putative acyl-activating enzyme 16, chloroplastic [Cocos nucifera]	-0.831987	-0.636014
KAG13320091	AT5G07720	hypothetical protein COCNU_02G019770 [Cocos nucifera]	4.40891	0.805021
KAG13715581	AT4G08590	em protein H2 [Cocos nucifera]	0.706124	-0.839601
KAG13586711	AT3G05910	putative Late embryogenesis abundant protein D-34 [Cocos nucifera]	0.969216	-0.222003
AKS268491	AT1G26850	11S globulin isoform 2 [Cocos nucifera]	0.7959	-0.375649
KAG13338931	AT3G05170	Fasciclin-like arabinogalactan protein 17 [Cocos nucifera]	0.660839	-0.45887
KAG13280581	AT1G06130	putative Seed maturation protein [Cocos nucifera]	0.617075	-0.454729
KAG13339091	AT5G47740	Universal stress protein A [Cocos nucifera]	0.724326	-0.259083
KAG13594811	AT3G20950	hypothetical protein COCNU_08G009270 [Cocos nucifera]	-0.716935	-1.6807
KAG13543021	AT1G18310	hypothetical protein COCNU_07G004140 [Cocos nucifera]	0.912413	-0.0508614
KAG13712581	AT5G57035	universal stress protein PHOS34 [Cocos nucifera]	0.856836	0.0750407
KAG13636401	AT4G10020	11-beta-hydroxysteroid dehydrogenase-like 5 [Cocos nucifera]	0.647987	-0.0789807
KAG13353341	AT4G26270	ATP-dependent 6-phosphofructokinase 3 [Cocos nucifera]	0.847457	0.902678
KAG13347551	AT1G50360	18.1 kDa class I heat shock protein [Cocos nucifera]	1.01647	0.360785
KAG13639661	unnamed	formamidopyrimidine-DNA glycosylase [Cocos nucifera]	0.749375	0.129812
KAG13314711	AT4G26220	caffeoyl-CoA O-methyltransferase-like [Cocos nucifera]	0.621781	0.00744048
KAG13418931	AT3G50660	cytochrome P450 90B1-like [Cocos nucifera]	-0.587544	-0.822996
KAG13642261	AT5G58690	FT-interacting protein 7 [Cocos nucifera]	0.0684922	-0.375987
KAG13378631	AT1G16720	Sanguinarine reductase [Cocos nucifera]	0.660854	0.283313
KAG13717461	AT2G37770	putative NADPH-dependent aldo-keto reductase, chloroplastic [Cocos nucifera]	0.622798	0.268266
KAG13698451	AT5G10160	3-hydroxyacyl-[acyl-carrier-protein] dehydratase FabZ-like [Cocos nucifera]	0.893922	0.548113
KAG13349431	AT2G18190	Aspartic proteinase [Cocos nucifera]	-0.919271	-1.08643
KAG13639431	AT1G74100	oryzain alpha chain [Cocos nucifera]	0.600193	0.435081
KAG13667261	AT5G35715	scarecrow-like protein 4	2.70418	2.54028
KAG13389621	AT5G11720	expansin-A2 [Cocos nucifera]	1.21575	1.10187
KAG13540931	AT4G34880	putative amidase [Cocos nucifera]	0.872792	0.766192
KAG13471211	AT3G18000	phosphoethanolamine N-methyltransferase 1 [Cocos nucifera]	-0.92331	-0.90755
KAG13262281	AT4G02340	epoxide hydrolase A [Cocos nucifera]	1.25518	1.32296
KAG13712381	AT2G47730	glutathione S-transferase 3 [Cocos nucifera]	0.696333	0.77514
KAG13466731	AT5G41340	protein ELC-like [Cocos nucifera]	-0.694247	-0.579858
KAG13383581	AT2G29990	Cysteine proteinase inhibitor [Cocos nucifera]	0.784445	0.937529
KAG13379511	AT3G01640	putative glucuronokinase 1 [Cocos nucifera]	-0.63693	-0.451135
KAG13637021	AT4G22130	putative PTI1-like tyrosine-protein kinase 3 [Cocos nucifera]	-0.688156	-0.493669
KAG13657611	AT5G38280	osmotin-like protein [Cocos nucifera]	1.09621	1.32783
KAG13318991	AT1G02280	putative myosin-9 [Cocos nucifera]	-0.830557	-0.594349
KAG13686441	AT2G33040	ATP synthase subunit gamma, mitochondrial [Cocos nucifera]	-0.613392	-0.316254
KAG13589261	AT3G01650	hypothetical protein COCNU_08G003720 [Cocos nucifera]	0.251887	-0.692161
KAG13643071	AT5G47760	putative Phosphoglycolate phosphatase 2 [Cocos nucifera]	-0.721143	-0.350042
KAG13651251	AT3G22200	gamma-aminobutyrate transaminase 1, mitochondrial [Cocos nucifera]	-0.781024	-0.366387
KAG13381431	AT3G46670	Non-specific lipid-transfer protein [Cocos nucifera]	0.625721	1.15332
KAG13702431	AT1G66950	ribonuclease TUDOR 1	-0.125482	0.297971
KAG13716631	AT5G53540	hypothetical protein PHAVU_003G132300g [Phaseolus vulgaris]	-0.166547	0.20431
KAG13547471	AT4G03070	2-oxoglutarate-dependent dioxygenase-related family protein	0.747033	1.6233
KAG13427751	AT1G26190	putative Scopoletin glucosyltransferase [Cocos nucifera]	1.20101	2.19132
KAG13306851	AT3G46790	Eukaryotic peptide chain release factor subunit 1-3 [Cocos nucifera]	1.33214	2.72528
KAG13617951	AT4G37870	phosphoenolpyruvate carboxykinase (ATP) [Cocos nucifera]	0.105341	3.37267
KAG13470571	AT4G25080	hypothetical protein COCNU_06G008860 [Cocos nucifera]	-0.33844	-0.588816
KAG13470111	AT5G63595	centrosomal protein of 55 kDa [Cocos nucifera]	-0.247371	0.975164
KAG13272961	AT4G21540	hypothetical protein COCNU_01G012300 [Cocos nucifera]	0.523211	3.46827
KAG13710831	AT4G13940	Villin-2 [Cocos nucifera]	0.126248	1.15626
KAG13702701	AT5G37490	desiccation-related protein PCC13-62 [Cocos nucifera]	0.445179	0.0853311
KAG13428571	AT4G36800	NEDD8-conjugating enzyme Ubc12 [Cocos nucifera]	0.0447544	0.853123
KAG13313841	AT2G22910	Protein-L-isoaspartate O-methyltransferase [Cocos nucifera]	-0.184187	-1.13811
KAG13625711	AT3G14890	Poly [ADP-ribose] polymerase [Cocos nucifera]	-0.379152	-0.724981
KAG13421961	AT5G25880	oleosin 18 kDa [Cocos nucifera]	-0.0899787	-1.26932
KAG13670111	AT1G25450	oleosin 18 kDa [Cocos nucifera]	-0.0509511	-0.62405
KAG13551141	AT3G19960	membrane steroid-binding protein 1 [Cocos nucifera]	-0.387898	-0.848608
KAG13586371	AT1G55020	Lipoxygenase [Cocos nucifera]	-0.496089	1.0615
KAG13354631	AT5G43900	protein IQ-DOMAIN 31 [Cocos nucifera]	0.305622	-0.65476
KAG13687861	AT4G18030	putative Ethylene-responsive transcription factor RAP2-11 [Cocos nucifera]	0.327809	0.758609
KAG13464421	AT1G65930	isocitrate dehydrogenase [NADP] [Cocos nucifera]	0.243868	0.894948
KAG13638361	AT1G22400	Heat shock protein 90-2 [Cocos nucifera]	-0.0865693	0.775435
KAG13265421	AT1G10900	heat shock 70 kDa protein [Cocos nucifera]	0.241541	1.04178
KAG13541491	AT1G68010	putative Glycerate dehydrogenase [Cocos nucifera]	0.138642	0.66431
KAG13696491	AT1G63440	Copper transport protein ATX1 [Cocos nucifera]	0.065385	-1.82389
KAG13476971	AT5G28840	GDP-mannose 3,5-epimerase 1 [Cocos nucifera]	0.199677	0.781527
KAG13467721	AT3G23910	guanylate-binding protein 5 [Cocos nucifera]	0.185265	-1.09785
KAG13656441	AT3G11050	Ferritin [Cocos nucifera]	0.453525	1.07804
KAG13612461	AT5G65010	stem-specific protein TSJT1	0.53252	-0.890528
KAG13618591	AT3G23490	cyanate hydratase [Cocos nucifera]	0.0179826	-1.01376
KAG13612751	AT4G35090	catalase isozyme 2 [Cocos nucifera]	0.53871	1.64544
KAG13424441	AT5G64570	Beta-xylosidase/alpha-L-arabinofuranosidase 2 [Cocos nucifera]	0.549284	0.844835
AGS434511	ATCG00120	ATP synthase CF1 alpha subunit [Cocos nucifera]	-0.215919	-0.645464
KAG13618221	AT5G03300	adenosine kinase 2 [Cocos nucifera]	-0.00359351	0.839822
KAG13281301	AT4G01210	hypothetical protein COCNU_01G020640 [Cocos nucifera]	-0.124965	-1.4897
KAG13663831	AT2G05830	translation initiation factor eIF-2B subunit alpha [Cocos nucifera]	-0.0434537	-0.270399
KAG13615201	AT4G37070	cocosin 1 [Cocos nucifera]	0.293208	-0.775146
KAG13345021	AT5G62180	co-chaperone protein p23-1 [Cocos nucifera]	0.258908	-0.775276
KAG13312401	AT1G65880	22.0 kDa class IV heat shock protein [Cocos nucifera]	-0.0582676	-1.05966
KAG13710761	AT5G13690	putative Alpha-N-acetylglucosaminidase [Cocos nucifera]	0.258821	-0.736213
KAG13633981	AT2G45910	basic leucine zipper and W2 domain-containing protein 2 [Cocos nucifera]	-0.176622	1.03924
KAG13696561	AT5G44790	PAN domain-containing protein [Cocos nucifera]	0.215896	-0.720405
KAG13301671	AT4G34050	pathogen-associated molecular patterns-induced protein A70 [Cocos nucifera]	-0.373522	-1.29966
KAG13419381	AT2G28540	putative Glycine-rich RNA-binding protein 4, mitochondrial [Cocos nucifera]	0.0668915	0.365639
KAG13351161	AT1G70250	late embryogenesis abundant protein Lea14-A [Cocos nucifera]	0.147569	-0.750337
KAG13645391	AT5G35360	putative Biotin carboxylase 1, chloroplastic [Cocos nucifera]	-0.0942052	-0.221232
KAG13342071	AT1G59960	non-functional NADPH-dependent codeinone reductase 2	0.272158	-0.620082
KAG13697561	AT3G10630	Mannosylfructose-phosphate synthase [Cocos nucifera]	0.0988346	-0.778419
KAG13312121	AT1G77120	alcohol dehydrogenase 1 [Cocos nucifera]	0.400087	-0.480926
KAG13543531	AT3G13730	RNA-binding KH domain-containing protein PEPPER [Cocos nucifera]	#N/A	#N/A
KAG13615051	AT4G29740	fibrous sheath CABYR-binding protein-like [Cocos nucifera]	-0.488754	-1.24053
KAG13665071	AT1G13420	hypothetical protein COCNU_13G002970 [Cocos nucifera]	-0.308024	-1.0539
KAG13587181	AT1G24360	hypothetical protein COCNU_08G001640 [Cocos nucifera]	0.147881	-0.591787
KAG13389551	AT5G47000	Vicilin-like seed storage protein [Cocos nucifera]	0.104146	-0.604731
KAG13597251	AT1G58440	fibrous sheath CABYR-binding protein-like	-0.0905851	-0.782685
KAG13698611	AT3G04530	serine/threonine-protein kinase SAPK7 [Cocos nucifera]	-0.12512	-0.148725
KAG13345721	AT1G35720	Annexin-like protein RJ4 [Cocos nucifera]	-0.161948	-0.437483
KAG13714421	AT5G56350	pyruvate kinase, cytosolic isozyme [Cocos nucifera]	0.0471253	-0.636818
KAG13699801	AT4G25980	peroxidase 43 [Cocos nucifera]	-0.220401	-0.902843
KAG13380381	AT3G49700	UPF0098 protein [Cocos nucifera]	0.0170305	-0.651122
KAG13279731	AT1G48660	hypothetical protein COCNU_01G019070 [Cocos nucifera]	-0.140188	0.360808
KAG13667151	AT2G15490	scopoletin glucosyltransferase-like [Cocos nucifera]	-0.193305	-0.841097
KAG13262231	AT2G01390	40S ribosomal protein S21 [Cocos nucifera]	0.00306378	0.343332
KAG13470471	AT1G09090	chaperone protein dnaJ 10 [Cocos nucifera]	0.0539184	-0.582484
KAG13663881	AT4G29250	Proteasome subunit alpha type-5 [Cocos nucifera]	-0.00411072	-0.637367
KAG13315731	AT3G53580	oil body-associated protein 1A-like [Cocos nucifera]	-0.0302705	-0.65996
KAG13378801	AT4G15530	selenoprotein H [Cocos nucifera]	0.0354376	-0.594198
KAG13478331	AT3G29320	putative Alpha-1,4 glucan phosphorylase	#N/A	#N/A
KAG13653901	AT1G72810	hypothetical protein COCNU_12G003900 [Cocos nucifera]	-0.209886	-0.827112
KAG13678261	AT5G01320	Elongation factor 2 [Cocos nucifera]	-0.0253679	0.426278
KAG13277491	AT5G04140	Cysteine proteinase inhibitor [Cocos nucifera]	-0.0909103	-0.698776
KAG13427731	AT1G20230	universal stress protein A-like protein [Cocos nucifera]	-0.0911001	-0.698082
KAG13306751	AT1G22340	60S ribosomal protein L26-2	-0.0371843	-0.623567
KAG13546431	AT2G02220	putative inactive leucine-rich repeat receptor kinase XIAO [Cocos nucifera]	-0.248695	-0.814269
KAG13263331	AT3G25610	hypothetical protein COCNU_01G002670 [Cocos nucifera]	-0.134225	-0.697783
AHN532021	AT3G15730	phospholipase D alpha 1-like protein [Cocos nucifera]	-0.0623073	-0.615715
KAG13388891	AT4G39640	ricin B-like lectin R40G3 [Cocos nucifera]	-0.339794	-0.887423
KAG13380521	AT2G30110	ubiquitin-activating enzyme E1 1 [Cocos nucifera]	-0.325254	0.238352
KAG13279751	AT5G16150	Polypyrimidine tract-binding protein [Cocos nucifera]	-0.0334107	-0.312364
KAG13420311	AT4G34260	putative Alpha-L-fucosidase 2 [Cocos nucifera]	-0.0828358	-0.585588
KAG13271881	AT1G68020	putative protein argonaute 16 [Cocos nucifera]	0.0351991	-0.564954
KAG13611571	AT5G20280	coatomer subunit delta-2 [Cocos nucifera]	-0.0290677	0.589931
KAG13282771	AT2G43420	putative Reticulon-like protein [Cocos nucifera]	-0.504582	-0.987989
KAG13266961	AT5G47720	acetyl-CoA acetyltransferase, cytosolic 1 [Cocos nucifera]	-0.437771	-0.9194
KAG13345701	AT5G43690	hypothetical protein COCNU_03G006890 [Cocos nucifera]	-0.221064	-0.680852
KAG13304731	AT4G18240	guanylate-binding protein 4 [Cocos nucifera]	-0.180743	-0.494399
KAG13386431	AT5G46210	Cullin-1 [Cocos nucifera]	-0.19086	-0.306508
KAG13687201	AT1G17260	PRA1 family protein F3 [Cocos nucifera]	-0.28125	-0.703698
KAG13473241	AT4G00550	putative Microtubule-associated protein TORTIFOLIA1 [Cocos nucifera]	-0.341021	-0.752214
KAG13469361	AT1G36280	protein transport protein Sec24-like [Cocos nucifera]	-0.443378	-0.843745
KAG13675681	AT3G13640	Structural maintenance of chromosomes protein 3 [Cocos nucifera]	-0.296761	-0.661827
KAG13313251	AT4G24830	putative Argininosuccinate synthase, chloroplastic [Cocos nucifera]	-0.274264	-0.637834
KAG13679701	AT1G27680	glucose-1-phosphate adenylyltransferase large subunit 1 [Cocos nucifera]	-0.55927	-0.917924
KAG13260871	AT1G56670	GDSL esterase/lipase LIP-4 [Cocos nucifera]	-0.565538	-0.906327
KAG13387221	AT4G02320	pectinesterase-like [Cocos nucifera]	-0.412601	-0.740549
KAG13318221	AT5G01260	aspartyl protease AED3-like [Cocos nucifera]	-0.0745319	-0.152785
KAG13700101	AT1G09830	putative Phosphoribosylamine--glycine ligase [Cocos nucifera]	-0.325707	-0.599263
KAG13476831	AT1G78500	PRA1 family protein F3 [Cocos nucifera]	-0.474283	-0.668665
KAG13591991	AT2G47245	Rhomboid-like protein [Cocos nucifera]	-0.441392	-0.594242
KAG13669261	AT5G42930	40S ribosomal protein S3a [Cocos nucifera]	0.567632	0.624399
KAG13624491	AT5G09420	FAM10 family protein [Cocos nucifera]	0.420938	0.0938894
KAG13480341	AT5G06340	actin-depolymerizing factor [Cocos nucifera]	0.335047	0.643222
KAG13318591	AT3G21360	putative Mitochondrial fission 1 protein A [Cocos nucifera]	0.354466	0.671388
KAG13687961	AT3G13880	hypothetical protein COCNU_14G012640 [Cocos nucifera]	0.431004	0.772135
KAG13597111	AT5G40810	putative Cytochrome c1-1, heme protein, mitochondrial [Cocos nucifera]	0.262396	0.676339
KAG13618771	AT2G33340	Pre-mRNA-processing factor 19 [Cocos nucifera]	0.18743	0.607681
KAG13349931	AT5G36160	nicotianamine aminotransferase A [Cocos nucifera]	0.311281	0.762859
KAG13301151	AT1G22020	nucleosome assembly protein 1-like 2 [Cocos nucifera]	0.306895	0.770578
KAG13482131	AT5G46180	putative Acetylornithine aminotransferase, mitochondrial [Cocos nucifera]	0.264006	0.733561
KAG13482451	AT1G09940	26S proteasome non-ATPase regulatory subunit 9 [Cocos nucifera]	0.116904	0.610916
KAG13627381	AT1G61850	putative Elongation factor 1-delta [Cocos nucifera]	0.164208	0.662305
KAG13614231	AT2G33150	putative 3-ketoacyl-CoA thiolase 2, peroxisomal [Cocos nucifera]	0.198702	0.717823
KAG13339131	AT5G20950	beta-glucosidase BoGH3B-like [Cocos nucifera]	0.400953	0.940478
KAG13714801	AT3G10920	putative Superoxide dismutase [Mn], mitochondrial [Cocos nucifera]	0.461371	0.258492
KAG13624351	AT1G77240	protein MOS2 [Cocos nucifera]	0.148435	0.713529
KAG13473601	AT2G05710	Aconitate hydratase [Cocos nucifera]	0.40393	0.397368
KAG13652761	AT4G38600	importin subunit alpha-1b [Cocos nucifera]	0.0613195	0.651367
KAG13714131	AT5G64150	putative Cation/H(+) antiporter 15 [Cocos nucifera]	0.0339996	0.624949
KAG13611801	AT4G24805	putative Anamorsin [Cocos nucifera]	0.220084	0.820033
KAG13271171	AT3G09270	40S ribosomal protein S16 [Phoenix dactylifera]	-0.0125613	0.58786
KAG13379331	AT1G05910	ruvB-like protein 1 [Elaeis guineensis]	0.0159723	0.620333
KAG13593721	AT5G26667	UMP-CMP kinase 4 [Cocos nucifera]	0.0466497	0.657865
KAG13345861	AT1G53090	14-3-3-like protein [Cocos nucifera]	0.109883	0.741225
KAG13641021	AT4G34200	D-3-phosphoglycerate dehydrogenase 1, chloroplastic [Cocos nucifera]	-0.00185928	0.63411
KAG13635361	AT2G21730	la protein 1 [Cocos nucifera]	0.101372	0.742481
KAG13266451	AT1G70310	spermidine synthase 1 [Cocos nucifera]	0.119118	0.775857
KAG13644881	AT5G63890	coatomer subunit beta-1 [Cocos nucifera]	-0.0357311	0.646476
KAG13590701	AT2G44950	GrpE protein, mitochondrial [Cocos nucifera]	0.119513	0.812368
KAG13541021	AT5G47430	glycine-rich protein 2 [Cocos nucifera]	#N/A	#N/A
KAG13634801	AT1G45180	60S ribosomal protein L17 [Cocos nucifera]	0.0303045	0.73923
KAG13607511	AT3G05310	Calmodulin-2 [Cocos nucifera]	0.0420556	0.751451
KAG13339281	AT5G17920	5-methyltetrahydropteroyltriglutamate--homocysteine methyltransferase 1 [Cocos nucifera]	0.143304	0.87394
KAG13316661	AT5G03630	monodehydroascorbate reductase 3, cytosolic [Cocos nucifera]	0.165526	0.901724
KAG13423351	AT1G78900	14-3-3-like protein B [Cocos nucifera]	0.0144014	0.753936
KAG13476591	AT4G28710	hypothetical protein COCNU_06G014880 [Cocos nucifera]	0.102465	0.865834
KAG13618461	AT2G20420	putative Succinate--CoA ligase [ADP-forming] subunit beta, mitochondrial [Cocos nucifera]	-0.0882004	0.681399
KAG13314701	AT1G67980	caffeoyl-CoA O-methyltransferase-like [Cocos nucifera]	0.172635	0.981271
KAG13553091	AT3G47760	nucleolin [Cocos nucifera]	0.00723725	0.825341
KAG13421391	AT1G69290	heat shock protein 90-6, mitochondrial [Cocos nucifera]	-0.0282326	0.800306
KAG13678361	AT5G56590	glucan endo-1,3-beta-glucosidase 13 [Cocos nucifera]	0.0108562	0.84687
KAG13637271	AT1G17890	GDP-L-fucose synthase 1 [Cocos nucifera]	-0.0008205	0.848827
KAG13343411	AT1G54100	aldehyde dehydrogenase family 7 member A1 [Cocos nucifera]	-0.119098	0.737617
KAG13586901	AT1G76390	hypothetical protein COCNU_08G001360 [Cocos nucifera]	-0.228044	0.657232
KAG13464401	AT1G53240	malate dehydrogenase, mitochondrial [Cocos nucifera]	0.177273	1.06863
KAG13425001	AT1G66720	60S ribosomal protein L34 [Cocos nucifera]	-0.0708604	0.8235
KAG13345331	AT5G39950	thioredoxin domain-containing protein PLP3A [Cocos nucifera]	0.125631	-0.525995
KAG13478751	AT1G36180	putative Subtilisin-like protease SBT1.7 [Cocos nucifera]	0.213587	1.7952
KAG13607561	AT2G45290	transketolase, chloroplastic	-0.0568831	0.852543
KAG13382061	AT2G44160	methylenetetrahydrofolate reductase 1 [Cocos nucifera]	0.0249692	0.96829
KAG13625291	AT1G73950	Cyclin-dependent kinases regulatory subunit	-0.0294576	0.960877
KAG13664431	AT3G26230	NAP1-related protein 2 [Cocos nucifera]	-0.173476	0.831209
KAG13481001	AT2G22780	malate dehydrogenase, glyoxysomal [Cocos nucifera]	-0.243312	0.783196
KAG13263201	AT3G06350	Bifunctional 3-dehydroquinate dehydratase/shikimate dehydrogenase, chloroplastic [Cocos nucifera]	-0.273484	0.77511
KAG13545121	AT4G38970	fructose-bisphosphate aldolase 1, chloroplastic [Cocos nucifera]	-0.265317	0.890987
KAG13344761	AT2G22480	ATP-dependent 6-phosphofructokinase 5, chloroplastic [Cocos nucifera]	-0.157876	1.02533
KAG13682201	AT2G24370	universal stress protein PHOS32 [Cocos nucifera]	0.282476	0.258677
KAG13611441	AT5G16450	4-hydroxy-4-methyl-2-oxoglutarate aldolase [Cocos nucifera]	0.0113047	1.26221
KAG13686691	AT3G02230	UDP-arabinopyranose mutase 1 [Cocos nucifera]	-0.0181901	1.23657
KAG13652571	AT3G06860	glyoxysomal fatty acid beta-oxidation multifunctional protein MFP-a	-0.00404824	1.28486
KAG13634621	AT5G03800	glycine-rich RNA-binding protein 4, mitochondrial-like [Cocos nucifera]	-0.332049	0.967155
KAG13627091	AT2G30870	glutathione S-transferase F10 [Cocos nucifera]	0.144265	1.75148
KAG13645221	AT4G30950	60S acidic ribosomal protein P3 [Cocos nucifera]	-0.366107	1.30355
KAG13391501	AT3G09640	L-ascorbate peroxidase, cytosolic [Cocos nucifera]	0.24941	1.93089
KAG13428031	AT4G34540	Isoflavone reductase [Cocos nucifera]	-0.0269005	1.72535
KAG13607301	AT3G51160	GDP-mannose 4,6 dehydratase 1 [Cocos nucifera]	-0.431909	1.35053
KAG13385881	AT3G48000	Eukaryotic peptide chain release factor subunit 1-3 [Cocos nucifera]	0.256234	0.494633
KAG13712191	AT5G38420	acyl carrier protein 1, chloroplastic [Cocos nucifera]	-0.457517	1.35355
KAG13340381	AT1G60710	Perakine reductase [Cocos nucifera]	0.329923	2.55896
KAG13309171	AT3G01910	Sulfite oxidase [Cocos nucifera]	0.154172	2.38707
KAG13421931	AT5G13700	polyamine oxidase [Cocos nucifera]	0.217699	2.7635
KAG13317231	AT3G06050	peroxiredoxin-2F, mitochondrial [Cocos nucifera]	-0.226987	0.508966
KAG13713681	AT2G19880	Phytochrome B [Cocos nucifera]	0.233607	-0.383282
KAG13588301	AT2G06050	12-oxophytodienoate reductase 7 [Cocos nucifera]	-0.432171	0.233571
KAG13678071	AT3G48870	chaperone protein ClpB1 [Cocos nucifera]	0.506894	-0.144893
KAG13662431	AT5G40370	glutaredoxin [Cocos nucifera]	0.54453	-0.158294
KAG13271581	AT3G19450	putative cinnamyl alcohol dehydrogenase 1 [Cocos nucifera]	-0.474273	0.239351
KAG13680861	AT5G08680	ATP synthase subunit beta, mitochondrial [Cocos nucifera]	-0.385672	0.278768
KAG13477391	AT5G08670	vicilin-like antimicrobial peptides 2-2 [Cocos nucifera]	0.439743	-0.500281
KAG13614921	AT1G02670	rho GDP-dissociation inhibitor 1 [Cocos nucifera]	0.392584	-0.526375
KAG13610211	AT4G35780	serine/threonine-protein kinase STY46-like [Cocos nucifera]	0.444234	-0.421007
KAG13681151	AT3G04880	DNA damage-repair/toleration protein DRT102 [Cocos nucifera]	0.332766	0.0687605
KAG13654961	AT5G42940	10 kDa chaperonin, mitochondrial [Cocos nucifera]	0.299801	-0.50114
KAG13477381	AT5G41080	globulin-1 S allele [Cocos nucifera]	0.518503	-0.278718
KAG13676421	AT2G07020	casein kinase 1-like protein 2 [Cocos nucifera]	0.375414	-0.409585
KAG13482541	AT5G61250	late embryogenesis abundant protein 31-like [Cocos nucifera]	0.236021	-0.518298
KAG13379311	AT2G43200	Actin-101 [Cocos nucifera]	0.189957	-0.538537
KAG13686741	AT5G38520	putative Vicilin-like antimicrobial peptides 2-1 [Cocos nucifera]	0.452405	-0.266891
KAG13339751	AT5G22500	late embryogenesis abundant protein D-34 [Cocos nucifera]	0.360001	-0.34769
KAG13426891	AT4G25970	putative Calmodulin [Cocos nucifera]	0.51777	-0.1773
KAG13306661	AT3G22890	18.1 kDa class I heat shock protein [Cocos nucifera]	0.559152	-0.127786
AYJ721691	AT3G51070	Actin-7 [Cocos nucifera]	0.104342	-0.574175
KAG13352111	AT4G35830	embryonic protein DC-8 [Cocos nucifera]	0.463748	-0.196206
KAG13348891	AT1G75620	aldehyde oxidase GLOX-like [Cocos nucifera]	0.203288	-0.455652
KAG13422231	AT3G57430	heat shock 70 kDa protein 8	0.56588	-0.0925424
KAG13383281	AT4G34215	10 kDa chaperonin [Cocos nucifera]	0.437009	-0.190206
KAG13613121	AT5G58860	hypothetical protein COCNU_09G007750 [Cocos nucifera]	0.127719	-0.491196
KAG13682981	AT3G23840	Polyadenylate-binding protein RBP45 [Cocos nucifera]	0.104964	-0.507553
KAG13613011	AT4G05160	oxalate--CoA ligase [Cocos nucifera]	0.251658	-0.350413
KAG13377801	AT1G07850	putative Syntaxin-81 [Cocos nucifera]	0.536306	-0.0591245
KAG13276551	AT3G10840	embryonic protein DC-8 [Cocos nucifera]	0.40824	-0.171994
KAG13625581	AT3G09840	hypothetical protein COCNU_10G007770 [Cocos nucifera]	-0.34537	0.250008
KAG13657901	AT5G37180	putative Oxysterol-binding protein-related protein 3C [Cocos nucifera]	-0.069492	0.527295
KAG13594521	AT3G57010	ribonuclease P protein subunit p25-like protein [Cocos nucifera]	-0.195175	0.402852
KAG13262481	AT4G00600	putative Translationally-controlled tumor protein [Cocos nucifera]	-0.0831359	0.523559
KAG13614051	AT5G03340	Cell division cycle protein 48 [Cocos nucifera]	0.150654	-0.0636095
KAG13597001	AT2G36760	60S ribosomal protein L21-1 [Cocos nucifera]	-0.165119	0.448502
KAG13269461	AT3G60140	RNA-binding protein with multiple splicing 2 [Cocos nucifera]	-0.250874	0.371835
KAG13269951	AT2G25770	MLP-like protein [Cocos nucifera]	-0.114117	0.514158
KAG13472901	AT4G00750	40S ribosomal protein S7	-0.0954651	0.338936
KAG13684851	AT4G11030	hypothetical protein COCNU_14G009530 [Cocos nucifera]	-0.361328	0.300457
KAG13379401	AT4G10490	60S ribosomal protein L35 [Cocos nucifera]	-0.186671	0.49389
KAG13593711	AT2G38740	putative Haloacid dehalogenase-like hydrolase domain-containing protein Sgpp [Cocos nucifera]	-0.509075	0.218993
KAG13669481	AT4G36810	putative Heterodimeric geranylgeranyl pyrophosphate synthase large subunit 1, chloroplastic	-0.347644	0.416463
KAG13266841	AT4G25280	fasciclin-like arabinogalactan protein 2 [Cocos nucifera]	-0.294168	0.475684
KAG13269631	AT1G52800	2'-deoxymugineic-acid 2'-dioxygenase [Cocos nucifera]	-0.461805	0.355753
KAG13261271	AT1G48030	dihydrolipoyl dehydrogenase 1, mitochondrial [Cocos nucifera]	-0.389805	0.493429
KAG13655361	AT4G17080	hypothetical protein COCNU_12G005360 [Cocos nucifera]	-0.0474899	-0.508989

## Sheet: YGD
Accession ID of DAPs of YGD coconut embryo	Accesion ID Arabidopsis thaliana	Name	Log2FC Int/Imm	Log2FC Mat/Int	Log2FC Mat/Imm
KAG13271511	AT3G02330	hypothetical protein COCNU_01G010850 [Cocos nucifera]	0.681549	-0.683024	-0.00147478
A0A222NNM91	AT5G07800	Cocosin 1[Cocos nucifera]	0.644283	-0.49954	0.144743
KAG13686651	AT3G60970	putative Cleavage stimulation factor subunit 50	1.36184	-0.205776	1.15607
KAG13269031	AT1G65430	putative Villin-3 [Cocos nucifera]	0.823743	-0.301962	0.521781
KAG13678671	AT4G10960	UDP-glucose 4-epimerase GEPI48 [Cocos nucifera]	0.857157	0.120504	0.977661
KAG13475931	AT5G16510	Tubulin alpha-3 chain [Cocos nucifera]	-0.926989	-0.230282	-1.15727
KAG13652861	AT1G59730	Disulfide-isomerase-like protein [Cocos nucifera]	1.65848	-0.394538	1.26394
KAG13711951	AT2G16430	spermatogenesis-associated protein 20 [Cocos nucifera]	1.30831	0.166043	1.47435
KAG13343851	AT3G43190	Sucrose synthase 1 [Cocos nucifera]	-0.813736	0.233022	-0.580715
KAG13263161	AT1G08830	putative Superoxide dismutase [Cu-Zn] [Cocos nucifera]	1.55512	-0.433934	1.12119
KAG13339761	AT3G26320	Late embryogenesis abundant protein D-34 [Cocos nucifera]	1.83377	0.805183	2.63895
KAG13684881	AT5G66760	hypothetical protein COCNU_14G009560 [Cocos nucifera]	1.31843	0.263392	1.58183
KAG13313841	AT2G22910	Protein-L-isoaspartate O-methyltransferase [Cocos nucifera]	0.715034	-0.309396	0.405639
KAG13682621	AT1G11580	putative Pectinesterase 2.1 [Cocos nucifera]	2.14305	0.128873	2.27192
KAG13670111	AT1G25450	oleosin 18 kDa [Cocos nucifera]	0.920321	-0.0690924	0.851229
KAG13421961	AT5G25880	oleosin 18 kDa [Cocos nucifera]	1.01944	-0.145698	0.873742
KAG13275031	AT5G45930	DNA replication licensing factor MCM3 [Cocos nucifera]	-3.07113	0.494119	-2.57701
KAG13586371	AT1G55020	Lipoxygenase [Cocos nucifera]	-1.82554	1.48224	-0.343305
KAG13715581	AT4G08590	em protein H2 [Cocos nucifera]	3.94679	0.0600103	4.0068
KAG13390741	AT3G05200	em protein H5 [Cocos nucifera]	2.38132	-0.124574	2.25675
KAG13276551	AT3G10840	embryonic protein DC-8 [Cocos nucifera]	1.43009	-0.152665	1.27742
KAG13272331	AT1G04160	11 kDa late embryogenesis abundant protein [Cocos nucifera]	1.93342	0.331798	2.26521
KAG13464421	AT1G65930	isocitrate dehydrogenase [NADP] [Cocos nucifera]	-0.712891	0.258876	-0.454015
KAG13638391	AT1G22400	Heat shock protein 81-3 [Cocos nucifera]	-1.52608	0.0648272	-1.46125
KAG13265421	AT1G10900	heat shock 70 kDa protein [Cocos nucifera]	1.28007	0.17198	1.45205
KAG13553341	AT1G16980	putative Small heat shock protein, chloroplastic [Cocos nucifera]	1.18709	-0.214104	0.972984
KAG13306621	AT2G15620	16.9 kDa class I heat shock protein 2 [Cocos nucifera]	1.53128	0.127098	1.65838
KAG13343761	AT3G16170	17.4 kDa class III heat shock protein [Cocos nucifera]	1.05771	0.269307	1.32702
KAG13633441	AT3G48870	chaperone protein ClpB3, mitochondrial [Cocos nucifera]	1.1941	0.11748	1.31158
KAG13606671	AT4G11820	hydroxymethylglutaryl-CoA synthase [Cocos nucifera]	-1.31696	-0.0615911	-1.37855
KAG13377161	AT3G54790	High mobility group B protein 1 [Cocos nucifera]	1.51167	0.378703	1.89037
KAG13585901	AT1G10370	glutathione S-transferase U17-like [Cocos nucifera]	1.02731	0.0253734	1.05269
AYJ721721	AT1G13440	glyceraldehyde-3-phosphate dehydrogenase [Cocos nucifera]	#N/A	#N/A	#N/A
KAG13268081	AT2G33590	cinnamoyl-CoA reductase 1 [Cocos nucifera]	1.25983	0.125299	1.38513
KAG13379911	AT5G44790	putative Elongation factor 1-alpha [Cocos nucifera]	0.174783	0.0323617	0.207144
KAG13426641	AT2G26440	Recoverin family protein [Cocos nucifera]	1.57504	-0.198918	1.37612
KAG13635411	AT5G43280	delta(3,5)-Delta(2,4)-dienoyl-CoA isomerase, peroxisomal	-1.61999	-0.0513851	-1.67137
KAG13476591	AT4G28710	hypothetical protein COCNU_06G014880 [Cocos nucifera]	-1.35294	0.381804	-0.971136
KAG13470461	AT1G44318	desiccation-related protein [Cocos nucifera]	1.17739	0.0897919	1.26719
KAG13391821	AT1G75270	glutathione S-transferase DHAR2-like [Cocos nucifera]	0.915385	0.0779227	0.993308
KAG13427751	AT1G26190	putative Scopoletin glucosyltransferase [Cocos nucifera]	1.55796	0.618096	2.17606
AKS268491	AT5G45970	11S globulin isoform 2 [Cocos nucifera]	1.08317	0.662	1.74516
KAG13389551	AT5G47000	Vicilin-like seed storage protein [Cocos nucifera]	1.46474	-0.168613	1.29612
KAG13477381	AT5G41080	globulin-1 S allele [Cocos nucifera]	1.21634	0.119996	1.33634
KAG13612751	AT4G35090	catalase isozyme 2 [Cocos nucifera]	2.4029	0.670976	3.07388
KAG13301421	AT2G21790	profilin [Cocos nucifera]	0.300911	0.0581215	0.359032
KAG13586801	AT4G35630	phosphoserine aminotransferase 2, chloroplastic [Cocos nucifera]	-1.61735	0.272287	-1.34507
KAG13380831	AT5G01670	Aldose reductase [Cocos nucifera]	1.41608	-0.128157	1.28793
KAG13269771	AT3G48000	aldehyde dehydrogenase family 2 member B7, mitochondrial [Cocos nucifera]	0.900561	0.798741	1.6993
KAG13387751	AT5G49460	ATP-citrate synthase beta chain protein 1 [Cocos nucifera]	-0.185037	-0.067426	-0.252463
KAG13676181	AT4G13360	3-hydroxyisobutyryl-CoA hydrolase-like protein 3, mitochondrial [Cocos nucifera]	-0.807815	0.199617	-0.608199
KAG13614681	AT5G43940	Alcohol dehydrogenase class-3 [Cocos nucifera]	0.694903	-0.204698	0.490205
KAG13657611	AT5G38280	osmotin-like protein [Cocos nucifera]	0.615175	0.238346	0.853521
KAG13300991	AT1G70650	TATA-binding protein-associated factor 2N [Cocos nucifera]	-0.942529	-0.678613	-1.62114
KAG13587731	AT3G50270	putative trafficking protein particle complex subunit 3 [Cocos nucifera]	0.686044	-0.341199	0.344844
KAG13312671	AT3G03080	hypothetical protein COCNU_02G012350 [Cocos nucifera]	-0.628389	0.618714	-0.00967469
KAG13541711	AT2G45560	putative Histone H4	1.10772	-0.226386	0.881331
KAG13266871	AT5G12950	putative Serine/threonine-protein phosphatase 2A 65 kDa regulatory subunit A beta isoform [Cocos nucifera]	#N/A	#N/A	#N/A
KAG13642111	AT2G44350	Citrate synthase, mitochondrial [Cocos nucifera]	0.580389	0.0081804	0.588569
KAG13615041	AT2G39770	hypothetical protein COCNU_09G009670 [Cocos nucifera]	0.963997	-0.0677153	0.896282
KAG13627381	AT1G61850	putative Elongation factor 1-delta [Cocos nucifera]	0.218386	0.0132651	0.231651
KAG13309611	AT2G04700	60S ribosomal protein L7a-2 [Cocos nucifera]	-0.719452	0.1119	-0.607552
KAG13591961	AT3G48580	plant UBX domain-containing protein 8	0.602486	-0.270424	0.332062
KAG13481031	AT5G44240	Tubulin alpha chain [Cocos nucifera]	-1.80921	-0.502685	-2.31189
KAG13550911	AT5G63580	putative low-temperature-induced 65 kDa protein [Cocos nucifera]	1.248	-0.0955473	1.15245
KAG13267601	AT5G51270	60S ribosomal protein L6 [Cocos nucifera]	-0.74578	0.0780303	-0.66775
KAG13621641	AT1G16350	hypothetical protein COCNU_10G003830 [Cocos nucifera]	-0.695169	-0.110123	-0.805292
KAG13653761	AT1G11840	putative Lactoylglutathione lyase [Cocos nucifera]	0.984112	0.163954	1.14807
KAG13280641	AT2G16890	Patellin-1 [Cocos nucifera]	0.632682	-0.0232244	0.609458
KAG13418631	AT2G14060	Tubulin alpha chain [Cocos nucifera]	-1.59055	-0.51064	-2.10119
KAG13423701	AT1G22380	putative DIS3-like exonuclease 2	-0.732969	-0.201215	-0.934183
KAG13305501	AT2G46500	ubiquitin receptor RAD23d [Cocos nucifera]	#N/A	#N/A	#N/A
KAG13596371	AT4G35790	protein SRC2 [Cocos nucifera]	1.23312	-0.0302206	1.2029
KAG13642891	AT5G48300	putative Glucose-1-phosphate adenylyltransferase small subunit 1, chloroplastic [Cocos nucifera]	-0.955318	-0.618098	-1.57342
KAG13347541	AT1G56630	putative 18.2 kDa class I heat shock protein [Cocos nucifera]	0.690858	0.110545	0.801402
KAG13653721	AT3G62410	Protein H2A.7 [Cocos nucifera]	0.821354	-0.412382	0.408973
KAG13686741	AT5G38520	putative Vicilin-like antimicrobial peptides 2-1 [Cocos nucifera]	1.00516	-0.0382958	0.96686
KAG13678261	AT5G01320	Elongation factor 2 [Cocos nucifera]	#N/A	#N/A	#N/A
KAG13308591	0	cysteine proteinase inhibitor 5 [Cocos nucifera]	1.09627	-0.0206078	1.07566
KAG13470431	AT5G19990	26S proteasome regulatory subunit S10B [Cocos nucifera]	0.455573	0.0183694	0.473942
KAG13682201	AT2G24370	universal stress protein PHOS32 [Cocos nucifera]	1.09793	-0.140537	0.957394
KAG13591211	AT1G68490	40S ribosomal protein S3-3 [Cocos nucifera]	0.735091	-0.346822	0.388269
KAG13615201	AT4G37070	cocosin 1 [Cocos nucifera]	0.596608	-0.445292	0.151316
KAG13314711	AT4G26220	caffeoyl-CoA O-methyltransferase-like [Cocos nucifera]	0.691136	0.0762645	0.7674
KAG13277101	AT3G26170	putative Tubulin beta-1 chain [Cocos nucifera]	#N/A	#N/A	#N/A
KAG13652241	AT1G54940	translocator protein	0.785025	0.0253864	0.810411
KAG13714801	AT3G10920	putative Superoxide dismutase [Mn], mitochondrial [Cocos nucifera]	0.635168	0.121645	0.756813
KAG13391861	AT5G47990	glutelin type-D 1 [Cocos nucifera]	0.956672	-0.099639	0.857033
KAG13625991	AT1G08110	Lactoylglutathione lyase [Cocos nucifera]	0.690045	-0.328409	0.361637
KAG13306661	AT1G22340	18.1 kDa class I heat shock protein [Cocos nucifera]	0.882237	0.246342	1.12858
KAG13702701	AT5G37490	desiccation-related protein PCC13-62 [Cocos nucifera]	0.900186	0.101041	1.00123
KAG13352111	AT4G35830	embryonic protein DC-8 [Cocos nucifera]	1.15518	-0.00778476	1.14739
KAG13545131	AT1G71010	putative serine protease EDA2 [Cocos nucifera]	0.822824	0.118435	0.941259
KAG13615511	AT3G29320	Glutelin type-A 1 [Cocos nucifera]	0.709498	0.0112319	0.72073
KAG13549441	AT1G78900	putative RuBisCO large subunit-binding protein subunit alpha, chloroplastic [Cocos nucifera]	0.185511	0.338272	0.523783
KAG13423271	AT2G17370	Small heat shock protein, chloroplastic [Cocos nucifera]	0.925349	0.0869001	1.01225
KAG13682661	AT2G43400	thiamine thiazole synthase, chloroplastic [Cocos nucifera]	-0.954444	-0.350278	-1.30472
KAG13546431	AT2G02220	putative inactive leucine-rich repeat receptor kinase XIAO [Cocos nucifera]	0.947903	0.153684	1.10159
KAG13638671	AT5G48020	hypothetical protein COCNU_11G006940 [Cocos nucifera]	-0.982444	0.133301	-0.849143
KAG13540111	AT4G26740	peroxygenase [Cocos nucifera]	0.990881	0.0152214	1.0061
KAG13608291	AT1G12230	transaldolase-like [Cocos nucifera]	-0.857955	-0.372393	-1.23035
KAG13379761	AT1G07890	L-ascorbate peroxidase, cytosolic [Cocos nucifera]	-1.11172	-0.0550363	-1.16676
KAG13351161	AT1G70250	late embryogenesis abundant protein Lea14-A [Cocos nucifera]	0.663131	-0.315455	0.347676
KAG13279731	AT1G48660	hypothetical protein COCNU_01G019070 [Cocos nucifera]	-0.67502	0.0891086	-0.585911
KAG13587751	AT3G17810	Dihydropyrimidine dehydrogenase (NADP(+)), chloroplastic [Cocos nucifera]	1.12703	-0.397809	0.729222
KAG13700101	AT1G09830	putative Phosphoribosylamine--glycine ligase [Cocos nucifera]	-0.589058	-0.177393	-0.766452
KAG13683511	AT3G03910	phosphatidylglycerol/phosphatidylinositol transfer protein [Cocos nucifera]	0.63071	0.263868	0.894579
KAG13639431	AT1G74100	oryzain alpha chain [Cocos nucifera]	1.14336	0.0653337	1.20869
KAG13621081	AT3G13730	RNA-binding KH domain-containing protein PEPPER [Cocos nucifera]	-1.16888	-0.238096	-1.40697
KAG13678581	AT2G44550	far upstream element-binding protein 1 [Cocos nucifera]	-0.844808	0.162096	-0.682712
KAG13301551	AT2G19590	1-aminocyclopropane-1-carboxylate oxidase 1 [Cocos nucifera]	-0.776897	0.854599	0.0777019
KAG13477391	AT5G08670	vicilin-like antimicrobial peptides 2-2 [Cocos nucifera]	1.19065	-0.0222249	1.16842
KAG13687961	AT3G13880	hypothetical protein COCNU_14G012640 [Cocos nucifera]	1.21009	-0.410465	0.799628
KAG13427721	AT3G22690	40S ribosomal protein S23 [Elaeis guineensis]	-0.707695	0.209002	-0.498693
KAG13613011	AT4G05160	oxalate--CoA ligase [Cocos nucifera]	0.874436	-0.0841789	0.790257
KAG13482541	AT5G61250	late embryogenesis abundant protein 31-like [Cocos nucifera]	0.768586	-0.359397	0.409189
KAG13426361	AT3G21230	RAN GTPase-activating protein 1 [Cocos nucifera]	-0.723802	-0.015891	-0.739693
KAG13667261	AT5G35715	scarecrow-like protein 4	1.05981	0.169264	1.22907
KAG13268051	AT1G76550	Pyrophosphate--fructose 6-phosphate 1-phosphotransferase subunit alpha [Cocos nucifera]	0.643979	-0.143607	0.500372
KAG13427731	AT1G20230	universal stress protein A-like protein [Cocos nucifera]	1.00691	-0.0802797	0.926629
KAG13422231	AT3G57430	heat shock 70 kDa protein 8	0.92571	0.0718152	0.997525
KAG13313941	AT1G37130	cytochrome b5 [Cocos nucifera]	-0.81181	-0.409364	-1.22117
KAG13348611	AT1G70730	putative Phosphoglucomutase, cytoplasmic 1 [Cocos nucifera]	0.959492	-0.145927	0.813565
KAG13591191	AT4G18240	Acyl-CoA-binding protein	-0.667456	0.456518	-0.210939
KAG13380521	AT2G30110	ubiquitin-activating enzyme E1 1 [Cocos nucifera]	-0.154837	-0.0417472	-0.196585
KAG13279391	AT5G11160	Adenine phosphoribosyltransferase 5 [Cocos nucifera]	0.79536	0.138083	0.933443
KAG13260761	AT1G74260	putative neurofilament medium polypeptide [Cocos nucifera]	0.871874	-0.298105	0.573769
KAG13461821	AT3G54840	GTP-binding nuclear protein Ran-A1 [Cocos nucifera]	0.16207	0.0727601	0.23483
KAG13467161	AT4G12710	putative esterase YitV [Cocos nucifera]	1.04772	0.0568335	1.10455
KAG13541341	AT4G33240	T-complex protein 1 subunit zeta 1	-0.331689	-0.188001	-0.51969
KAG13597051	AT2G46340	putative 60S ribosomal protein L18a [Cocos nucifera]	-0.970271	0.14818	-0.822091
KAG13544791	AT4G22570	putative Adenine phosphoribosyltransferase 3 [Cocos nucifera]	-0.771878	-0.0780646	-0.849943
KAG13667151	AT2G15490	scopoletin glucosyltransferase-like [Cocos nucifera]	-0.999445	-0.129177	-1.12862
KAG13265681	AT4G23850	Leucine aminopeptidase 2, chloroplastic [Cocos nucifera]	0.772552	0.0223956	0.794948
KAG13668231	AT5G39410	putative mitochondrial saccharopine dehydrogenase-like oxidoreductase [Cocos nucifera]	0.697512	-0.225015	0.472497
KAG13318151	AT2G28420	Protein transport protein SEC31 [Cocos nucifera]	-0.672233	-0.0781042	-0.750338
KAG13352291	AT3G56040	prefoldin subunit 6 [Cocos nucifera]	0.721129	0.0755898	0.796719
KAG13716841	AT3G57790	Heat shock cognate 70 kDa protein 2 [Cocos nucifera]	-1.08524	0.305491	-0.779749
KAG13312331	AT2G31510	putative far upstream element-binding protein 1 [Cocos nucifera]	-1.09007	0.334721	-0.755353
KAG13622541	AT5G09600	heat shock 70 kDa protein, mitochondrial [Cocos nucifera]	0.883125	0.0396086	0.922733
KAG13313031	AT5G19150	ATP-dependent (S)-NAD(P)H-hydrate dehydratase [Cocos nucifera]	0.663144	0.067835	0.730979
KAG13309861	AT1G63440	Copper transport protein ATX1 [Cocos nucifera]	0.914572	-0.252131	0.662441
KAG13345381	AT2G38010	Inositol-3-phosphate synthase [Cocos nucifera	-2.29982	-1.37024	-3.67006
KAG13714421	AT5G56350	pyruvate kinase, cytosolic isozyme [Cocos nucifera]	-0.32096	-0.0300516	-0.351012
KAG13717461	AT2G37770	putative NADPH-dependent aldo-keto reductase, chloroplastic [Cocos nucifera]	0.835844	-0.0301413	0.805703
KAG13379401	AT4G10490	60S ribosomal protein L35 [Cocos nucifera]	-0.868531	0.196766	-0.671765
KAG13609931	AT5G27730	putative Histone-binding protein MSI1 [Cocos nucifera]	-0.749614	0.127383	-0.622231
KAG13465581	AT4G28090	oil body-associated protein 2B [Cocos nucifera]	0.640655	0.190988	0.831643
KAG13716641	AT4G00570	putative Histone H2B.6 [Cocos nucifera]	0.962636	-0.515886	0.44675
KAG13341081	AT1G74590	flowering locus K domain [Cocos nucifera]	-0.701599	-0.0268361	-0.728435
KAG13711821	AT2G34400	elongation factor 1-beta-like [Cocos nucifera]	-0.287531	0.0291064	-0.258424
KAG13261291	AT2G47140	short-chain dehydrogenase reductase 3b-like [Cocos nucifera]	-1.10267	0.405565	-0.697106
KAG13619711	AT5G16150	Aquaporin PIP2-7 [Cocos nucifera]	0.985769	-0.127913	0.857855
KAG13652571	AT3G06860	glyoxysomal fatty acid beta-oxidation multifunctional protein MFP-a	0.622064	0.192969	0.815033
KAG13266801	AT3G24800	auxin transport protein BIG [Cocos nucifera]	-0.312964	-0.345861	-0.658825
KAG13270391	AT1G14520	ribonuclease Y-like [Cocos nucifera]	0.21719	0.40681	0.624
KAG13302521	AT3G18970	Proton pump-interactor BIP103 [Cocos nucifera]	-0.415727	-0.43536	-0.851086
KAG13381461	AT3G46490	Non-specific lipid-transfer protein 5 [Cocos nucifera]	-0.499136	-0.358593	-0.857729
KAG13607561	AT2G45290	transketolase, chloroplastic	-0.0735659	-0.619576	-0.693142
KAG13612441	AT5G46210	clathrin light chain 2 [Cocos nucifera]	-0.303794	-0.315822	-0.619616
KAG13592471	AT3G06510	60S ribosomal protein L8 [Cocos nucifera]	-0.266352	0.079559	-0.186793
KAG13596801	AT2G33150	3-ketoacyl-CoA thiolase 2, peroxisomal [Cocos nucifera]	0.285955	0.319901	0.605857
KAG13387221	AT4G02320	pectinesterase-like [Cocos nucifera]	-0.268243	-0.329193	-0.597436
KAG13655941	AT1G09780	2,3-bisphosphoglycerate-independent phosphoglycerate mutase [Cocos nucifera]	-0.480644	-0.188592	-0.669235
KAG13684451	AT2G20810	Tubulin beta-5 chain [Cocos nucifera]	-0.517639	-0.412809	-0.930449
KAG13466421	AT4G26270	ATP-dependent 6-phosphofructokinase 3 [Cocos nucifera]	-0.287028	-0.323906	-0.610934
KAG13343651	AT1G75920	20 kDa chaperonin, chloroplastic [Cocos nucifera]	-0.32152	-0.290438	-0.611958
KAG13710741	AT1G09010	putative Mannosylglycoprotein endo-beta-mannosidase [Cocos nucifera]	0.559198	0.0796273	0.638825
KAG13586761	AT3G14270	putative T-complex protein 1 subunit theta [Cocos nucifera]	-0.264748	-0.0391665	-0.303914
KAG13698451	AT5G10160	3-hydroxyacyl-[acyl-carrier-protein] dehydratase FabZ-like [Cocos nucifera]	0.335097	0.395786	0.730883
KAG13316161	AT5G13420	transaldolase-like [Cocos nucifera]	-0.510253	-0.317214	-0.827466
KAG13590311	AT2G42910	putative Ribose-phosphate pyrophosphokinase 4 [Cocos nucifera]	0.408896	0.189118	0.598014
KAG13665051	AT1G35720	annexin D1 [Cocos nucifera]	-0.401251	-0.164458	-0.565709
KAG13466351	AT4G09560	putative glutamate carboxypeptidase LAMP1 [Cocos nucifera]	0.440652	0.29747	0.738121
KAG13642141	AT5G43900	11 kDa late embryogenesis abundant protein [Cocos nucifera]	0.512199	0.666364	1.17856
KAG13621521	AT4G11110	coatomer subunit alpha-1 [Cocos nucifera]	-0.445179	-0.201451	-0.64663
KAG13549791	AT3G03330	protein TRI1 [Cocos nucifera]	0.0401158	0.673714	0.71383
KAG13381431	AT3G46670	Non-specific lipid-transfer protein [Cocos nucifera]	-0.542332	0.933974	0.391641
KAG13662111	AT5G35360	protein MOTHER of FT and TFL1 [Cocos nucifera]	0.556797	-1.022	-0.465199
