# Supplementary material for: Proteomic Profiling of Cocos nucifera L. Zygotic Embryos during Maturation of Dwarf and Tall Cultivars: The Dynamics of Carbohydrate and Fatty Acid Metabolism
Source: Int J Mol Sci. 2024 Aug 4;25(15):8507. doi: 10.3390/ijms25158507 (PMC11312736; doi:10.3390/ijms25158507)
Supplement: Supplementary file 1 [file ijms-25-08507-s001.zip › Table S4. Comparison of proteins related to carbohydrate metabolism between embryo and solid endosperm.xlsx]

## Sheet: carbohydrate
					Carbohydrate metabolism
					Zygotic embryos				Solid endosperms
					YGD		MPT		YGD		MPT
Protein name	DAPs in embryo	DAPs in solid endosperm	This work	Felix et al.,(2023)	Intermediate	Mature	Intermediate	Mature	Intermediate	Mature	Intermediate	Mature
putative Phosphoglucomutase, cytoplasmic 1 [Cocos nucifera]	DAPs core	unique YGD	KAG13348611 YGD- KAG13305681 MPT	KAG1334861	0.959492	0.813565	-0.084449	-0.175761	0.37931	-0.914838	#N/A	#N/A
aldehyde dehydrogenase family 2 member B7, mitochondrial [Cocos nucifera]	DAPs core	DAPs core	KAG13269771	KAG1326977	0.900561	1.6993	0.216089	2.02349	0.897803	-1.81669	-0.879694	2.20418
transketolase, chloroplastic	DAPs core	DAPs core	KAG13607561	KAG1360756	-0.0735659	-0.693142	-0.0568831	0.852543	0.160875	0.486987	-0.579091	-1.32114
malate dehydrogenase, mitochondrial [Cocos nucifera]	DAPs core	unique MPT	KAG13464401	KAG1346440	0.021096	0.319266	0.177273	1.06863	#N/A	#N/A	-0.386094	-0.139454
ATP-dependent 6-phosphofructokinase 3 [Cocos nucifera]	DAPs core	unique MPT	KAG13466421 YGD; KAG13353341 MPT	KAG1346642	-0.287028	-0.610934	0.847457	0.902678	#N/A	#N/A	0.225512	-0.823072
fructose-bisphosphate aldolase 1, cytoplasmic	DAPs core	DAPs core	KAG13633721	KAG1363372	0.0238258	0.125264	0.231422	0.0280672	0.622913	-1.97842	-0.782306	-0.231473
fructose-bisphosphate aldolase 1, chloroplastic [Cocos nucifera]	DAPs core	DAPs core	KAG13305841 YGD; KAG13545121 MPT	KAG1363372	-0.439886	-0.50765	-0.265317	0.890987	0.622913	-1.35551	-0.782306	-1.01378
putative Succinate--CoA ligase [ADP-forming] subunit beta, mitochondrial [Cocos nucifera]	DAPs core	DAPs core	KAG13618461	KAG1361846	-0.0129184	0.247408	-0.0882004	0.681399	0.349883	-2.05939	-1.06496	-1.48235
Citrate synthase, mitochondrial [Cocos nucifera]	DAPs core	unique MPT	KAG13642111	KAG1364211	0.580389	0.588569	0.183675	0.512863	#N/A	#N/A	-0.504106	-0.651977
Citrate synthase beta chain protein 1 [Cocos nucifera]	DAPs core	DAPs core	KAG13713671 YGD; KAG13387751 MPT	KAG1338775YGD; KAG1364211MPT	-1.17925	-1.07048	0.0116632	0.237786	0.919053	-1.27189	-0.504106	-0.651977
transaldolase-like [Cocos nucifera]	DAPs core	DAPs core	KAG13316161	KAG1331616	-0.510253	-0.827466	0.142995	0.241353	0.255236	-0.707931	-0.210061	-0.281907
6-phosphogluconate dehydrogenase, decarboxylating 1, chloroplastic [Cocos nucifera]	DAPs core	DAPs core	KAG13314671 YGD- KAG13542341 MPT	KAG1331467	-0.195928	-0.52663	0.151451	0.511404	-0.347247	-2.59991	-0.92124	-1.90094
pyruvate decarboxylase 1 [Cocos nucifera]	DAPs core	DAPs core	KAG13390611	KAG1339061	-0.322347	-0.570917	-0.135063	-0.211991	-0.283541	-3.25166	0.470309	-0.425661
Sucrose synthase 1 [Cocos nucifera]	DAPs core	DAPs core	KAG13343851	KAG1366377	-0.813736	-0.580715	-0.474045	-0.610873	-0.619959	-2.66272	-2.88815	-4.4601
glyceraldehyde-3-phosphate dehydrogenase, partial [Cocos nucifera]	DAPs core	DAPs core	AFI578431 YGD- AYJ721721 MPT	AFI578431	-0.991629	-0.711102	0.214026	-0.171954	0.338336	-2.73383	-1.20391	-1.20363
2,3-bisphosphoglycerate-independent phosphoglycerate mutase [Cocos nucifera]	DAPs core	DAPs core	KAG13655941	KAG1365594	-0.480644	-0.669235	0.019712	-0.168561	-0.341142	-2.76958	-1.33455	-1.95951
sucrose synthase 2 [Cocos nucifera]	DAPs core	DAPs core	KAG13425801	KAG1342580	-1.39504	-1.7568	-0.787095	-1.04264	-0.476664	-3.0423	-1.9203	-2.66379
NADP-dependent malic enzyme [Cocos nucifera]	DAPs core	DAPs core	KAG13353611	KAG1335361	-0.561375	-0.687305	-0.224317	-0.579981	0.027961	-2.34813	-0.878589	-1.01844
transaldolase-like [Cocos nucifera]	DAPs core	DAPs core	KAG13608291	KAG1331616	-0.857955	-1.23035	0.00742337	-0.445297	0.255236	-0.707931	-0.210061	-0.281907
Pyruvate kinase [Cocos nucifera]	DAPs core	DAPs core	KAG13388651	KAG1338865	-0.795592	-0.704033	-0.0324367	-0.579371	0.710267	-0.890151	-0.227238	-0.554589
pyruvate decarboxylase 2 [Cocos nucifera]	DAPs core	unique MPT	KAG13380341	KAG1338034	-0.581056	-0.878158	-0.339871	-0.953858	#N/A	#N/A	0.589564	-0.748535
UDP-glucose 4-epimerase GEPI48 [Cocos nucifera]	DAPs core	unique YGD	KAG13678671	KAG1367867	0.857157	0.977661	-0.0476811	-0.442398	1.10469	-0.875256	#N/A	#N/A
ATP-dependent 6-phosphofructokinase 3 [Cocos nucifera]	DAPs core	unique MPT	KAG13466421	KAG1346642	-0.287028	-0.610934	0.604232	-0.0517496	#N/A	#N/A	0.225512	-0.823072
putative Glucose-1-phosphate adenylyltransferase small subunit 1, chloroplastic [Cocos nucifera]	DAPs core	#N/A	KAG13642891 YGD; KAG13679701	KAG1364289	-0.955318	-1.57342	-0.55927	-0.917924	#N/A	#N/A	#N/A	#N/A
sucrose synthase 2 [Cocos nucifera]	DAPs core	DAPs core	KAG13425801	KAG1342580	-1.39504	-1.7568	-0.787095	-1.04264	-0.476664	-3.0423	-1.9203	-2.66379
putative glucose-6-phosphate isomerase, cytosolic 1 [Cocos nucifera]	DAPs core	DAPs core	KAG13480901	KAG1348090	0.300593	0.242294	0.0536645	-0.306541	-0.188352	-1.21291	-0.720202	0.161449
Phosphoglycerate kinase, cytosolic	DAPs core	DAPs core	KAG13651051	KAG1365105	0.108199	0.22268	-0.0288163	-0.440141	-0.444262	0.266683	-0.193224	-0.342898
enolase 1, chloroplastic	DAPs core	DAPs core	KAG13269591 MPT___KAG13652571 YGD	KAG1326959	0.622064	0.815033	0.134577	0.0432321	0.211829	-2.70044	-1.39585	-0.648898
phosphoenolpyruvate carboxykinase (ATP) [Cocos nucifera]	unique MPT	#N/A	KAG13617951	KAG1361795	#N/A	#N/A	0.105341	3.37267	#N/A	#N/A	#N/A	#N/A
phosphoenolpyruvate carboxykinase (ATP) [Cocos nucifera]	unique MPT	#N/A	KAG13539151	KAG1353915	#N/A	#N/A	-0.891332	1.88757	#N/A	#N/A	#N/A	#N/A
sucrose synthase 4 [Cocos nucifera]	unique MPT	#N/A	KAG13712801 YGD; KAG13387271 MPT	KAG1338727	#N/A	#N/A	0.866674	1.19588	#N/A	#N/A	#N/A	#N/A
ATP-dependent 6-phosphofructokinase 5, chloroplastic [Cocos nucifera]	unique MPT	#N/A	KAG13344761	#N/A	#N/A	#N/A	-0.157876	1.02533	#N/A	#N/A	#N/A	#N/A
beta-glucosidase BoGH3B-like [Cocos nucifera]	unique MPT	#N/A	KAG13339131	#N/A	#N/A	#N/A	0.400953	0.940478	#N/A	#N/A	#N/A	#N/A
glucan endo-1,3-beta-glucosidase 13 [Cocos nucifera]	unique MPT	DAPs core	KAG13678361	KAG1338567	#N/A	#N/A	0.0108562	0.84687	0.212894	2.97752	0.516085	3.33927
glucose-6-phosphate 1-dehydrogenase, cytoplasmic isoform [Cocos nucifera]	unique MPT	unique MPT	KAG13313491	KAG1331349	#N/A	#N/A	-0.0354003	0.413279	#N/A	#N/A	0.13056	-0.687042
glucan endo-1,3-beta-glucosidase 11 [Cocos nucifera]	unique MPT	DAPs core	KAG13626991	KAG1338567	#N/A	#N/A	-0.321241	0.115299	0.212894	2.97752	0.516085	3.33927
putative glucuronokinase 1 [Cocos nucifera]	unique MPT	#N/A	KAG13379511	KAG1337951	#N/A	#N/A	-0.63693	-0.451135	#N/A	#N/A	#N/A	#N/A
Sucrose-phosphate synthase	unique MPT	#N/A	KAG13639681	KAG1363968	#N/A	#N/A	-0.407816	-0.89468	#N/A	#N/A	#N/A	#N/A
glucose-1-phosphate adenylyltransferase large subunit 1 [Cocos nucifera]	unique MPT	#N/A	KAG13679701	KAG1367970	#N/A	#N/A	-0.55927	-0.917924	#N/A	#N/A	#N/A	#N/A
sucrose synthase 1 [Cocos nucifera]	unique MPT	DAPs core	KAG13663771	KAG1366377	#N/A	#N/A	-0.957065	-1.01596	-0.619959	-2.66272	-2.88815	-4.4601
Starch binding domain	unique MPT	#N/A	KAG13658621	#N/A	#N/A	#N/A	-0.43027	-0.730174	#N/A	#N/A	#N/A	#N/A
phosphoenolpyruvate carboxylase	unique YGD	DAPs core	KAG13352461	KAG1367917	0.193681	0.308813	#N/A	#N/A	-0.613204	-0.0257985	-0.341054	0.233592
