# Supplementary material for: Proteomic Profiling of Cocos nucifera L. Zygotic Embryos during Maturation of Dwarf and Tall Cultivars: The Dynamics of Carbohydrate and Fatty Acid Metabolism
Source: Int J Mol Sci. 2024 Aug 4;25(15):8507. doi: 10.3390/ijms25158507 (PMC11312736; doi:10.3390/ijms25158507)
Supplement: Supplementary file 1 [file ijms-25-08507-s001.zip › Table S5. Comparison of proteins shared in three Brassica napus, Glycine max and coconut embryos.xlsx]

## Sheet: Hoja1
B.napus, G.max, C.nucifera, N.nucifera	Coconut ID	Arabidopsis ID	G. max, B. napus, C. nucifera	Coconut ID	Arabidopsis ID	C. nucifera, G. max	Coconut ID	Arabidopsis ID	C. nucifera, B. napus	Coconut ID	Arabidopsis ID	C. nucifera, N. nucifera	Coconut ID	Arabidopsis ID
GDP-mannose 3,5-epimerase	KAG13476971	AT5G28840	GDP-mannose 3,5-epimerase 1	KAG13476971	AT5G28840	GDP-mannose 3,5-epimerase 1 [Cocos nucifera]	KAG13476971	AT5G28840	GDP-mannose 3,5-epimerase 1 [Cocos nucifera]	KAG13476971	AT5G28840	phosphoenolpyruvate carboxykinase (ATP)	KAG13539151	AT4G37870
Diacylglycerol kinase	KAG13478271	AT5G15490	putative UDP-glucose 6-dehydrogenase 4	KAG13478271	AT5G15490	putative UDP-glucose 6-dehydrogenase 4 [Cocos nucifera]	KAG13478271	AT5G15490	putative UDP-glucose 6-dehydrogenase 4 [Cocos nucifera]	KAG13478271	AT5G15490	Elongation factor 2	KAG13465951	AT4G26690
Pyridine nucleotide-disulphide oxidoreductase	KAG13261981	AT4G16155	putative Calreticulin	KAG13653071	AT4G16155	putative Calreticulin [Cocos nucifera]	KAG13653071	AT4G16155	putative Calreticulin [Cocos nucifera]	KAG13653071	AT4G16155	RGG repeats nuclear RNA binding protein A	KAG13300451	AT3G66658
aldehyde dehydrogenase family	BAV824681	AT1G74920	betaine aldehyde dehydrogenase 2	BAV824681	AT1G74920	betaine aldehyde dehydrogenase 2 [Cocos nucifera]	BAV824681	AT1G74920	betaine aldehyde dehydrogenase 2 [Cocos nucifera]	BAV824681	AT1G74920	selenoprotein H	KAG13378801	AT4G15530
heat shock protein	KAG13306661	AT3G22890	18.1 kDa class I heat shock protein	KAG13347551	AT1G50360	18.1 kDa class I heat shock protein [Cocos nucifera]	KAG13306661	AT3G22890	18.1 kDa class I heat shock protein [Cocos nucifera]	KAG13306661	AT3G22890	GDP-mannose 4,6 dehydratase 1	KAG13709171	AT4G33030
Enoyl-(Acyl carrier protein) reductase	KAG13587181	AT1G24360	hypothetical protein COCNU_08G001640	KAG13587181	AT1G24360	hypothetical protein COCNU_08G001640 [Cocos nucifera]	KAG13587181	AT1G24360	hypothetical protein COCNU_08G001640 [Cocos nucifera]	KAG13587181	AT1G24360	UDP-glucuronic acid decarboxylase 1-like	KAG13716451	AT3G53520
Acyl- acyl-carrier-protein desaturase	KAG13308981	AT2G43710	Stearoyl-acyl-carrier-protein] 9-desaturase, chloroplastic	KAG13308981	AT2G43710	Stearoyl-[acyl-carrier-protein] 9-desaturase, chloroplastic [Cocos nucifera]	KAG13308981	AT2G43710	Stearoyl-[acyl-carrier-protein] 9-desaturase, chloroplastic [Cocos nucifera]	KAG13308981	AT2G43710	plastidial pyruvate kinase 2	KAG13677231	AT5G52920
			Xylose isomerase	KAG13712031	AT5G57655	Cell division cycle protein 48 [Cocos nucifera]	KAG13614051	AT5G03340	Pyrophosphate--fructose 6-phosphate 1-phosphotransferase subunit alpha [Cocos nucifera]	KAG13268051	AT1G76550	glutamate decarboxylase	KAG13341961	AT2G02010
			Glucose-6-phosphate 1-epimerase	KAG13644621	AT5G57330	NEDD8-conjugating enzyme Ubc12 [Cocos nucifera]	KAG13428571	AT4G36800	putative Eukaryotic initiation factor 4A-2 [Cocos nucifera]	KAG13319861	AT5G52560	hydroxymethylglutaryl-CoA synthase	KAG13606671	AT4G11820
			fructose-bisphosphate aldolase 1, chloroplastic	KAG13305841	AT2G01140	Phosphoenolpyruvate carboxylase 2 [Cocos nucifera]	KAG13302891	AT3G14940	putative Glucose-1-phosphate adenylyltransferase small subunit 1, chloroplastic [Cocos nucifera]	KAG13642891	AT5G48300	phosphoethanolamine N-methyltransferase 1	KAG13471211	AT3G18000
			embryonic protein DC-8	KAG13352111	AT4G35830	UMP-CMP kinase 4 [Cocos nucifera]	KAG13593721	AT5G26667	Tubulin alpha-3 chain [Cocos nucifera]	KAG13475931	AT5G16510	Sulfite oxidase	KAG13309171	AT3G01910
			UDP-arabinopyranose mutase 1	KAG13421641	AT4G33680	Phosphoenolpyruvate carboxylase, housekeeping isozyme [Cocos nucifera]	KAG13352461	AT1G53310	3-hydroxyacyl-[acyl-carrier-protein] dehydratase FabZ-like [Cocos nucifera]	KAG13698451	AT5G10160	alpha,alpha-trehalose-phosphate synthase	KAG13465381	AT1G06410
			putative Glucose-6-phosphate isomerase 1, chloroplastic	KAG13665871	AT4G24620	protein GID8 [Cocos nucifera]	KAG13461821	AT3G54840	L-galactose dehydrogenase [Cocos nucifera]	KAG13418721	AT4G33670	diphosphomevalonate decarboxylase MVD2, peroxisomal	KAG13696741	AT3G54250
			putative 14 kDa zinc-binding protein	KAG13382581	AT3G56490	pyruvate kinase isozyme A, chloroplastic [Cocos nucifera]	KAG13686971	AT3G22960	uridine 5'-monophosphate synthase	KAG13384961	AT3G54470	Tubulin beta-5 chain	KAG13684451	AT2G20810
			putative Receptor-like cytoplasmic kinase	KAG13378751	AT3G55440	putative 3-ketoacyl-CoA thiolase 2, peroxisomal [Cocos nucifera]	KAG13596801	AT2G33150	glutathione S-transferase U17-like [Cocos nucifera]	KAG13585901	AT1G10370	putative Heterodimeric geranylgeranyl pyrophosphate synthase large subunit 1, chloroplastic	KAG13669481	AT4G36810
			Pyruvate kinase 1, cytosolic	KAG13340721	AT3G52990	2-Cys peroxiredoxin BAS1, chloroplastic [Cocos nucifera]	KAG13697361	AT5G06290	adenylate kinase 4 [Cocos nucifera]	KAG13586031	AT5G50370	glyoxysomal fatty acid beta-oxidation multifunctional protein MFP-a	KAG13652571	AT3G06860
			glutathione reductase, cytosolic	KAG13614981	AT3G24170	putative glucose-6-phosphate isomerase, cytosolic 1 [Cocos nucifera]	KAG13343851	AT3G43190	Xylose isomerase [Cocos nucifera]	KAG13712031	AT5G57655	acetate/butyrate--CoA ligase AAE7, peroxisomal	KAG13387611	AT3G16910
			6-phosphogluconate dehydrogenase, decarboxylating 1	KAG13590951	AT3G02360	Thiamine pyrophosphate enzyme, central domain	KAG13464181	AT4G33070	Glucose-6-phosphate 1-epimerase [Cocos nucifera]	KAG13644621	AT5G57330	ATP-dependent 6-phosphofructokinase 5, chloroplastic	KAG13353341	AT4G26270
			protein usf-like	KAG13470091	AT2G32520	enolase 1, chloroplastic [Cocos nucifera]	KAG13269591	AT1G74030	fructose-bisphosphate aldolase 1, chloroplastic [Cocos nucifera]	KAG13545121	AT4G38970	protein CROWDED NUCLEI 1	KAG13427341	AT5G65780
			NADP-dependent glyceraldehyde-3-phosphate dehydrogenase	KAG13643711	AT2G24270	glucose-6-phosphate 1-dehydrogenase, cytoplasmic isoform [Cocos nucifera]	KAG13313491	AT5G40760	embryonic protein DC-8 [Cocos nucifera]	KAG13352111	AT4G35830	Protein transport protein SEC31	KAG13318151	AT2G28420
			phosphoglycerate kinase 3, cytosolic	KAG13651051	AT1G79550	putative Biotin carboxylase 1, chloroplastic [Cocos nucifera]	KAG13662111	AT5G35360	UDP-arabinopyranose mutase 1 [Cocos nucifera]	KAG13421641	AT4G33680	hypothetical protein COCNU_06G008860	KAG13470571	AT4G25080
			isocitrate dehydrogenase [NADP]	KAG13464421	AT1G65930	transaldolase-like [Cocos nucifera]	KAG13316161	AT5G13420	putative Glucose-6-phosphate isomerase 1, chloroplastic [Cocos nucifera]	KAG13665871	AT4G24620	peroxygenase	KAG13540111	AT4G26740
			putative Obg-like ATPase 1	KAG13650381	AT1G30580	fructose-bisphosphate aldolase 1, chloroplastic [Cocos nucifera]	KAG13305841	AT2G01140	putative 14 kDa zinc-binding protein [Cocos nucifera]	KAG13382581	AT3G56490	KH domain-containing protein HEN4-like	KAG13344481	AT1G17410
			Pyrophosphate--fructose 6-phosphate 1-phosphotransferase subunit beta	KAG13640131	AT1G12000	alcohol dehydrogenase 1 [Cocos nucifera]	KAG13699841	AT1G77120	putative Receptor-like cytoplasmic kinase [Cocos nucifera]	KAG13378751	AT3G55440	putative Golgin candidate 6	KAG13316721	AT1G65820
			serine hydroxymethyltransferase, mitochondrial	KAG13552991	AT4G37930	sucrose synthase 4 [Cocos nucifera]	KAG13712801	AT4G02280	Pyruvate kinase 1, cytosolic [Cocos nucifera]	KAG13340721	AT3G52990	endo-1,3-1,4-beta-D-glucanase	KAG13317791	AT3G23600
			Annexin-like protein RJ4	KAG13345721	AT1G35720	methylenetetrahydrofolate reductase 1 [Cocos nucifera]	KAG13382061	AT2G44160	glutathione reductase, cytosolic [Cocos nucifera]	KAG13614981	AT3G24170	GATA transcription factor 20	KAG13319541	AT5G03795
			ubiquitin-conjugating enzyme E2 variant 1D	KAG13624311	AT3G52560	UDP-glucose 4-epimerase GEPI48 [Cocos nucifera]	KAG13678671	AT4G10960	6-phosphogluconate dehydrogenase, decarboxylating 1 [Cocos nucifera]	KAG13590951	AT3G02360	peroxidase 43	KAG13699801	AT4G25980
			Eukaryotic peptide chain release factor subunit 1-3	KAG13385881	AT3G48000	acetyl-CoA acetyltransferase, cytosolic 1 [Cocos nucifera]	KAG13266961	AT5G47720	protein usf-like [Cocos nucifera]	KAG13470091	AT2G32520	putative polygalacturonase	KAG13623791	AT3G61490
			citrate synthase, glyoxysomal	KAG13302651	AT2G42790	L-ascorbate peroxidase, cytosolic [Cocos nucifera]	KAG13379761	AT1G07890	NADP-dependent glyceraldehyde-3-phosphate dehydrogenase [Cocos nucifera]	KAG13643711	AT2G24270	10 kDa chaperonin	KAG13654961	AT5G42940
			Aconitate hydratase	KAG13473601	AT2G05710	dihydrolipoyllysine-residue acetyltransferase component 5 of pyruvate dehydrogenase complex, chloroplastic [Cocos nucifera]	KAG13311571	AT1G34430	phosphoglycerate kinase 3, cytosolic [Cocos nucifera]	KAG13651051	AT1G79550	acetyl-CoA carboxylase carboxyl transferase beta	AGS434751	ATCG00500
			Phosphoglucomutase, cytoplasmic 2	KAG13305681	AT1G70730	Pyruvate dehydrogenase E1 component subunit alpha	KAG13591481	AT1G01090	isocitrate dehydrogenase [NADP] [Cocos nucifera]	KAG13464421	AT1G65930	exosome complex component RRP42	KAG13479731	AT3G58100
			putative Galactokinase	KAG13261661	AT3G06580	bifunctional aspartokinase/homoserine dehydrogenase 1, chloroplastic-like [Cocos nucifera]	KAG13267441	AT4G19710	putative Obg-like ATPase 1 [Cocos nucifera]	KAG13650381	AT1G30580	Cell division cycle protein 48	KAG13614051	AT5G03340
			coproporphyrinogen-III oxidase 1, chloroplastic	KAG13263631	AT1G03475	putative lon protease, mitochondrial [Cocos nucifera]	KAG13351271	AT1G64110	Pyrophosphate--fructose 6-phosphate 1-phosphotransferase subunit beta [Cocos nucifera]	KAG13640131	AT1G12000	NEDD8-conjugating enzyme Ubc12	KAG13428571	AT4G36800
			phosphoglycerate kinase, chloroplastic	KAG13687311	AT3G12780	Aldose reductase [Cocos nucifera]	KAG13380831	AT5G01670	serine hydroxymethyltransferase, mitochondrial [Cocos nucifera]	KAG13552991	AT4G37930	putative Phosphoenolpyruvate carboxylase 2	KAG13302891	AT3G14940
			glutathione S-transferase DHAR2-like	KAG13391821	AT1G75270	transaldolase-like [Cocos nucifera]	KAG13608291	AT1G12230	Annexin-like protein RJ4 [Cocos nucifera]	KAG13345721	AT1G35720	UMP-CMP kinase 4	KAG13593721	AT5G26667
			glutaredoxin	KAG13662431	AT5G40370	glucose-1-phosphate adenylyltransferase large subunit 1 [Cocos nucifera]	KAG13679701	AT1G27680	ubiquitin-conjugating enzyme E2 variant 1D [Cocos nucifera]	KAG13624311	AT3G52560	Phosphoenolpyruvate carboxylase, housekeeping isozyme	KAG13679171	AT1G53310
			Alcohol dehydrogenase class-3	KAG13614681	AT5G43940	1-Cys peroxiredoxin [Cocos nucifera]	KAG13609791	AT1G48130	Eukaryotic peptide chain release factor subunit 1-3 [Cocos nucifera]	KAG13385881	AT3G48000	protein GID8	KAG13663231	AT3G54840
			hypothetical protein COCNU_06G020720	KAG13482431	AT5G18170	reticulon-4-interacting protein 1, mitochondrial [Cocos nucifera]	KAG13679351	AT3G15090	citrate synthase, glyoxysomal [Cocos nucifera]	KAG13302651	AT2G42790	pyruvate kinase isozyme A, chloroplastic	KAG13686971	AT3G22960
			putative Isopentenyl-diphosphate Delta-isomerase II	KAG13383551	AT3G02780	Protein argonaute 4B [Cocos nucifera]	KAG13276831	AT1G10760	Aconitate hydratase [Cocos nucifera]	KAG13473601	AT2G05710	putative 3-ketoacyl-CoA thiolase 2, peroxisomal	KAG13614231	AT2G33150
			ATP synthase CF1 alpha subunit	AGS434511	ATCG00120	putative 6-phosphogluconolactonase 4, chloroplastic [Cocos nucifera]	KAG13606541	AT5G24400	Phosphoglucomutase, cytoplasmic 2 [Cocos nucifera]	KAG13305681	AT1G70730	2-Cys peroxiredoxin BAS1, chloroplastic	KAG13697361	AT5G06290
			aspartate aminotransferase, mitochondrial	KAG13302221	AT2G30970	cinnamoyl-CoA reductase 1 [Cocos nucifera]	KAG13268081	AT2G33590	putative Galactokinase [Cocos nucifera]	KAG13261661	AT3G06580	putative glucose-6-phosphate isomerase, cytosolic 1	KAG13480901	AT3G43190
			Enolase 2	KAG13626041	AT2G36530	Protein DJ-1 [Cocos nucifera]	KAG13352041	AT1G53280	coproporphyrinogen-III oxidase 1, chloroplastic [Cocos nucifera]	KAG13263631	AT1G03475	pyruvate decarboxylase 1	KAG13464181	AT4G33070
			putative Succinate--CoA ligase [ADP-forming] subunit beta, mitochondrial	KAG13618461	AT2G20420	acetyl-coenzyme A carboxylase carboxyl transferase subunit alpha, chloroplastic [Cocos nucifera]	KAG13612921	AT2G38040	phosphoglycerate kinase, chloroplastic [Cocos nucifera]	KAG13302651	AT3G12780	enolase 1, chloroplastic	KAG13269591	AT1G74030
			Glutamate--tRNA ligase, cytoplasmic	KAG13423531	AT1G09640	Xylose isomerase [Cocos nucifera]	KAG13712031	AT5G57655	glutathione S-transferase DHAR2-like [Cocos nucifera]	KAG13391821	AT1G75270	glucose-6-phosphate 1-dehydrogenase, cytoplasmic isoform	KAG13313491	AT5G40760
			ATPase subunit 1	AOX129841	ATMG01190	Glucose-6-phosphate 1-epimerase [Cocos nucifera]	KAG13644621	AT5G57330	glutaredoxin [Cocos nucifera]	KAG13662431	AT5G40370	putative Biotin carboxylase 1, chloroplastic	KAG13645391	AT5G35360
			ribulose bisphosphate carboxylase large chain	AGS434741	ATCG00490	fructose-bisphosphate aldolase 1, chloroplastic [Cocos nucifera]	KAG13545121	AT4G38970	Alcohol dehydrogenase class-3 [Cocos nucifera]	KAG13614681	AT5G43940	transaldolase-like	KAG13316161	AT5G13420
			Lactoylglutathione lyase	KAG13625991	AT1G08110	embryonic protein DC-8 [Cocos nucifera]	KAG13352111	AT4G35830	hypothetical protein COCNU_06G020720 [Cocos nucifera]	KAG13482431	AT5G18170	fructose-bisphosphate aldolase 1, chloroplastic	KAG13305841	AT2G01140
			malate dehydrogenase, mitochondrial	KAG13464401	AT1G53240	UDP-arabinopyranose mutase 1 [Cocos nucifera]	KAG13421641	AT4G33680	putative Isopentenyl-diphosphate Delta-isomerase II [Cocos nucifera]	KAG13383551	AT3G02780	alcohol dehydrogenase 1	KAG13271581	AT3G19450
			3-isopropylmalate dehydrogenase 2, chloroplastic	KAG13710101	AT1G80560	putative Glucose-6-phosphate isomerase 1, chloroplastic [Cocos nucifera]	KAG13665871	AT4G24620	ATP synthase CF1 alpha subunit [Cocos nucifera]	AGS434511	ATCG00120	sucrose synthase 4	KAG13387271	AT4G02280
			superoxide dismutase [Cu-Zn]	KAG13385961	AT1G08830	putative 14 kDa zinc-binding protein [Cocos nucifera]	KAG13382581	AT3G56490	aspartate aminotransferase, mitochondrial	KAG13302221	AT2G30970	methylenetetrahydrofolate reductase 1	KAG13382061	AT2G44160
			enoyl-[acyl-carrier-protein] reductase	KAG13272311	AT2G05990	putative Receptor-like cytoplasmic kinase [Cocos nucifera]	KAG13717051	AT3G55440	Enolase 2 [Cocos nucifera]	KAG13626041	AT2G36530	UDP-glucose 4-epimerase GEPI48	KAG13678671	AT4G10960
			catalase isozyme 2	KAG13612751	AT4G35090	Pyruvate kinase 1, cytosolic [Cocos nucifera]	KAG13340721	AT3G52990	putative Succinate--CoA ligase [ADP-forming] subunit beta, mitochondrial [Cocos nucifera]	KAG13618461	AT2G20420	acetyl-CoA acetyltransferase, cytosolic 1	KAG13266961	AT5G47720
						glutathione reductase, cytosolic [Cocos nucifera]	KAG13597221	AT3G24170	Glutamate--tRNA ligase, cytoplasmic	KAG13423531	AT1G09640	L-ascorbate peroxidase, cytosolic	KAG13391501	AT3G09640
						6-phosphogluconate dehydrogenase, decarboxylating 1 [Cocos nucifera]	KAG13619991	AT3G02360	ATPase subunit 1 [Cocos nucifera]	AOX129841	ATMG01190	dihydrolipoyllysine-residue acetyltransferase component 5 of pyruvate dehydrogenase complex, chloroplastic	KAG13311571	AT1G34430
						protein usf-like [Cocos nucifera]	KAG13680911	AT2G32520	ribulose bisphosphate carboxylase large chain [Cocos nucifera]	AGS434741	ATCG00490	Pyruvate dehydrogenase E1 component subunit alpha	KAG13591481	AT1G01090
						NADP-dependent glyceraldehyde-3-phosphate dehydrogenase [Cocos nucifera]	KAG13643711	AT2G24270	Lactoylglutathione lyase [Cocos nucifera]	KAG13625991	AT1G08110	bifunctional aspartokinase/homoserine dehydrogenase 1, chloroplastic-like	KAG13267441	AT4G19710
						phosphoglycerate kinase 3, cytosolic [Cocos nucifera]	KAG13651051	AT1G79550	malate dehydrogenase, mitochondrial [Cocos nucifera]	KAG13464401	AT1G53240	putative lon protease, mitochondrial	KAG13351271	AT1G64110
						isocitrate dehydrogenase [NADP] [Cocos nucifera]	KAG13464421	AT1G65930	3-isopropylmalate dehydrogenase 2, chloroplastic	KAG13710101	AT1G80560	Aldose reductase	KAG13380831	AT5G01670
						putative Obg-like ATPase 1 [Cocos nucifera]	KAG13650381	AT1G30580	superoxide dismutase [Cu-Zn] [Cocos nucifera]	KAG13385961	AT1G08830	transaldolase-like	KAG13316161	AT5G13420
						Pyrophosphate--fructose 6-phosphate 1-phosphotransferase subunit beta [Cocos nucifera]	KAG13640131	AT1G12000	enoyl-[acyl-carrier-protein] reductase [NADH] 1, chloroplastic [Cocos nucifera]	KAG13272311	AT2G05990	glucose-1-phosphate adenylyltransferase large subunit 1	KAG13679701	AT1G27680
						serine hydroxymethyltransferase, mitochondrial [Cocos nucifera]	KAG13552991	AT4G37930	catalase isozyme 2 [Cocos nucifera]	KAG13612751	AT4G35090	1-Cys peroxiredoxin	KAG13609791	AT1G48130
						Annexin-like protein RJ4 [Cocos nucifera]	KAG13665051	AT1G35720				reticulon-4-interacting protein 1, mitochondrial	KAG13679351	AT3G15090
						ubiquitin-conjugating enzyme E2 variant 1D [Cocos nucifera]	KAG13624311	AT3G52560				Protein argonaute 4B	KAG13276831	AT1G10760
						Eukaryotic peptide chain release factor subunit 1-3 [Cocos nucifera]	KAG13269771	AT3G48000				putative 6-phosphogluconolactonase 4, chloroplastic	KAG13622621	AT5G24400
						citrate synthase, glyoxysomal [Cocos nucifera]	KAG13302651	AT2G42790				cinnamoyl-CoA reductase 1	KAG13268081	AT2G33590
						Aconitate hydratase [Cocos nucifera]	KAG13473601	AT2G05710				Protein DJ-1	KAG13611311	AT3G02720
						Phosphoglucomutase, cytoplasmic 2 [Cocos nucifera]	KAG13348611	AT1G70730				Acetyl-coenzyme A carboxylase carboxyl transferase subunit alpha, chloroplastic	KAG13595691	AT2G38040
						putative Galactokinase [Cocos nucifera]	KAG13261661	AT3G06580				Pyrophosphate--fructose 6-phosphate 1-phosphotransferase subunit alpha	KAG13268051	AT1G76550
						coproporphyrinogen-III oxidase 1, chloroplastic [Cocos nucifera]	KAG13263631	AT1G03475
						phosphoglycerate kinase, chloroplastic [Cocos nucifera]	KAG13687311	AT3G12780
						glutathione S-transferase DHAR2-like [Cocos nucifera]	KAG13391821	AT1G75270
						glutaredoxin [Cocos nucifera]	KAG13662431	AT5G40370
						Alcohol dehydrogenase class-3 [Cocos nucifera]	KAG13614681	AT5G43940
						hypothetical protein COCNU_06G020720 [Cocos nucifera]	KAG13482431	AT5G18170
						putative Isopentenyl-diphosphate Delta-isomerase II [Cocos nucifera]	AT3G02780	AT3G02780
						ATP synthase CF1 alpha subunit [Cocos nucifera]	AGS434511	ATCG00120
						aspartate aminotransferase, mitochondrial	KAG13302221	AT2G30970
						Enolase 2 [Cocos nucifera]	KAG13626041	AT2G36530
						putative Succinate--CoA ligase [ADP-forming] subunit beta, mitochondrial [Cocos nucifera]	KAG13539721	AT2G20420
						Glutamate--tRNA ligase, cytoplasmic	KAG13423531	AT1G09640
						ATPase subunit 1 [Cocos nucifera]	AOX129841	ATMG01190
						ribulose bisphosphate carboxylase large chain [Cocos nucifera]	AGS434741	ATCG00490
						Lactoylglutathione lyase [Cocos nucifera]	KAG13625991	AT1G08110
						malate dehydrogenase, mitochondrial [Cocos nucifera]	KAG13464401	AT1G53240
						3-isopropylmalate dehydrogenase 2, chloroplastic	KAG13710101	AT1G80560
						superoxide dismutase [Cu-Zn] [Cocos nucifera]	KAG13263161	AT1G08830
						enoyl-[acyl-carrier-protein] reductase [NADH] 1, chloroplastic [Cocos nucifera]	KAG13272311	AT2G05990
						catalase isozyme 2 [Cocos nucifera]	KAG13612751	AT4G35090
						Ubiquitin-conjugating enzyme E2 36 [Cocos nucifera]	KAG13679211	AT1G16890
						26S proteasome regulatory subunit 6B [Cocos nucifera]	KAG13381721	AT5G58290
						V-type proton ATPase subunit B 2 [Elaeis guineensis]	KAG13463371	AT4G38510
						ubiquitin-conjugating enzyme E2 2 isoform X1 [Elaeis guineensis]	KAG13461751	AT2G02760
						putative ATP-dependent zinc metalloprotease FTSH 5, mitochondrial [Cocos nucifera]	KAG13266091	AT3G05530
						putative Cytochrome c1-1, heme protein, mitochondrial [Cocos nucifera]	KAG13597111	AT5G40810
						14-3-3-like protein B [Cocos nucifera]	KAG13549441	AT1G78900
						Villin-2 [Cocos nucifera]	KAG13315301	AT4G13940
						26S proteasome regulatory subunit S10B [Cocos nucifera]	KAG13470431	AT5G19990
						ABC transporter E family member 2 [Cocos nucifera]	KAG13350481	AT4G19210
						Malate dehydrogenase, cytoplasmic [Cocos nucifera]	KAG13615531	AT5G43330
						glyceraldehyde-3-phosphate dehydrogenase [Cocos nucifera]	AYJ721721	AT1G13440
						pyruvate kinase, cytosolic isozyme [Cocos nucifera]	KAG13714421	AT5G56350
						ketol-acid reductoisomerase, chloroplastic [Cocos nucifera]	KAG13464481	AT3G58610
						serine hydroxymethyltransferase 4 [Cocos nucifera]	KAG13315281	AT4G13930
						5-methyltetrahydropteroyltriglutamate--homocysteine methyltransferase 1 [Cocos nucifera]	KAG13586661	AT5G17920
						putative cytochrome B5 [Cocos nucifera]	KAG13312541	AT1G79500
						putative Threonine synthase, chloroplastic [Cocos nucifera]	KAG13469821	AT4G29840
						formate--tetrahydrofolate ligase [Cocos nucifera]	KAG13588181	AT1G50480
						fructose-bisphosphate aldolase 1, cytoplasmic [Cocos nucifera]	KAG13633721	AT2G36460
						putative Dynamin-related protein 1E [Cocos nucifera]	KAG13543131	AT5G42080
						Pyruvate kinase, cytosolic isozyme [Cocos nucifera]	KAG13595441	AT5G08570
						nucleoside diphosphate kinase B [Cocos nucifera]	KAG13621171	AT4G09320
						6-phosphogluconate dehydrogenase, decarboxylating 1, chloroplastic [Cocos nucifera]	KAG13314671	AT5G41670
						transketolase, chloroplastic	KAG13607561	AT2G45290
						putative Alanine--glyoxylate aminotransferase 2, mitochondrial	KAG13345181	AT4G39660
						ATP synthase subunit beta, mitochondrial [Cocos nucifera]	KAG13680861	AT5G08680
						putative FAM10 family protein [Cocos nucifera]	KAG13547501	AT4G08900
						Fructokinase-2 [Cocos nucifera]	KAG13587001	AT1G66430
						isocitrate dehydrogenase [NAD] catalytic subunit 5, mitochondrial [Cocos nucifera]	KAG13699391	AT5G03290
						tryptophan synthase beta chain 1 [Cocos nucifera]	KAG13653481	AT4G27070
						macrophage migration inhibitory factor [Cocos nucifera]	KAG13390191	AT5G01650
						putative Aspartate aminotransferase 3, chloroplastic [Cocos nucifera]	KAG13467221	AT5G11520
						2,3-bisphosphoglycerate-independent phosphoglycerate mutase [Cocos nucifera]	KAG13655941	AT1G09780
						putative glucose-6-phosphate isomerase, cytosolic 1 [Cocos nucifera]	KAG13480901	AT5G42740
						40S ribosomal protein S8 [Cocos nucifera]	KAG13308581	AT4G33010
						putative UTP--glucose-1-phosphate uridylyltransferase	KAG13595121	AT5G17310
						zinc finger protein zpr1 [Cocos nucifera]	KAG13479061	AT1G64550
						Cysteine proteinase inhibitor [Cocos nucifera]	KAG13277491	AT5G04140
						sorbitol dehydrogenase [Cocos nucifera]	KAG13606591	AT5G51970
						Dihydropyrimidine dehydrogenase (NADP(+)), chloroplastic [Cocos nucifera]	KAG13587751	AT3G17810
						carbamoyl-phosphate synthase large chain, chloroplastic [Cocos nucifera]	KAG13463711	AT1G29900
						cysteine synthase [Cocos nucifera]	KAG13339681	AT4G14880
						putative Lactoylglutathione lyase [Cocos nucifera]	KAG13653761	AT1G11840
						Bifunctional aspartate aminotransferase and glutamate/aspartate-prephenate aminotransferase	KAG13424041	AT2G22250
						phospholipase D alpha 1-like protein [Cocos nucifera]	AHN532021	AT3G15730
						D-3-phosphoglycerate dehydrogenase 1, chloroplastic [Cocos nucifera]	KAG13641021	AT4G34200
						bifunctional protein FolD 2 [Cocos nucifera]	KAG13652161	AT3G12290
						ATP-dependent 6-phosphofructokinase 3 [Cocos nucifera]	KAG13353341	AT4G26270
						aspartate-semialdehyde dehydrogenase-like [Cocos nucifera]	KAG13605781	AT1G14810
						alanine aminotransferase 2 [Cocos nucifera]	KAG13663891	AT1G72330
						Alpha-1,4 glucan phosphorylase [Cocos nucifera]	KAG13377651	AT3G46970
						adenosine kinase 2 [Cocos nucifera]	KAG13618221	AT5G03300
						2-hydroxyacyl-CoA lyase [Cocos nucifera]	KAG13469661	AT5G17380
						thioredoxin reductase NTRB [Cocos nucifera]	KAG13632811	AT2G17420
						Aspartate aminotransferase, chloroplastic [Cocos nucifera]	KAG13266191	AT4G31990
						hypothetical protein COCNU_10G003830 [Cocos nucifera]	KAG13621641	AT1G16350
						acetylornithine deacetylase [Cocos nucifera]	KAG13620551	AT4G17830
						serpin-ZXA [Cocos nucifera]	KAG13479341	AT4G22340
						malate dehydrogenase, glyoxysomal [Cocos nucifera]	KAG13481001	AT2G22780
						gamma-aminobutyrate transaminase 1, mitochondrial [Cocos nucifera]	KAG13651251	AT3G22200
						succinate-semialdehyde dehydrogenase, mitochondrial	KAG13263801	AT1G79440
						monocopper oxidase-like protein SKU5 [Cocos nucifera]	KAG13608261	AT4G12420
						ATP synthase subunit gamma, mitochondrial [Cocos nucifera]	KAG13686441	AT2G33040
						aldehyde dehydrogenase family 7 member A1 [Cocos nucifera]	KAG13343411	AT1G54100
						pyruvate decarboxylase 1 [Cocos nucifera]	KAG13676781	AT5G54960
						S-formylglutathione hydrolase [Cocos nucifera]	KAG13711741	AT2G41530
						putative Phosphoribosylamine--glycine ligase [Cocos nucifera]	KAG13700101	AT1G09830
						hypothetical protein COCNU_11G011610 [Cocos nucifera]	KAG13643341	AT5G10730
						putative protein argonaute 16 [Cocos nucifera]	KAG13271881	AT1G68020
						putative Formate dehydrogenase, mitochondrial [Cocos nucifera]	KAG13427571	AT5G14780
						hypothetical protein COCNU_06G004200 [Cocos nucifera]	KAG13465911	AT4G04910
						ubiquitin-activating enzyme E1 1 [Cocos nucifera]	KAG13380521	AT2G30110
						putative glutathionyl-hydroquinone reductase YqjG-like [Cocos nucifera]	KAG13349201	AT4G19880
						putative Bifunctional purine biosynthesis protein PurH [Cocos nucifera]	KAG13264111	AT2G35040
						isoflavone reductase-like protein [Cocos nucifera]	KAG13662871	AT4G39230
						argininosuccinate lyase, chloroplastic [Cocos nucifera]	KAG13713421	AT5G10920
						putative Asparagine--tRNA ligase, cytoplasmic 3 [Cocos nucifera]	KAG13654281	AT1G25220
						phosphoserine aminotransferase 2, chloroplastic [Cocos nucifera]	KAG13586801	AT4G35630
						putative diaminopimelate decarboxylase, chloroplastic [Cocos nucifera]	KAG13312851	AT5G11880
						putative Ribose-phosphate pyrophosphokinase 4 [Cocos nucifera]	KAG13590311	AT2G42910
						Perakine reductase [Cocos nucifera]	KAG13340381	AT1G60710
						hypothetical protein COCNU_16G001390 [Cocos nucifera]	KAG13710451	AT3G52880
						Glyceraldehyde-3-phosphate dehydrogenase GAPCP2, chloroplastic [Cocos nucifera]	KAG13651161	AT1G16300
						putative Alpha-1,4 glucan phosphorylase	KAG13478331	AT3G29320
						Pyrroline-5-carboxylate reductase [Cocos nucifera]	KAG13385021	AT5G14800
						quinone oxidoreductase 1 [Cocos nucifera]	KAG13544131	AT5G61510
						Zinc protease PQQL-like [Cocos nucifera]	KAG13463941	AT3G02090
						putative Superoxide dismutase [Cu-Zn], chloroplastic	KAG13596171	AT2G28190
						coatomer subunit delta-2 [Cocos nucifera]	KAG13611571	AT5G20280
						ATP-dependent 6-phosphofructokinase 2 [Cocos nucifera]	KAG13637891	AT5G47810
						putative neurofilament medium polypeptide [Cocos nucifera]	KAG13260761	AT1G74260
						spermidine synthase 1 [Cocos nucifera]	KAG13266451	AT1G70310
						Aminopeptidase P1 [Cocos nucifera]	KAG13421141	AT2G28470
						putative Argininosuccinate synthase, chloroplastic [Cocos nucifera]	KAG13313251	AT4G24830
						hypothetical protein COCNU_08G007280 [Cocos nucifera]	KAG13592821	AT1G63940
						putative Mitochondrial fission 1 protein A [Cocos nucifera]	KAG13318591	AT3G21360
						N-terminal acetyltransferase A complex auxiliary subunit NAA15 [Cocos nucifera]	KAG13676241	AT1G80410
						beta-glucosidase BoGH3B-like [Cocos nucifera]	KAG13339131	AT5G20950
						peroxiredoxin-2F, mitochondrial [Cocos nucifera]	KAG13317231	AT3G06050
						GDP-L-fucose synthase 1 [Cocos nucifera]	KAG13637271	AT1G17890
						xylulose kinase 2 [Cocos nucifera]	KAG13481051	AT5G49650
						peroxiredoxin-2C [Cocos nucifera]	KAG13467101	AT1G65980
						3-hydroxyisobutyryl-CoA hydrolase-like protein 3, mitochondrial [Cocos nucifera]	KAG13676181	AT4G13360
						alpha-xylosidase 1 [Cocos nucifera]	KAG13347931	AT1G68560
						Pre-mRNA-processing factor 19 [Cocos nucifera]	KAG13618771	AT2G33340
						2-isopropylmalate synthase A [Cocos nucifera]	KAG13654561	AT1G74040
						1,4-alpha-glucan-branching enzyme 2-2, chloroplastic/amyloplastic [Cocos nucifera]	KAG13696391	AT5G03650
						malate dehydrogenase, chloroplastic [Cocos nucifera]	KAG13344601	AT3G47520
						quinone oxidoreductase PIG3 [Cocos nucifera]	KAG13384371	AT4G21580
						cyanate hydratase [Cocos nucifera]	KAG13618591	AT3G23490
						arginine biosynthesis bifunctional protein ArgJ, chloroplastic [Cocos nucifera]	KAG13716671	AT2G37500
						putative Superoxide dismutase [Mn], mitochondrial [Cocos nucifera]	KAG13714801	AT3G10920
						fasciclin-like arabinogalactan protein 2 [Cocos nucifera]	KAG13266841	AT4G25280
						hydroxyphenylpyruvate reductase [Cocos nucifera]	KAG13350811	AT1G79870
						putative NADPH-dependent aldo-keto reductase, chloroplastic [Cocos nucifera]	KAG13717461	AT2G37770
						Alpha-glucosidase [Cocos nucifera]	KAG13421921	AT5G63840
						Citrate synthase, mitochondrial [Cocos nucifera]	KAG13642111	AT2G44350
						putative Carbamoyl-phosphate synthase small chain, chloroplastic [Cocos nucifera]	KAG13596741	AT3G27740
						hypothetical protein COCNU_08G003720 [Cocos nucifera]	KAG13589261	AT3G01650
						60S ribosomal protein L18-2-like [Cocos nucifera]	KAG13262291	AT4G17050
						peroxisomal fatty acid beta-oxidation multifunctional protein	KAG13303671	AT4G29010
						alpha-glucosidase 2 [Cocos nucifera]	KAG13542011	AT3G23640
						Methionine aminotransferase [Cocos nucifera]	KAG13666501	AT1G77670
						valine--tRNA ligase, mitochondrial 1	KAG13281291	AT1G14610
						ATP-dependent (S)-NAD(P)H-hydrate dehydratase [Cocos nucifera]	KAG13313031	AT5G19150
						ferredoxin, root R-B1 [Cocos nucifera]	KAG13316901	AT2G27510
						putative histone-arginine methyltransferase CARM1 [Cocos nucifera]	KAG13386991	AT5G49020
						protein SRC2 [Cocos nucifera]	KAG13596371	AT4G35790
						phosphoribosylformylglycinamidine cyclo-ligase, chloroplastic/mitochondrial [Cocos nucifera]	KAG13262111	AT3G55010
						NADPH-dependent alkenal/one oxidoreductase, chloroplastic [Cocos nucifera]	KAG13468941	AT1G23740
						leucine aminopeptidase [Cocos nucifera]	KAG13379591	AT5G13520
						protein transport protein Sec24-like [Cocos nucifera]	KAG13469361	AT1G36280
						DNA damage-repair/toleration protein DRT102 [Cocos nucifera]	KAG13681151	AT3G04880
						uracil phosphoribosyltransferase [Cocos nucifera]	KAG13378221	AT3G53900
						putative Mannosylglycoprotein endo-beta-mannosidase [Cocos nucifera]	KAG13710741	AT1G09010
						sorting nexin 1 [Cocos nucifera]	KAG13317461	AT4G15210
						putative Proteasome subunit alpha type-2-A [Cocos nucifera]	KAG13612041	AT1G76400
						molybdopterin biosynthesis protein CNX1 [Cocos nucifera]	KAG13308261	AT5G20990
						alpha-mannosidase [Cocos nucifera]	KAG13702021	AT5G13980
						EEF1A lysine methyltransferase 2 [Cocos nucifera]	KAG13680891	AT1G66680
						11-beta-hydroxysteroid dehydrogenase-like 5 [Cocos nucifera]	KAG13636401	AT4G10020
						3-methyl-2-oxobutanoate hydroxymethyltransferase 1, mitochondrial [Cocos nucifera]	KAG13351111	AT2G46110
						oil body-associated protein 1A-like [Cocos nucifera]	KAG13315731	AT3G53580
						monothiol glutaredoxin-S11 [Cocos nucifera]	KAG13551321	AT3G54900
						Carboxyvinyl-carboxyphosphonate phosphorylmutase, chloroplastic [Cocos nucifera]	KAG13275681	AT2G43180
						putative Reactive Intermediate Deaminase A, chloroplastic [Cocos nucifera]	KAG13683081	AT3G20390
						Dihydrolipoyllysine-residue acetyltransferase component 3 of pyruvate dehydrogenase complex, mitochondrial [Cocos nucifera]	KAG13607931	AT1G54220
						universal stress protein PHOS32 [Cocos nucifera]	KAG13682201	AT2G24370
						60S ribosomal protein L21-1 [Cocos nucifera]	KAG13624761	AT2G42690
						Belongs to the enoyl-CoA hydratase isomerase family	KAG13635411	AT5G43280
						putative oxidoreductase [Cocos nucifera]	KAG13345431	AT4G09670
						40S ribosomal protein S9-2 [Elaeis guineensis]	KAG13424651	AT3G07480
						Ribokinase [Cocos nucifera]	KAG13467881	AT1G17160
						ran-binding protein 1 [Cocos nucifera]	KAG13380311	AT1G33590
						hypothetical protein COCNU_02G004620 [Cocos nucifera]_Belongs to the endosulfine family	KAG13304941	AT3G26650
						caffeoyl-CoA O-methyltransferase-like [Cocos nucifera]	KAG13314711	AT4G26220
						Amine oxidase [Cocos nucifera]	KAG13540771	AT4G12290
						DNA-directed RNA polymerase II subunit 1	KAG13610131	AT3G01180
						putative 40S ribosomal protein S25 [Cocos nucifera]	KAG13697031	AT5G04750
