# Supplementary material for: Proteomic Profiling of Cocos nucifera L. Zygotic Embryos during Maturation of Dwarf and Tall Cultivars: The Dynamics of Carbohydrate and Fatty Acid Metabolism
Source: Int J Mol Sci. 2024 Aug 4;25(15):8507. doi: 10.3390/ijms25158507 (PMC11312736; doi:10.3390/ijms25158507)
Supplement: Supplementary file 1 [file ijms-25-08507-s001.zip › Table S6. Comparison of proteins related to lipid metabolism between embryo and solid endosperm.xlsx]

## Sheet: lipids
					Lipid metabolism
					Zygotic embryos				Solid endosperms
					YGD		MPT		YGD		MPT
Protein name	DAPs embryo	DAPs in solid endosperm	This work	Felix et al.,(2023)	Intermediate	Mature	Intermediate	Mature	Intermediate	Mature	Intermediate	Mature
Lipoxygenase [Cocos nucifera]	DAPs core	#N/A	KAG13586371	KAG1358637	-1.82554	-0.343305	-0.496089	1.0615	#N/A	#N/A	#N/A	#N/A
glyoxysomal fatty acid beta-oxidation multifunctional protein MFP-a	DAPs core	#N/A	KAG13652571	KAG1365257	0.622064	0.815033	-0.00404824	1.28486	#N/A	#N/A	#N/A	#N/A
hydroxymethylglutaryl-CoA synthase [Cocos nucifera]	DAPs core	#N/A	KAG13606671	KAG1360667	-1.31696	-1.37855	-0.47299	-0.39629	#N/A	#N/A	#N/A	#N/A
3-hydroxyacyl-[acyl-carrier-protein] dehydratase FabZ-like [Cocos nucifera]	DAPs core	DAPs core	KAG13698451	KAG1369845	0.335097	0.730883	0.893922	0.548113	-1.69695	-0.775825	1.08891	2.1697
3-ketoacyl-CoA thiolase 2, peroxisomal [Cocos nucifera]	DAPs core	#N/A	KAG13596801 YGD_KAG13614231 MPT	KAG1361423	0.285955	0.605857	0.198702	0.717823	#N/A	#N/A	#N/A	#N/A
acetate/butyrate--CoA ligase AAE7, peroxisomal [Cocos nucifera]- Arabidopsis - Fatty acid metabolism, acetate metabolic process, butyrate metabolic process, glyoxylate cycle - https://www.uniprot.org/uniprotkb/Q8VZF1/entry	DAPs core	#N/A	KAG13713341YGD; KAG13387611MPT	KAG1338761	-0.273123	-0.471218	-0.283041	0.125809	#N/A	#N/A	#N/A	#N/A
12-oxophytodienoate reductase 7 [Cocos nucifera]	DAPs core	#N/A	KAG13588301	KAG1358830	#N/A	#N/A	-0.432171	0.233571	#N/A	#N/A	#N/A	#N/A
putative Heterodimeric geranylgeranyl pyrophosphate synthase large subunit 1, chloroplastic- arabidopsis -Isoprene biosynthesis, Carotenoid biosynthesis, , embryo development ending in seed dormancy - https://www.uniprot.org/uniprotkb/P34802/entry	DAPs core	#N/A	KAG13669481	KAG1366948	#N/A	#N/A	-0.347644	0.416463	#N/A	#N/A	#N/A	#N/A
epoxide hydrolase A [Cocos nucifera]-Arachidonic acid metabolism FATTY ACID-	DAPs core	unique YGD	KAG13262281	KAG1326228	#N/A	#N/A	1.25518	1.32296	#N/A	#N/A	#N/A	#N/A
acetyl-CoA acetyltransferase, cytosolic 1 [Cocos nucifera]	DAPs core	#N/A	KAG13266961	KAG1326696	-0.391293	-0.474285	-0.437771	-0.9194	1.0249	-0.937205	#N/A	#N/A
Non-specific lipid-transfer protein 5 [Cocos nucifera]	DAPs core	#N/A	KAG13381461 YGD; KAG13381431 MPT	KAG1338146	-0.499136	-0.857729	0.625721	1.15332	#N/A	#N/A	#N/A	#N/A
enoyl-[acyl-carrier-protein] reductase [NADH] 1, chloroplastic	DAPs core	DAPs core	KAG13587181	KAG1327231	-0.305985	-0.314671	0.147881	-0.591787	0.286749	-0.790296	-1.58522	-2.37056
phospholipase D alpha 1-like protein	DAPs core	DAPs core	AHN532021	AHN532021	-0.0735615	-0.319273	-0.0623073	-0.615715	-0.848956	-0.810316	-0.754296	-0.43312
acyl-CoA-binding protein	DAPs core	unique YGD	KAG13591191	KAG1360603	-0.667456	-0.210939	-0.234031	-0.684073	1.3791	-0.187574	#N/A	#N/A
Enoyl-(ACP) reductase	DAPs core	DAPs core	KAG13587181 MPT__KAG13261291-YGD	KAG1327231	-1.10267	-0.697106	0.147881	-0.591787	0.286749	-1.07705	-1.58522	-0.785339
Oleosin 18	DAPs core	unique YGD	KAG13421961	KAG1342196	1.01944	0.873742	-0.0899787	-1.26932	2.13327	-1.22271	#N/A	#N/A
Belongs to the enoyl-CoA hydratase isomerase family	DAPs core	#N/A	KAG13676181	#N/A	-0.807815	-0.608199	-0.163032	-0.294328	#N/A	#N/A	#N/A	#N/A
Inositol-3-phosphate synthase	DAPs core	DAPs core	KAG13345381	KAG1334538	-2.29982	-3.67006	-2.20896	-1.67122	0.390985	-1.40255	-0.438101	-2.42403
acyl carrier protein 1, chloroplastic [Cocos nucifera]	unique MPT	#N/A	KAG13712191	KAG1371219	#N/A	#N/A	-0.457517	1.35355	#N/A	#N/A	#N/A	#N/A
GDSL esterase/lipase LIP-4 [Cocos nucifera]	unique MPT	#N/A	KAG13260871	KAG1326087	#N/A	#N/A	-0.565538	-0.906327	#N/A	#N/A	#N/A	#N/A
phosphoethanolamine N-methyltransferase 1 [Cocos nucifera]	unique MPT	#N/A	KAG13471211	KAG1347121	#N/A	#N/A	-0.92331	-0.90755	#N/A	#N/A	#N/A	#N/A
delta(3,5)-Delta(2,4)-dienoyl-CoA isomerase, peroxisomal	unique YGD	#N/A	KAG13635411	KAG1363541	-1.61999	-1.67137	#N/A	#N/A	#N/A	#N/A	#N/A	#N/A
phosphatidylglycerol/phosphatidylinositol transfer protein	unique YGD	unique MPT	KAG13683511	KAG1368351	0.63071	0.894579	#N/A	#N/A	#N/A	#N/A	-0.622812	-0.0215094
